# Supplementary material for: Orexin neurons inhibit sleep to promote arousal
Source: Nat Commun. 2022 Jul 18;13:4163. doi: 10.1038/s41467-022-31591-y (PMC9293990; doi:10.1038/s41467-022-31591-y)
Supplement: Supplementary file 3 — Supplementary Tables [file 41467_2022_31591_MOESM3_ESM.xlsx]

## Sheet: POA clust markers
gene name	pct.1	pct.2	avg_logFC	p_val	p_val_adj	cluster
Ptgds	0.999	0.681	2.8105	0	0	0
Mal	1	0.354	2.0703	0	0	0
Opalin	0.996	0.231	1.83971	0	0	0
Plp1	1	0.865	1.81846	0	0	0
Cnp	1	0.546	1.75334	0	0	0
Sept4	1	0.46	1.74116	0	0	0
Cldn11	1	0.437	1.72494	0	0	0
Car2	1	0.446	1.70105	0	0	0
Il33	0.915	0.153	1.68464	0	0	0
Cryab	1	0.51	1.67242	0	0	0
Mag	1	0.374	1.6639	0	0	0
Mog	0.996	0.265	1.6397	0	0	0
Csrp1	0.998	0.313	1.62561	0	0	0
Mobp	1	0.443	1.61459	0	0	0
Qdpr	0.997	0.565	1.60503	0	0	0
Mbp	1	0.735	1.56439	0	0	0
Tspan2	0.973	0.277	1.50982	0	0	0
Trf	1	0.47	1.4876	0	0	0
Gatm	0.999	0.405	1.4682	0	0	0
Ermn	0.994	0.213	1.4632	0	0	0
Enpp2	0.998	0.347	1.4625	0	0	0
Glul	0.96	0.571	1.44711	0	0	0
Tubb4a	0.999	0.643	1.44542	0	0	0
Aspa	0.972	0.178	1.3887	0	0	0
Pllp	0.99	0.281	1.38772	0	0	0
Pex5l	0.915	0.284	1.29937	0	0	0
Aplp1	1	0.963	1.28922	0	0	0
Gpr37	0.965	0.187	1.28099	0	0	0
Ppp1r14a	0.972	0.222	1.2636	0	0	0
Rnf13	0.991	0.462	1.25902	0	0	0
Grb14	0.918	0.23	1.259	0	0	0
Bin1	0.994	0.574	1.24567	0	0	0
Fth1	1	1	1.22439	0	0	0
Desi1	0.944	0.258	1.17106	0	0	0
Apod	0.985	0.266	1.15276	0	0	0
Stmn4	1	0.756	1.14265	0	0	0
Pdlim2	0.892	0.188	1.11834	0	0	0
Cd81	1	0.99	1.10119	0	0	0
Tsc22d4	0.971	0.338	1.09662	0	0	0
Josd2	0.96	0.375	1.09147	0	0	0
Gsn	0.926	0.264	1.08586	0	0	0
Slc48a1	0.97	0.44	1.07647	0	0	0
Evi2a	0.916	0.195	1.07485	0	0	0
Gstp1	0.961	0.683	1.07105	0	0	0
H2afj	0.93	0.41	1.06908	0	0	0
Cers2	0.925	0.286	1.06897	0	0	0
Cd9	0.996	0.401	1.06815	0	0	0
Lgi3	0.895	0.229	1.06674	0	0	0
Gpm6b	0.995	0.576	1.06361	0	0	0
Lpar1	0.825	0.145	1.06128	0	0	0
Scd2	0.99	0.603	1.05134	0	0	0
Ttll7	0.975	0.542	1.03639	0	0	0
Sec11c	0.973	0.623	1.03605	0	0	0
Cmtm5	0.915	0.208	1.02963	0	0	0
Taldo1	0.99	0.591	1.02577	0	0	0
Lamp1	0.999	0.762	1.02371	0	0	0
Nkx6-2	0.887	0.177	1.02158	0	0	0
Tnfaip6	0.886	0.175	0.991293	0	0	0
Rnf7	0.992	0.725	0.970472	0	0	0
Olig1	0.975	0.301	0.969598	0	0	0
Gamt	0.796	0.202	0.967948	0	0	0
Phgdh	0.922	0.238	0.955216	0	0	0
Ugt8a	0.905	0.199	0.954393	0	0	0
Fez1	0.999	0.811	0.952964	0	0	0
Gjc3	0.905	0.211	0.948437	0	0	0
Ptma	1	0.978	0.946733	0	0	0
Ywhaq	1	0.983	0.918597	0	0	0
Ndrg1	0.893	0.25	0.918329	0	0	0
Gprc5b	0.85	0.191	0.910333	0	0	0
Efhd1	0.827	0.144	0.909913	0	0	0
Slain1	0.852	0.223	0.908181	0	0	0
Vmp1	0.939	0.536	0.904977	0	0	0
Tmeff2	0.899	0.38	0.904356	0	0	0
Litaf	0.85	0.198	0.896645	0	0	0
Degs1	0.93	0.461	0.890507	0	0	0
Sept7	0.999	0.95	0.87664	0	0	0
Kctd13	0.951	0.552	0.874786	0	0	0
Fa2h	0.821	0.161	0.872445	0	0	0
Kcna1	0.81	0.251	0.864323	0	0	0
Cd82	0.795	0.174	0.84166	0	0	0
Shisa4	0.89	0.388	0.831264	0	0	0
Dbndd2	0.885	0.314	0.827786	0	0	0
Qk	0.91	0.353	0.827362	0	0	0
Fam177a	0.858	0.37	0.825495	0	0	0
Tmem151a	0.901	0.373	0.824348	0	0	0
Gltp	0.917	0.272	0.818899	0	0	0
Sgk1	0.666	0.238	0.815058	0	0	0
Plekhb1	0.85	0.285	0.807372	0	0	0
Tspan15	0.758	0.167	0.796754	0	0	0
Sirt2	0.961	0.451	0.796388	0	0	0
Psat1	0.836	0.226	0.794261	0	0	0
Ccp110	0.758	0.2	0.792842	0	0	0
Ptprd	0.879	0.424	0.790927	0	0	0
Tmem88b	0.774	0.137	0.790538	0	0	0
Dbi	0.996	0.658	0.782819	0	0	0
Bnip3l	0.96	0.652	0.771243	0	0	0
Epb41l3	0.913	0.477	0.771151	0	0	0
Ptn	0.994	0.642	0.768203	0	0	0
Slc12a2	0.762	0.213	0.765849	0	0	0
Gng11	0.77	0.236	0.764413	0	0	0
Lap3	0.797	0.236	0.756306	0	0	0
Trim59	0.719	0.139	0.755535	0	0	0
Agpat4	0.901	0.433	0.75048	0	0	0
Slc44a1	0.838	0.223	0.746707	0	0	0
Gjb1	0.771	0.14	0.745186	0	0	0
Carhsp1	0.79	0.238	0.744785	0	0	0
Tmod1	0.715	0.144	0.742361	0	0	0
Golga7	0.865	0.395	0.740291	0	0	0
Arpc1a	0.98	0.805	0.739961	0	0	0
Syt11	0.997	0.881	0.738907	0	0	0
Dnajb2	0.851	0.382	0.738409	0	0	0
Hepacam	0.768	0.169	0.731459	0	0	0
Osbpl1a	0.837	0.34	0.731376	0	0	0
Ppp1r16b	0.692	0.212	0.730452	0	0	0
Rtn4	0.998	0.915	0.729115	0	0	0
Wscd1	0.799	0.246	0.724259	0	0	0
Pla2g16	0.763	0.167	0.722908	0	0	0
Atp1b3	0.833	0.424	0.717037	0	0	0
Mapk8ip1	0.852	0.399	0.716037	0	0	0
Hebp1	0.706	0.214	0.715596	0	0	0
Car14	0.688	0.12	0.704837	0	0	0
Tmbim6	0.995	0.834	0.702704	0	0	0
Pcdh9	0.931	0.562	0.7002	0	0	0
Hist1h2bc	0.795	0.268	0.697289	0	0	0
Ttyh2	0.566	0.118	0.696326	0	0	0
Jam3	0.797	0.304	0.692266	0	0	0
Edil3	0.862	0.409	0.690278	0	0	0
Myo6	0.755	0.216	0.687062	0	0	0
1700047M11Rik	0.666	0.115	0.685269	0	0	0
Plekha1	0.676	0.258	0.672423	0	0	0
Secisbp2l	0.8	0.336	0.668884	0	0	0
Rnf130	0.739	0.217	0.667493	0	0	0
App	0.999	0.968	0.664665	0	0	0
Fabp5	0.873	0.619	0.66423	0	0	0
Rhog	0.699	0.15	0.648409	0	0	0
Map7d1	0.843	0.445	0.648166	0	0	0
Sypl	0.817	0.327	0.647973	0	0	0
Pcbp4	0.809	0.37	0.647408	0	0	0
Etv1	0.667	0.21	0.64542	0	0	0
Neat1	0.631	0.186	0.643918	0	0	0
Phldb1	0.674	0.16	0.64289	0	0	0
Zeb2	0.76	0.236	0.63694	0	0	0
Tmbim1	0.703	0.173	0.636677	0	0	0
S100a16	0.865	0.289	0.635481	0	0	0
Gjc2	0.679	0.126	0.631719	0	0	0
Efnb3	0.848	0.436	0.63138	0	0	0
Sept8	0.812	0.416	0.630764	0	0	0
Mast4	0.767	0.309	0.62909	0	0	0
Rap1a	0.878	0.466	0.627365	0	0	0
Fnbp1	0.716	0.216	0.62595	0	0	0
Cd63	0.946	0.471	0.624792	0	0	0
Ado	0.694	0.196	0.624317	0	0	0
Adssl1	0.708	0.214	0.624304	0	0	0
Rtkn	0.659	0.175	0.621474	0	0	0
Npc2	0.863	0.406	0.614738	0	0	0
Reep5	0.974	0.79	0.608832	0	0	0
Hapln2	0.677	0.154	0.606655	0	0	0
Ptp4a1	0.866	0.484	0.605126	0	0	0
Cldnd1	0.927	0.608	0.603721	0	0	0
Gde1	0.889	0.64	0.602667	0	0	0
Elovl1	0.661	0.166	0.602045	0	0	0
Phlda3	0.789	0.376	0.601744	0	0	0
Apoe	0.951	0.646	0.599328	0	0	0
Limch1	0.76	0.324	0.59641	0	0	0
Clic4	0.669	0.169	0.596298	0	0	0
Klf13	0.694	0.32	0.595446	0	0	0
Pde8a	0.601	0.086	0.589132	0	0	0
Nmral1	0.644	0.186	0.587903	0	0	0
Stmn1	1	0.961	0.585864	0	0	0
Dock10	0.666	0.228	0.584794	0	0	0
Nudt4	0.663	0.245	0.584635	0	0	0
Actb	1	0.999	0.58396	0	0	0
Rdx	0.839	0.506	0.583486	0	0	0
Plcl1	0.67	0.213	0.575997	0	0	0
Mid1ip1	0.761	0.426	0.572506	0	0	0
Bpgm	0.759	0.324	0.561016	0	0	0
Ckb	1	0.991	0.56061	0	0	0
Frmd8	0.608	0.128	0.556791	0	0	0
Tnni1	0.54	0.064	0.544781	0	0	0
Serpinb1a	0.536	0.142	0.541658	0	0	0
Clmn	0.578	0.141	0.540473	0	0	0
Arpc1b	0.643	0.178	0.539826	0	0	0
Cdc42ep2	0.557	0.111	0.53809	0	0	0
S1pr5	0.585	0.117	0.537031	0	0	0
Smco3	0.559	0.083	0.53641	0	0	0
Erbb2ip	0.603	0.184	0.536122	0	0	0
Abca2	0.681	0.276	0.526592	0	0	0
Tmem125	0.567	0.092	0.526394	0	0	0
Fscn1	0.813	0.487	0.525554	0	0	0
Sh3gl3	0.656	0.356	0.514792	0	0	0
Arsg	0.557	0.098	0.514591	0	0	0
Arap2	0.574	0.138	0.51441	0	0	0
Ddr1	0.581	0.171	0.510004	0	0	0
Stxbp3	0.624	0.167	0.509695	0	0	0
Tprn	0.577	0.12	0.505268	0	0	0
Prkcdbp	0.622	0.223	0.505227	0	0	0
Sez6l2	0.768	0.533	0.503294	0	0	0
Tmem63a	0.575	0.115	0.499987	0	0	0
Fbxl5	0.695	0.378	0.495715	0	0	0
Pak1	0.844	0.601	0.492566	0	0	0
Plekhh1	0.505	0.079	0.488857	0	0	0
Galnt6	0.516	0.075	0.486275	0	0	0
Wnk1	0.767	0.443	0.485869	0	0	0
Ap2a1	0.775	0.472	0.482622	0	0	0
Sox10	0.634	0.167	0.482178	0	0	0
Cdc37l1	0.683	0.303	0.47977	0	0	0
Creb5	0.536	0.109	0.479119	0	0	0
Kif1b	0.97	0.845	0.478749	0	0	0
Arrdc3	0.563	0.19	0.477402	0	0	0
Tmem229a	0.552	0.13	0.476205	0	0	0
Malat1	1	1	0.475383	0	0	0
Sytl2	0.497	0.107	0.474991	0	0	0
Tmem258	0.79	0.509	0.473802	0	0	0
Cfl2	0.859	0.623	0.470685	0	0	0
Mapt	0.929	0.763	0.467789	0	0	0
Fgfr2	0.524	0.097	0.466936	0	0	0
Snapin	0.697	0.343	0.465286	0	0	0
Pip4k2a	0.592	0.179	0.465007	0	0	0
Prr18	0.532	0.134	0.464418	0	0	0
Pcyt2	0.664	0.357	0.462635	0	0	0
Mpc1	0.956	0.797	0.459258	0	0	0
Ube2d1	0.698	0.36	0.458553	0	0	0
Lamp2	0.722	0.345	0.454452	0	0	0
Slc24a2	0.655	0.278	0.453939	0	0	0
Gpx4	0.995	0.961	0.452161	0	0	0
Elovl7	0.557	0.124	0.450424	0	0	0
Serinc5	0.515	0.126	0.448818	0	0	0
Arhgef10	0.51	0.107	0.448632	0	0	0
Mt1	0.957	0.59	0.447983	0	0	0
Fbxo7	0.596	0.216	0.447218	0	0	0
Pls1	0.489	0.087	0.445604	0	0	0
Aplp2	0.982	0.861	0.444129	0	0	0
Rhoa	0.802	0.472	0.442436	0	0	0
Rhob	0.675	0.332	0.44217	0	0	0
Fermt2	0.678	0.275	0.441317	0	0	0
Polr3e	0.515	0.173	0.439129	0	0	0
Cpox	0.67	0.271	0.437128	0	0	0
Hist1h1c	0.416	0.162	0.433605	0	0	0
Map7	0.589	0.235	0.432731	0	0	0
Olig2	0.552	0.13	0.432469	0	0	0
Hs3st1	0.469	0.134	0.43097	0	0	0
Hcn2	0.446	0.155	0.426139	0	0	0
Lzts2	0.577	0.204	0.423168	0	0	0
Mbnl2	0.861	0.645	0.422365	0	0	0
Cntn2	0.507	0.145	0.417909	0	0	0
1810037I17Rik	0.905	0.704	0.41717	0	0	0
Pigz	0.493	0.117	0.416498	0	0	0
Cadm4	0.655	0.35	0.414643	0	0	0
Gpr62	0.489	0.119	0.413747	0	0	0
Papss1	0.684	0.338	0.411425	0	0	0
Gstm7	0.619	0.266	0.406492	0	0	0
Myrf	0.461	0.08	0.405628	0	0	0
Foxn3	0.575	0.237	0.405599	0	0	0
Abhd17b	0.565	0.25	0.404756	0	0	0
Map6d1	0.458	0.091	0.401179	0	0	0
Wfdc18	0.356	0.047	0.399177	0	0	0
Cystm1	0.828	0.591	0.398534	0	0	0
Sft2d1	0.717	0.413	0.398138	0	0	0
Ddit4	0.52	0.246	0.397297	0	0	0
Reep3	0.549	0.194	0.396975	0	0	0
Tmed10	0.897	0.707	0.396462	0	0	0
Otud7b	0.504	0.15	0.396374	0	0	0
Ninj2	0.426	0.078	0.39537	0	0	0
Nfasc	0.579	0.271	0.394835	0	0	0
Elavl3	0.778	0.562	0.393304	4.13e-306	8.07e-302	0
Snx15	0.606	0.31	0.392223	0	0	0
Klhl2	0.591	0.25	0.391296	0	0	0
Tm7sf3	0.596	0.243	0.391013	0	0	0
Fis1	0.905	0.75	0.389035	0	0	0
P3h4	0.531	0.198	0.386614	0	0	0
Map1lc3b	0.888	0.714	0.386578	0	0	0
Anks1b	0.787	0.525	0.382883	0	0	0
Spg20	0.546	0.216	0.38273	0	0	0
Prdx1	0.997	0.943	0.38172	0	0	0
mt-Co1	1	0.999	0.381457	0	0	0
Ralgds	0.567	0.239	0.376102	0	0	0
Nipa1	0.521	0.184	0.375162	0	0	0
Nfix	0.593	0.218	0.374162	0	0	0
Chn2	0.594	0.254	0.373678	0	0	0
Glod4	0.62	0.33	0.372993	0	0	0
Ppp2r3a	0.563	0.256	0.372754	0	0	0
Dixdc1	0.607	0.324	0.372531	0	0	0
Slc4a2	0.425	0.091	0.370109	0	0	0
Daam1	0.569	0.316	0.369318	8.89e-273	1.74e-268	0
Gna12	0.431	0.102	0.368533	0	0	0
Smad7	0.473	0.159	0.367738	0	0	0
Tulp4	0.784	0.577	0.364098	2.37e-260	4.63e-256	0
Arl2	0.789	0.599	0.363932	2.08e-250	4.06e-246	0
Add1	0.615	0.381	0.363084	1.37e-242	2.68e-238	0
Mtmr2	0.453	0.15	0.362734	0	0	0
Ppfibp2	0.431	0.097	0.361996	0	0	0
Jund	0.909	0.752	0.361485	8.17e-272	1.6e-267	0
Prr5l	0.446	0.1	0.361275	0	0	0
Leprot	0.519	0.235	0.359465	0	0	0
Slu7	0.546	0.288	0.359079	4.68e-274	9.14e-270	0
Bcas1	0.513	0.149	0.358128	0	0	0
Msrb1	0.498	0.197	0.35789	0	0	0
Tmeff1	0.594	0.301	0.357247	0	0	0
Nkd1	0.469	0.13	0.356583	0	0	0
Larp6	0.52	0.214	0.356332	0	0	0
Vimp	0.724	0.453	0.356041	2.62e-299	5.12e-295	0
Dazap2	0.616	0.311	0.355884	0	0	0
Ktn1	0.836	0.657	0.355	2.49e-277	4.87e-273	0
Lrrc58	0.723	0.55	0.354811	3.62e-198	7.07e-194	0
Selk	0.998	0.982	0.351816	0	0	0
Zfp536	0.403	0.083	0.351793	0	0	0
Deb1	0.668	0.449	0.351127	1.95e-225	3.8e-221	0
Ddrgk1	0.762	0.556	0.351024	4.4e-263	8.6e-259	0
Smim1	0.472	0.165	0.349059	0	0	0
Tuba1a	0.999	0.987	0.347745	0	0	0
Pde4b	0.592	0.31	0.345836	5.47e-296	1.07e-291	0
Emc10	0.934	0.804	0.345818	0	0	0
Bfsp2	0.387	0.077	0.344514	0	0	0
Phyhipl	0.852	0.7	0.344101	1.25e-255	2.45e-251	0
Hadh	0.458	0.125	0.344015	0	0	0
Ank3	0.813	0.636	0.343995	7.17e-227	1.4e-222	0
Slc38a2	0.472	0.207	0.342727	0	0	0
Trp53bp2	0.408	0.12	0.342423	0	0	0
Dusp26	0.784	0.584	0.340107	4.96e-241	9.68e-237	0
Dcaf17	0.445	0.202	0.339639	1.43e-256	2.79e-252	0
Card19	0.498	0.189	0.339245	0	0	0
Phlpp1	0.442	0.145	0.338453	0	0	0
Pnkd	0.713	0.463	0.338305	2.84e-271	5.55e-267	0
Ypel2	0.485	0.198	0.337972	0	0	0
Endod1	0.548	0.272	0.33797	4.71e-299	9.19e-295	0
H3f3a	0.92	0.743	0.336599	1.01e-302	1.97e-298	0
Tmem9b	0.759	0.541	0.335897	2.09e-252	4.08e-248	0
Dip2b	0.507	0.224	0.335486	0	0	0
Tma16	0.309	0.135	0.33511	2.24e-185	4.37e-181	0
Gm15440	0.437	0.119	0.333633	0	0	0
Acap2	0.467	0.2	0.333624	0	0	0
Enpp4	0.483	0.167	0.333549	0	0	0
Fam53b	0.403	0.105	0.332455	0	0	0
Kif13b	0.373	0.074	0.331735	0	0	0
Urm1	0.53	0.257	0.329965	2.6e-304	5.08e-300	0
Prkcz	0.604	0.354	0.329928	4.4e-251	8.59e-247	0
Gal3st1	0.426	0.118	0.329812	0	0	0
Unc5b	0.376	0.072	0.329746	0	0	0
Tcf4	0.684	0.374	0.329694	2.39e-277	4.67e-273	0
Igsf8	0.75	0.64	0.328452	7.88e-137	1.54e-132	0
Insc	0.382	0.068	0.32664	0	0	0
Fbxo2	0.512	0.249	0.326505	7.81e-278	1.52e-273	0
Xaf1	0.362	0.063	0.323709	0	0	0
Pigyl	0.666	0.425	0.323601	6.02e-239	1.18e-234	0
Cstb	0.704	0.448	0.322394	4.28e-278	8.37e-274	0
Abhd4	0.416	0.121	0.321818	0	0	0
Serf2	0.974	0.873	0.321516	0	0	0
Klhl4	0.413	0.097	0.32149	0	0	0
Il1rap	0.424	0.131	0.320798	0	0	0
Dusp10	0.372	0.091	0.320505	0	0	0
Lrrn1	0.493	0.204	0.319531	0	0	0
Efcab14	0.551	0.279	0.318663	9.21e-275	1.8e-270	0
Hmgcs1	0.668	0.537	0.31802	6.44e-108	1.26e-103	0
Gstm5	0.863	0.704	0.316517	4.36e-243	8.53e-239	0
Sccpdh	0.696	0.462	0.31639	1.26e-231	2.46e-227	0
Pde6d	0.653	0.425	0.315779	5.36e-220	1.05e-215	0
Sbds	0.708	0.504	0.314536	1.79e-213	3.5e-209	0
Dnm2	0.465	0.19	0.313554	0	0	0
Mcam	0.337	0.046	0.311953	0	0	0
Adipor1	0.595	0.343	0.309798	8.04e-245	1.57e-240	0
S100a13	0.571	0.214	0.309753	0	0	0
Snx6	0.607	0.36	0.307565	4.77e-230	9.32e-226	0
Necap2	0.437	0.143	0.30692	0	0	0
Tmem59	0.978	0.907	0.306834	1.5e-305	2.93e-301	0
Smim15	0.503	0.233	0.306286	1.33e-293	2.6e-289	0
Mettl7a1	0.434	0.169	0.306052	0	0	0
Add3	0.53	0.282	0.305925	1.18e-238	2.3e-234	0
Rnf5	0.667	0.436	0.305726	2.95e-218	5.76e-214	0
Pon2	0.423	0.126	0.302818	0	0	0
Eps15	0.546	0.299	0.3026	6.45e-232	1.26e-227	0
Ech1	0.565	0.319	0.301418	4.43e-227	8.66e-223	0
Mapk3	0.592	0.346	0.30107	3.75e-218	7.33e-214	0
Scaf11	0.632	0.416	0.301003	5.14e-199	1e-194	0
Sc5d	0.544	0.3	0.300877	2.41e-233	4.71e-229	0
Kcnk13	0.379	0.098	0.30047	0	0	0
Ano4	0.362	0.085	0.30035	0	0	0
Pim3	0.51	0.248	0.299971	3.59e-264	7.02e-260	0
Scarb2	0.527	0.279	0.298499	9.44e-239	1.84e-234	0
Tmem256	0.74	0.537	0.297479	7.82e-202	1.53e-197	0
Vamp3	0.504	0.224	0.297239	4.4e-306	8.59e-302	0
Emc7	0.866	0.741	0.296644	1.27e-225	2.49e-221	0
Kazn	0.481	0.222	0.296241	1.02e-275	1.99e-271	0
Sh3glb1	0.648	0.357	0.296149	3.48e-267	6.79e-263	0
Tmsb4x	1	0.998	0.29592	0	0	0
Acaa1a	0.595	0.351	0.295853	6.21e-224	1.21e-219	0
Map1a	0.694	0.52	0.294863	1.92e-162	3.74e-158	0
Metrn	0.435	0.135	0.294607	0	0	0
Rab31	0.403	0.119	0.29428	0	0	0
Gab1	0.375	0.092	0.293145	0	0	0
Srd5a1	0.337	0.078	0.29124	0	0	0
D7Ertd443e	0.33	0.054	0.289898	0	0	0
Mif4gd	0.393	0.136	0.289658	0	0	0
Cdk5	0.609	0.406	0.289216	2.46e-176	4.81e-172	0
Tkt	0.746	0.568	0.288395	1.29e-181	2.52e-177	0
Slc6a9	0.417	0.135	0.287453	0	0	0
Npc1	0.45	0.202	0.285609	2.31e-264	4.52e-260	0
St18	0.36	0.082	0.284773	0	0	0
Tmod2	0.716	0.554	0.284491	3.85e-155	7.51e-151	0
Zdhhc9	0.342	0.089	0.283411	0	0	0
Grhpr	0.504	0.272	0.28341	4e-213	7.81e-209	0
Olfml1	0.308	0.044	0.282944	0	0	0
Magt1	0.431	0.15	0.282918	0	0	0
D1Ertd622e	0.446	0.2	0.282914	1.34e-263	2.62e-259	0
Frmd4b	0.371	0.104	0.28143	0	0	0
Aldh3b1	0.315	0.048	0.28035	0	0	0
Laptm4b	0.477	0.235	0.27878	1.39e-236	2.71e-232	0
Tpd52	0.599	0.359	0.2777	1.5e-205	2.94e-201	0
Gpd1	0.335	0.091	0.277162	0	0	0
Nrbp2	0.405	0.163	0.276682	6.03e-282	1.18e-277	0
Tmem189	0.408	0.154	0.275498	0	0	0
Cyp20a1	0.43	0.162	0.275218	0	0	0
Prox1	0.349	0.088	0.27504	0	0	0
Hmgb1	0.993	0.958	0.274722	2.66e-267	5.21e-263	0
Sox8	0.435	0.168	0.274702	0	0	0
Sh3bgrl3	0.848	0.717	0.273798	1.37e-192	2.68e-188	0
Rsu1	0.518	0.257	0.273318	2.65e-242	5.17e-238	0
Sbf1	0.38	0.152	0.273216	1.18e-268	2.31e-264	0
Cdc42ep1	0.329	0.07	0.273127	0	0	0
Sep15	0.897	0.765	0.272358	7.57e-224	1.48e-219	0
Itm2b	1	0.995	0.272034	0	0	0
Cyb5a	0.675	0.462	0.271729	3.48e-182	6.8e-178	0
Ctsa	0.553	0.307	0.27134	6.61e-216	1.29e-211	0
Dnajc19	0.666	0.466	0.271046	1.08e-165	2.11e-161	0
Diablo	0.492	0.246	0.270441	5.86e-240	1.15e-235	0
Itih3	0.36	0.1	0.269955	0	0	0
Ubc	0.999	0.995	0.26886	1.72e-242	3.36e-238	0
Rcbtb1	0.449	0.199	0.267935	2.4e-266	4.7e-262	0
Ilvbl	0.431	0.184	0.267603	5.8e-267	1.13e-262	0
Pacs2	0.414	0.16	0.264942	2.34e-300	4.57e-296	0
Rexo2	0.633	0.412	0.263104	2.63e-178	5.14e-174	0
Ubxn1	0.65	0.469	0.262705	1.88e-149	3.68e-145	0
Nfe2l3	0.31	0.059	0.262031	0	0	0
Smdt1	0.918	0.822	0.261191	1.84e-190	3.59e-186	0
H1f0	0.545	0.358	0.260795	1.89e-132	3.7e-128	0
Syf2	0.644	0.456	0.259838	6.07e-149	1.19e-144	0
Tmem98	0.288	0.048	0.259506	0	0	0
Bcap31	0.728	0.573	0.258679	2.62e-143	5.13e-139	0
Ak3	0.399	0.154	0.258621	1.22e-287	2.39e-283	0
Pou3f1	0.337	0.124	0.258566	2.66e-255	5.2e-251	0
Tmbim4	0.631	0.433	0.258397	1.74e-161	3.4e-157	0
Gabarap	0.908	0.812	0.257669	6.75e-193	1.32e-188	0
Sept2	0.496	0.266	0.25637	2.69e-197	5.25e-193	0
Slc35a2	0.462	0.244	0.256264	4.34e-193	8.48e-189	0
Frmd5	0.376	0.142	0.256124	2.52e-287	4.92e-283	0
Wipi1	0.359	0.115	0.256037	0	0	0
Sema6a	0.427	0.197	0.255881	6.79e-230	1.33e-225	0
Hacd1	0.406	0.164	0.255813	1.23e-274	2.4e-270	0
Prickle1	0.304	0.094	0.255653	1.17e-304	2.29e-300	0
Kcnj10	0.357	0.104	0.255574	0	0	0
Gnai1	0.76	0.582	0.255349	9.82e-150	1.92e-145	0
Scp2	0.711	0.533	0.254072	1.94e-151	3.79e-147	0
Enoph1	0.466	0.258	0.253782	1.54e-178	3.02e-174	0
Hipk2	0.368	0.136	0.253302	6.64e-286	1.3e-281	0
Rplp0	0.953	0.84	0.253085	3.85e-256	7.53e-252	0
Eif4h	0.801	0.693	0.25308	1.06e-141	2.07e-137	0
Tmcc3	0.468	0.22	0.252619	1.4e-237	2.74e-233	0
Cwc15	0.675	0.51	0.251817	3.11e-137	6.07e-133	0
Adamts4	0.309	0.064	0.251634	0	0	0
Rcan2	0.621	0.439	0.251513	1.01e-133	1.98e-129	0
Abcb8	0.381	0.184	0.251467	2.03e-188	3.96e-184	0
Nap1l5	0.999	0.964	0.881182	0	0	1
Sncb	0.981	0.665	0.811445	0	0	1
Zwint	0.999	0.885	0.748193	0	0	1
Chd3os	0.965	0.583	0.73843	0	0	1
Vsnl1	0.956	0.665	0.730301	0	0	1
Gap43	0.998	0.826	0.701608	0	0	1
Rab3a	0.998	0.857	0.696607	0	0	1
Stmn2	0.984	0.645	0.693231	0	0	1
Ahi1	0.998	0.858	0.686791	0	0	1
Tubb2a	0.99	0.775	0.685584	0	0	1
Rtn1	0.999	0.886	0.681957	0	0	1
Resp18	0.994	0.777	0.667258	0	0	1
Slc32a1	0.867	0.371	0.658326	0	0	1
Tuba1b	0.998	0.901	0.650387	0	0	1
6330403K07Rik	0.997	0.862	0.648178	0	0	1
Stmn3	0.997	0.841	0.636411	0	0	1
Fxyd6	0.951	0.597	0.635166	0	0	1
Snrpn	0.999	0.947	0.630491	0	0	1
Ttc3	1	0.883	0.623169	0	0	1
Syt1	0.932	0.682	0.622995	0	0	1
Calb1	0.543	0.328	0.614932	9.78e-183	1.91e-178	1
Gpx3	0.676	0.268	0.613797	0	0	1
Nrsn2	0.984	0.657	0.598208	0	0	1
Impact	0.991	0.754	0.596898	0	0	1
Atp6v1g2	0.963	0.609	0.58863	0	0	1
Mdh1	0.999	0.936	0.586714	0	0	1
Gad2	0.961	0.592	0.583635	0	0	1
Tmem59l	0.965	0.611	0.572694	0	0	1
Ly6h	0.999	0.851	0.571589	0	0	1
Nrsn1	0.89	0.502	0.569722	0	0	1
Zcchc18	0.999	0.802	0.567515	0	0	1
Gad1	0.896	0.463	0.565938	0	0	1
Pcsk1n	1	0.975	0.564265	0	0	1
Chchd10	0.961	0.722	0.562623	0	0	1
Ndn	0.765	0.7	0.562353	1.51e-204	2.94e-200	1
Ywhah	0.999	0.92	0.562048	0	0	1
Got1	0.897	0.528	0.558299	0	0	1
Atp1b1	0.999	0.844	0.548887	0	0	1
Snap47	0.967	0.708	0.54402	0	0	1
Pnck	0.914	0.524	0.540471	0	0	1
Podxl2	0.942	0.548	0.538212	0	0	1
Gprasp2	0.973	0.603	0.528967	0	0	1
Snap25	0.996	0.809	0.525763	0	0	1
Zcchc12	0.977	0.709	0.525163	0	0	1
Fkbp3	0.979	0.804	0.524452	0	0	1
Flywch1	0.853	0.486	0.521515	0	0	1
Gnas	0.999	0.98	0.519511	0	0	1
Mllt11	0.987	0.727	0.515213	0	0	1
A730017C20Rik	0.851	0.429	0.515171	0	0	1
Snhg11	0.999	0.844	0.514345	0	0	1
Tubb3	0.94	0.662	0.5131	0	0	1
Cend1	0.82	0.421	0.508718	0	0	1
Araf	0.971	0.721	0.499425	0	0	1
Hprt	0.966	0.668	0.494767	0	0	1
Caly	0.995	0.802	0.49386	0	0	1
Vamp2	0.989	0.834	0.493483	0	0	1
Tagln3	0.972	0.682	0.485435	0	0	1
Calb2	0.603	0.322	0.480632	6.46e-275	1.26e-270	1
Hpcal1	0.583	0.302	0.479837	1.49e-253	2.9e-249	1
Pgrmc1	0.997	0.871	0.479041	0	0	1
Prmt2	0.846	0.449	0.477756	0	0	1
Nrgn	0.394	0.211	0.475899	1.51e-129	2.95e-125	1
Ddx24	0.965	0.748	0.469744	0	0	1
Gng3	0.924	0.591	0.466369	0	0	1
Cxx1a	0.994	0.865	0.464344	0	0	1
Eif4a2	0.999	0.954	0.457	0	0	1
Hap1	0.932	0.632	0.454123	0	0	1
Sh3bp1	0.927	0.567	0.453996	0	0	1
Cd200	0.923	0.584	0.453412	0	0	1
Rpl22l1	0.997	0.942	0.448016	0	0	1
Syngr3	0.813	0.411	0.447005	0	0	1
Elavl2	0.672	0.278	0.444987	0	0	1
Calm2	1	0.997	0.44358	0	0	1
Uchl1	0.978	0.75	0.443039	0	0	1
Bend6	0.722	0.301	0.441972	0	0	1
Ckmt1	0.784	0.365	0.43914	0	0	1
Map7d2	0.9	0.568	0.435474	0	0	1
Sult4a1	0.816	0.414	0.433475	0	0	1
Atp6v1c1	0.915	0.614	0.432825	0	0	1
Tuba4a	0.803	0.42	0.430863	0	0	1
Pnoc	0.389	0.124	0.430782	0	0	1
Cox5a	0.978	0.884	0.430583	0	0	1
Bex2	0.999	0.911	0.429935	0	0	1
1500011B03Rik	0.894	0.561	0.429004	0	0	1
2210016L21Rik	0.922	0.629	0.428069	0	0	1
Nsg1	0.991	0.761	0.425403	0	0	1
Ass1	0.608	0.219	0.424861	0	0	1
Nefl	0.692	0.33	0.424597	0	0	1
Tpi1	0.952	0.719	0.423338	0	0	1
Rit2	0.874	0.508	0.419767	0	0	1
Serp2	0.879	0.515	0.419222	0	0	1
Vdac3	0.965	0.78	0.416573	0	0	1
Iscu	0.916	0.66	0.415351	0	0	1
Necap1	0.791	0.403	0.415276	0	0	1
B630019K06Rik	0.826	0.412	0.413884	0	0	1
Pgam1	0.974	0.842	0.412609	0	0	1
Usp14	0.848	0.507	0.411258	0	0	1
Bex1	0.949	0.646	0.411171	0	0	1
Celf4	0.981	0.709	0.408868	0	0	1
Aldoa	0.999	0.989	0.407286	0	0	1
Scoc	0.979	0.817	0.405043	0	0	1
Tmx4	0.946	0.656	0.400816	0	0	1
Atpif1	0.99	0.912	0.399707	0	0	1
Habp4	0.754	0.388	0.399269	0	0	1
Polr2m	0.842	0.496	0.398521	0	0	1
Rwdd2a	0.67	0.288	0.397704	0	0	1
Kifap3	0.886	0.569	0.397701	0	0	1
Atp6v1b2	0.949	0.71	0.397322	0	0	1
Pkm	0.996	0.926	0.396317	0	0	1
Tspyl2	0.812	0.462	0.395879	0	0	1
Tspyl4	0.925	0.658	0.395456	0	0	1
Cib2	0.63	0.234	0.394861	0	0	1
Scg5	0.986	0.827	0.393661	0	0	1
Peg3	0.97	0.723	0.392596	0	0	1
Nsf	0.926	0.626	0.392019	0	0	1
2900011O08Rik	0.796	0.422	0.391594	0	0	1
Map1b	0.997	0.863	0.391271	0	0	1
Tmem130	0.911	0.513	0.390741	0	0	1
Tecr	0.998	0.982	0.390392	0	0	1
Nap1l3	0.768	0.41	0.390018	0	0	1
Tmsb10	0.984	0.853	0.389864	0	0	1
Arhgdig	0.663	0.302	0.388769	0	0	1
Ctxn2	0.66	0.285	0.387877	0	0	1
Tmx2	0.866	0.598	0.387858	0	0	1
Gm1673	0.917	0.642	0.387479	0	0	1
Ubb	1	1	0.385323	0	0	1
Coprs	0.701	0.322	0.385017	0	0	1
Dtd1	0.827	0.505	0.384878	0	0	1
Ywhab	0.982	0.831	0.384692	0	0	1
Tubb5	0.972	0.812	0.384359	0	0	1
Prkar1b	0.869	0.493	0.383348	0	0	1
Rgs17	0.751	0.421	0.382106	1.48e-283	2.9e-279	1
Gabra1	0.618	0.315	0.37995	8.73e-259	1.71e-254	1
Tmem91	0.745	0.35	0.379309	0	0	1
Syn2	0.897	0.6	0.379133	1.95e-283	3.81e-279	1
Tubb4b	0.827	0.541	0.37866	4.42e-302	8.64e-298	1
Cbx5	0.896	0.615	0.378256	0	0	1
Ngb	0.533	0.223	0.377714	0	0	1
Meg3	1	0.891	0.377394	1.25e-237	2.45e-233	1
Ndufa4	0.998	0.974	0.376418	0	0	1
Vdac1	0.925	0.713	0.376073	0	0	1
Fbxo9	0.733	0.382	0.375189	0	0	1
Tspan7	0.962	0.79	0.374511	9.3e-308	1.82e-303	1
Fam103a1	0.863	0.545	0.373785	0	0	1
Idh3b	0.778	0.447	0.372826	0	0	1
Ube2v2	0.897	0.628	0.372727	0	0	1
Dync1i1	0.625	0.272	0.370758	0	0	1
Cplx1	0.495	0.22	0.370088	5.71e-264	1.12e-259	1
Rnf14	0.783	0.462	0.369508	0	0	1
Atp5o	0.961	0.858	0.369126	0	0	1
Kif5c	0.793	0.439	0.367913	0	0	1
Nars	0.867	0.591	0.367839	1.2e-298	2.35e-294	1
Dlx1	0.456	0.124	0.367822	0	0	1
Ndufv2	0.94	0.798	0.365876	0	0	1
Chgb	0.832	0.456	0.364903	0	0	1
Morf4l1	0.999	0.998	0.364726	0	0	1
Gpm6a	0.996	0.815	0.36435	2.81e-302	5.48e-298	1
Pja2	0.955	0.733	0.362841	0	0	1
Kcnip4	0.509	0.225	0.36142	2.95e-281	5.76e-277	1
Ngfrap1	0.994	0.872	0.359459	0	0	1
Pld3	0.828	0.509	0.359286	1.18e-280	2.31e-276	1
Mtfp1	0.541	0.196	0.358311	0	0	1
Atp5g3	0.928	0.763	0.355897	3.28e-274	6.41e-270	1
Ppa1	0.725	0.373	0.355273	0	0	1
Fam69b	0.7	0.341	0.354992	0	0	1
Usp29	0.798	0.427	0.353385	0	0	1
Ralyl	0.699	0.364	0.353237	1.21e-292	2.36e-288	1
2210013O21Rik	0.795	0.472	0.351716	2e-301	3.91e-297	1
Gabrg2	0.724	0.363	0.3513	0	0	1
Cmas	0.727	0.387	0.35074	0	0	1
Gabarapl1	0.961	0.76	0.349835	0	0	1
Atp6v1d	0.968	0.792	0.349468	0	0	1
Arxes2	0.811	0.484	0.348666	7.74e-288	1.51e-283	1
Usmg5	0.986	0.906	0.348565	5.96e-304	1.16e-299	1
Mdh2	0.975	0.877	0.348324	0	0	1
Prkaca	0.826	0.513	0.345747	1.7e-289	3.32e-285	1
Evl	0.767	0.416	0.344082	0	0	1
Nme1	0.974	0.833	0.344025	0	0	1
Myl12b	0.874	0.604	0.343038	5.33e-281	1.04e-276	1
Gaa	0.954	0.729	0.342979	5.29e-272	1.03e-267	1
Thy1	0.753	0.438	0.342544	7.46e-239	1.46e-234	1
Zcchc17	0.869	0.625	0.340691	1.15e-265	2.25e-261	1
Napg	0.738	0.406	0.340503	9.73e-308	1.9e-303	1
Nap1l2	0.647	0.308	0.339192	0	0	1
Dnm1l	0.793	0.485	0.339164	4.14e-279	8.09e-275	1
Idh3a	0.803	0.507	0.338726	1.52e-274	2.97e-270	1
Pcmt1	0.873	0.605	0.338595	5.4e-285	1.06e-280	1
Ndufb5	0.939	0.834	0.338404	8.33e-264	1.63e-259	1
Rogdi	0.79	0.48	0.338371	1.16e-269	2.26e-265	1
C1d	0.891	0.643	0.337823	4.83e-282	9.44e-278	1
Cirbp	0.939	0.771	0.33763	4.2e-272	8.2e-268	1
Prps1	0.671	0.341	0.337612	0	0	1
Cygb	0.582	0.239	0.333934	0	0	1
Gprasp1	0.956	0.67	0.333565	2.93e-295	5.73e-291	1
Slc25a3	0.981	0.9	0.33249	1.15e-280	2.24e-276	1
Pacsin1	0.712	0.374	0.331848	2.26e-296	4.42e-292	1
Tcf25	0.97	0.846	0.330751	2e-304	3.9e-300	1
Tm2d3	0.745	0.43	0.330202	8.99e-281	1.76e-276	1
Alg2	0.752	0.409	0.329214	3.08e-289	6.02e-285	1
Ina	0.727	0.371	0.328671	0	0	1
Atp5g1	0.975	0.912	0.328597	1.03e-286	2e-282	1
Faim2	0.966	0.833	0.326418	1.38e-269	2.69e-265	1
Blcap	0.742	0.416	0.325586	8.63e-277	1.69e-272	1
Rcn2	0.88	0.61	0.324182	1.75e-263	3.43e-259	1
Slc25a4	0.999	0.992	0.323955	0	0	1
Gng2	0.727	0.358	0.323194	0	0	1
Isl1	0.36	0.143	0.321476	9.04e-217	1.77e-212	1
Inafm1	0.606	0.273	0.321397	0	0	1
Slc25a11	0.752	0.434	0.320254	3.89e-280	7.6e-276	1
Plekhb2	0.752	0.433	0.31844	3.99e-264	7.8e-260	1
Ndufa11	0.934	0.828	0.318098	1.54e-229	3e-225	1
Arl6ip1	0.997	0.971	0.31808	0	0	1
Atp5j	0.994	0.968	0.318063	0	0	1
Atxn10	0.928	0.722	0.31773	2.68e-252	5.24e-248	1
Ndufa12	0.943	0.825	0.317502	2.08e-242	4.06e-238	1
Tceal3	0.827	0.539	0.317105	2.2e-238	4.3e-234	1
Tro	0.776	0.447	0.316383	3.96e-251	7.74e-247	1
Psmd12	0.803	0.524	0.316134	1.36e-249	2.66e-245	1
Fabp3	0.643	0.31	0.315425	7.51e-305	1.47e-300	1
Ldhb	0.96	0.826	0.313188	4.35e-204	8.49e-200	1
Trim32	0.762	0.448	0.313128	3.82e-256	7.46e-252	1
Ndufa8	0.923	0.758	0.31177	3.14e-247	6.14e-243	1
Cox7b	0.923	0.798	0.311336	2.37e-212	4.63e-208	1
Syn1	0.659	0.341	0.311055	3.92e-277	7.66e-273	1
Lhx8	0.204	0.057	0.310743	4.51e-206	8.8e-202	1
Pafah1b3	0.612	0.293	0.310171	5.48e-289	1.07e-284	1
Chchd4	0.701	0.386	0.310031	4.81e-271	9.39e-267	1
Ap1s2	0.59	0.398	0.309589	1.26e-108	2.46e-104	1
Syt4	0.909	0.601	0.309428	5.22e-254	1.02e-249	1
Ier3ip1	0.871	0.631	0.308593	2.51e-227	4.9e-223	1
Ube3a	0.977	0.813	0.308104	8.52e-260	1.67e-255	1
Cnih2	0.779	0.465	0.308047	2.3e-229	4.48e-225	1
Sumo1	0.949	0.809	0.307934	3.91e-265	7.64e-261	1
Atp5b	0.996	0.982	0.307802	4.26e-269	8.33e-265	1
Rab6a	0.976	0.879	0.306564	1.5e-281	2.93e-277	1
Ache	0.629	0.3	0.306304	5.55e-288	1.08e-283	1
Dzip3	0.782	0.46	0.305299	3.28e-246	6.41e-242	1
Prepl	0.547	0.235	0.304915	0	0	1
Arhgap36	0.262	0.099	0.304899	7.64e-168	1.49e-163	1
Rhbdd2	0.635	0.337	0.304156	1.61e-259	3.14e-255	1
Abhd8	0.714	0.385	0.303949	9.8e-270	1.91e-265	1
Nop10	0.911	0.71	0.303393	5.37e-228	1.05e-223	1
Sucla2	0.755	0.47	0.302891	1.24e-229	2.42e-225	1
Chga	0.77	0.416	0.302433	1.24e-301	2.43e-297	1
Kif3a	0.824	0.55	0.3024	1.54e-226	3.01e-222	1
Trappc6b	0.826	0.528	0.302238	9.46e-245	1.85e-240	1
Snx10	0.723	0.398	0.302046	4.93e-262	9.62e-258	1
Cox8a	0.998	0.984	0.301413	0	0	1
Pja1	0.877	0.616	0.301319	1.16e-231	2.28e-227	1
Ntm	0.714	0.433	0.300921	1.65e-182	3.22e-178	1
Rac3	0.542	0.229	0.29988	0	0	1
Pnmal2	0.966	0.733	0.299692	3.17e-243	6.19e-239	1
Clstn3	0.723	0.388	0.299395	1.03e-267	2.02e-263	1
Ddx25	0.539	0.216	0.29892	0	0	1
Ndufb8	0.957	0.893	0.298841	9.51e-230	1.86e-225	1
Prkacb	0.908	0.716	0.298729	1.55e-202	3.02e-198	1
Cacybp	0.886	0.676	0.298725	3.34e-220	6.53e-216	1
Prdx5	0.94	0.813	0.298624	1.69e-222	3.3e-218	1
Coa3	0.871	0.647	0.298523	2.8e-224	5.47e-220	1
Stub1	0.898	0.685	0.298478	2.14e-229	4.19e-225	1
Chchd6	0.714	0.404	0.29823	1.83e-248	3.58e-244	1
Scn2a1	0.817	0.468	0.295834	7.41e-251	1.45e-246	1
Smarca2	0.833	0.568	0.29577	3.47e-203	6.77e-199	1
5330434G04Rik	0.665	0.359	0.295513	5.46e-243	1.07e-238	1
Naa20	0.698	0.402	0.295465	8.28e-244	1.62e-239	1
Pfn2	0.98	0.853	0.295002	2.3e-287	4.49e-283	1
Klhdc2	0.757	0.46	0.294558	1.07e-238	2.09e-234	1
Prmt1	0.83	0.572	0.294336	2.63e-213	5.14e-209	1
Dnajb6	0.957	0.816	0.293809	3.01e-257	5.88e-253	1
Ppp1r11	0.829	0.581	0.293671	1e-211	1.96e-207	1
Emc9	0.552	0.26	0.293186	2.72e-274	5.3e-270	1
Spryd3	0.606	0.29	0.293099	1.15e-285	2.25e-281	1
Klc1	0.87	0.614	0.29241	3.97e-219	7.76e-215	1
Sfxn1	0.65	0.327	0.291573	1.23e-271	2.41e-267	1
Ncoa7	0.653	0.34	0.290894	7.34e-261	1.43e-256	1
Ociad1	0.965	0.842	0.290724	3.72e-248	7.26e-244	1
Fyttd1	0.746	0.458	0.290542	7.28e-225	1.42e-220	1
Ranbp1	0.937	0.783	0.290415	1.6e-239	3.12e-235	1
Mtch1	0.885	0.677	0.290303	2.05e-197	4e-193	1
Dpp6	0.731	0.418	0.290257	2.64e-233	5.17e-229	1
Rasgrf1	0.728	0.413	0.290256	8.35e-226	1.63e-221	1
Cycs	0.941	0.846	0.289142	6.66e-195	1.3e-190	1
Zranb2	0.911	0.716	0.288797	3.35e-208	6.54e-204	1
Psip1	0.971	0.861	0.28812	1.63e-243	3.19e-239	1
Terf2ip	0.606	0.303	0.288011	9.46e-270	1.85e-265	1
Tmem179	0.691	0.366	0.287944	9.07e-255	1.77e-250	1
Tceal6	0.713	0.395	0.287829	2.4e-237	4.7e-233	1
Pcbd1	0.517	0.232	0.28735	1.7e-254	3.32e-250	1
Rgs10	0.598	0.331	0.28728	5.02e-195	9.82e-191	1
Pnpo	0.499	0.189	0.287018	0	0	1
Tango2	0.577	0.271	0.28695	3.08e-281	6.02e-277	1
Cck	0.176	0.089	0.286745	1.93e-56	3.77e-52	1
Cadm1	0.904	0.778	0.285471	2.01e-163	3.92e-159	1
Usp11	0.667	0.36	0.28526	1.05e-244	2.05e-240	1
Ttc33	0.641	0.349	0.284881	9.7e-241	1.89e-236	1
Grina	0.844	0.609	0.284515	2.31e-186	4.52e-182	1
Idh3g	0.707	0.428	0.284361	7.59e-217	1.48e-212	1
Rrp1	0.935	0.782	0.284245	1.4e-219	2.73e-215	1
Tmem9	0.65	0.346	0.284167	3.54e-249	6.91e-245	1
Ndufab1	0.927	0.815	0.283111	2.08e-200	4.05e-196	1
Scn2b	0.58	0.304	0.283064	9.63e-205	1.88e-200	1
Cnrip1	0.666	0.367	0.283041	2.93e-232	5.72e-228	1
Camk2n2	0.525	0.231	0.28296	5.99e-278	1.17e-273	1
Tspan13	0.886	0.593	0.282827	3.92e-219	7.66e-215	1
Sms	0.674	0.365	0.282505	3.85e-242	7.52e-238	1
1500009C09Rik	0.64	0.325	0.282191	4.31e-260	8.42e-256	1
Pam16	0.797	0.535	0.281934	4.31e-196	8.43e-192	1
Nkiras1	0.72	0.446	0.281808	1.06e-208	2.08e-204	1
Cox5b	0.984	0.959	0.281785	1.2e-224	2.34e-220	1
Psmc5	0.839	0.612	0.280801	7.6e-196	1.48e-191	1
Cxx1b	0.862	0.635	0.280671	2.61e-199	5.1e-195	1
Syt5	0.741	0.444	0.280568	7.15e-189	1.4e-184	1
Dnm1	0.714	0.382	0.280515	9.42e-249	1.84e-244	1
Tceal5	0.683	0.383	0.280083	6.96e-224	1.36e-219	1
Gsk3b	0.915	0.737	0.27941	4.32e-188	8.43e-184	1
Pfdn4	0.742	0.465	0.279342	2.27e-208	4.44e-204	1
Basp1	0.827	0.6	0.278957	3.15e-149	6.15e-145	1
Bbs4	0.523	0.222	0.278725	2.47e-300	4.82e-296	1
Haghl	0.713	0.443	0.278381	1.01e-206	1.98e-202	1
Napb	0.706	0.391	0.278051	1.88e-227	3.67e-223	1
B3galnt1	0.545	0.25	0.277513	2.47e-272	4.83e-268	1
Cbr1	0.703	0.409	0.277296	4.58e-221	8.95e-217	1
Flywch2	0.51	0.224	0.277259	4.13e-272	8.06e-268	1
Oaz2	0.829	0.561	0.277143	7.01e-211	1.37e-206	1
Gmps	0.709	0.414	0.277041	4.74e-220	9.26e-216	1
Scn1a	0.505	0.23	0.276023	1.16e-240	2.27e-236	1
Ndufa5	0.955	0.881	0.27557	6.35e-189	1.24e-184	1
Pkia	0.605	0.308	0.274949	6.44e-237	1.26e-232	1
Tshz2	0.496	0.261	0.274713	1.24e-169	2.42e-165	1
Morf4l2	0.961	0.841	0.274705	2.2e-195	4.3e-191	1
Mapre3	0.733	0.462	0.274516	6.71e-200	1.31e-195	1
Syt13	0.565	0.247	0.2745	2.22e-295	4.33e-291	1
Hint1	0.988	0.958	0.274333	2.7e-240	5.28e-236	1
Pfdn2	0.974	0.878	0.273777	4.46e-211	8.72e-207	1
Gpi1	0.889	0.712	0.273746	7.96e-179	1.56e-174	1
Atp6v1e1	0.97	0.87	0.27366	2.71e-232	5.29e-228	1
Suclg1	0.774	0.517	0.273502	2.12e-192	4.14e-188	1
Rufy3	0.89	0.678	0.272922	1.13e-188	2.21e-184	1
Wbp5	0.969	0.829	0.272829	3.46e-202	6.76e-198	1
Camk2d	0.658	0.389	0.272695	1.88e-174	3.67e-170	1
Stau2	0.599	0.309	0.272319	3.37e-239	6.59e-235	1
Ssbp4	0.69	0.39	0.272155	1.01e-220	1.98e-216	1
0610011F06Rik	0.67	0.388	0.271919	5.35e-213	1.05e-208	1
Kcnc1	0.564	0.284	0.271364	1.33e-220	2.61e-216	1
Cox7a2l	0.886	0.709	0.271237	2.71e-181	5.3e-177	1
Acot7	0.91	0.74	0.270533	7.05e-198	1.38e-193	1
Dynll2	0.979	0.871	0.267721	5.33e-238	1.04e-233	1
Nr2f2	0.356	0.143	0.267578	6.66e-203	1.3e-198	1
Dpcd	0.643	0.373	0.267436	3.87e-199	7.57e-195	1
Tmie	0.426	0.143	0.267212	0	0	1
Ndufa10	0.867	0.665	0.266636	5.53e-182	1.08e-177	1
Rph3a	0.451	0.185	0.266291	5.73e-260	1.12e-255	1
Chd3	0.75	0.447	0.265829	2.77e-200	5.4e-196	1
Ecel1	0.304	0.096	0.265724	1.94e-254	3.8e-250	1
Zc3h15	0.814	0.554	0.265277	3.27e-191	6.4e-187	1
Sdhb	0.901	0.752	0.265255	5.43e-175	1.06e-170	1
Bmyc	0.813	0.573	0.264394	2.85e-177	5.57e-173	1
Nicn1	0.552	0.266	0.264262	8.53e-248	1.67e-243	1
Tma7	0.979	0.875	0.26404	7.58e-212	1.48e-207	1
Elavl4	0.614	0.31	0.26343	2.16e-229	4.22e-225	1
Eef1a2	0.669	0.383	0.263363	2.76e-197	5.39e-193	1
Tusc3	0.796	0.527	0.262853	8.65e-171	1.69e-166	1
Stip1	0.736	0.476	0.262693	6.43e-183	1.26e-178	1
Dzank1	0.63	0.321	0.262608	1.7e-235	3.32e-231	1
Tram1l1	0.65	0.365	0.262322	3.23e-207	6.31e-203	1
Meaf6	0.665	0.385	0.26226	1.34e-204	2.62e-200	1
AW551984	0.578	0.289	0.26196	6.62e-216	1.29e-211	1
Uqcrc1	0.898	0.754	0.261062	1.48e-160	2.88e-156	1
Ube2e1	0.731	0.484	0.260979	1.13e-179	2.2e-175	1
Rtf1	0.828	0.576	0.26091	1.07e-180	2.09e-176	1
Map1lc3a	0.957	0.863	0.260699	9.81e-202	1.92e-197	1
Gnl3l	0.705	0.424	0.260619	7.23e-189	1.41e-184	1
Tpd52l1	0.461	0.2	0.260353	5.59e-243	1.09e-238	1
Hypk	0.818	0.565	0.260339	1.81e-177	3.54e-173	1
Rnf187	0.917	0.757	0.26007	3.13e-183	6.12e-179	1
Zic1	0.424	0.196	0.26005	6.86e-183	1.34e-178	1
Tubg2	0.489	0.201	0.259964	4.19e-290	8.19e-286	1
C77370	0.482	0.225	0.259668	9.55e-220	1.87e-215	1
Arpc5l	0.803	0.567	0.259212	1.43e-175	2.78e-171	1
Atp5f1	0.971	0.907	0.259009	6.84e-206	1.34e-201	1
Pfkp	0.585	0.311	0.25849	1.5e-205	2.94e-201	1
Plcxd3	0.44	0.214	0.258437	3.68e-179	7.19e-175	1
Tmem246	0.598	0.322	0.258419	8.28e-212	1.62e-207	1
Nenf	0.877	0.713	0.258174	1.64e-159	3.2e-155	1
Gabrg1	0.478	0.244	0.258039	2.26e-174	4.41e-170	1
Eef1e1	0.666	0.4	0.257977	7.47e-192	1.46e-187	1
Mapk10	0.667	0.368	0.257942	2.21e-213	4.32e-209	1
Gabrb1	0.749	0.426	0.25793	2.36e-210	4.6e-206	1
Arxes1	0.659	0.37	0.257644	2.88e-201	5.62e-197	1
Gm8797	0.995	0.98	0.25733	6.29e-201	1.23e-196	1
Rbfox2	0.681	0.387	0.257063	1.98e-202	3.87e-198	1
Tbca	0.889	0.655	0.256872	3.99e-186	7.79e-182	1
Rpl3	0.997	0.992	0.256656	1.75e-208	3.43e-204	1
Ttc9b	0.554	0.28	0.256468	2.5e-216	4.89e-212	1
Asns	0.552	0.272	0.256432	8.29e-229	1.62e-224	1
Trmt112	0.757	0.502	0.256394	3.25e-175	6.35e-171	1
Rab3b	0.465	0.246	0.256277	1.17e-149	2.29e-145	1
Fam173a	0.734	0.463	0.255898	7.37e-187	1.44e-182	1
Pfdn1	0.828	0.592	0.255557	3.92e-174	7.66e-170	1
Tmx1	0.66	0.397	0.255178	3.33e-182	6.5e-178	1
Smim19	0.629	0.374	0.254802	4.07e-186	7.95e-182	1
Calm1	1	0.999	0.254365	2.46e-298	4.8e-294	1
Ppid	0.717	0.456	0.253371	6.95e-185	1.36e-180	1
Sub1	0.992	0.925	0.25334	3.39e-185	6.63e-181	1
RP23-407N2.2	0.804	0.505	0.253271	4.43e-187	8.66e-183	1
Copg1	0.691	0.405	0.252993	2.77e-196	5.42e-192	1
Nipsnap1	0.544	0.257	0.252972	5.75e-249	1.12e-244	1
Hdgfrp3	0.777	0.519	0.252909	1.19e-174	2.33e-170	1
2010107G23Rik	0.522	0.244	0.252366	8.29e-242	1.62e-237	1
Pnma2	0.544	0.258	0.252364	8.69e-243	1.7e-238	1
Dynlrb1	0.982	0.911	0.252263	3.42e-212	6.67e-208	1
Rell2	0.47	0.198	0.252015	4.37e-263	8.53e-259	1
Ccl27a	0.684	0.394	0.251311	4.47e-195	8.73e-191	1
Ppme1	0.648	0.383	0.250813	6.19e-185	1.21e-180	1
Tceal1	0.695	0.44	0.250749	8.21e-172	1.6e-167	1
Ift22	0.628	0.38	0.250583	1.56e-171	3.05e-167	1
Atp1a3	0.704	0.406	0.250232	3.82e-198	7.45e-194	1
Mrpl41	0.777	0.525	0.250227	1.6e-169	3.13e-165	1
Fstl5	0.384	0.182	0.250044	1.26e-158	2.47e-154	1
Cyc1	0.839	0.667	0.250034	9.72e-144	1.9e-139	1
Trf	1	0.499	1.89137	0	0	2
Apod	0.995	0.306	1.72229	0	0	2
Plp1	1	0.873	1.71199	0	0	2
Car2	1	0.477	1.61493	0	0	2
Gsn	0.983	0.296	1.57493	0	0	2
Mag	1	0.409	1.45699	0	0	2
Mbp	1	0.75	1.45154	0	0	2
Cldn11	1	0.469	1.44969	0	0	2
Ermn	0.995	0.257	1.44829	0	0	2
Cnp	1	0.572	1.42165	0	0	2
Fth1	1	1	1.42115	0	0	2
Gatm	0.999	0.438	1.37444	0	0	2
Cryab	1	0.537	1.36424	0	0	2
Mobp	1	0.474	1.36405	0	0	2
Mog	0.998	0.306	1.35988	0	0	2
Sepp1	0.904	0.26	1.35205	0	0	2
Hapln2	0.901	0.164	1.34051	0	0	2
Serpinb1a	0.863	0.135	1.33402	0	0	2
Stmn4	1	0.77	1.30768	0	0	2
Enpp2	1	0.384	1.29963	0	0	2
Sept4	1	0.49	1.2968	0	0	2
Ppp1r14a	0.967	0.265	1.26264	0	0	2
Gng11	0.904	0.254	1.25057	0	0	2
Aplp1	1	0.965	1.22904	0	0	2
Gjb1	0.864	0.168	1.20408	0	0	2
Ugt8a	0.941	0.235	1.19581	0	0	2
Mal	1	0.39	1.19156	0	0	2
Gltp	0.961	0.304	1.18738	0	0	2
Gpm6b	1	0.599	1.18153	0	0	2
Csrp1	0.996	0.352	1.18011	0	0	2
Tnfaip6	0.904	0.213	1.17007	0	0	2
Fez1	1	0.821	1.13801	0	0	2
Klk6	0.361	0.027	1.11783	0	0	2
Rnf13	0.992	0.492	1.09604	0	0	2
Ndrg1	0.939	0.282	1.09523	0	0	2
Cpox	0.871	0.276	1.09348	0	0	2
Kctd13	0.98	0.572	1.07359	0	0	2
Aspa	0.943	0.226	1.07264	0	0	2
Glul	0.993	0.59	1.06726	0	0	2
Cmtm5	0.921	0.247	1.06255	0	0	2
Tubb4a	0.997	0.663	1.05302	0	0	2
Dbndd2	0.925	0.342	1.05283	0	0	2
Lamp1	1	0.775	1.04457	0	0	2
S100b	0.54	0.174	1.0294	0	0	2
Qdpr	0.991	0.59	1.02187	0	0	2
Sec11c	0.988	0.641	1.0163	0	0	2
Pllp	0.982	0.322	0.991317	0	0	2
Pmp22	0.753	0.178	0.986371	0	0	2
Slc48a1	0.967	0.47	0.975261	0	0	2
Phgdh	0.922	0.276	0.974438	0	0	2
Tmem151a	0.924	0.4	0.970359	0	0	2
Gpr37	0.936	0.234	0.970207	0	0	2
Pdlim2	0.893	0.227	0.967171	0	0	2
Anln	0.701	0.075	0.939436	0	0	2
Etv1	0.827	0.222	0.937648	0	0	2
Sept7	1	0.953	0.930734	0	0	2
Evi2a	0.907	0.236	0.928965	0	0	2
Taldo1	0.988	0.614	0.925338	0	0	2
Sept8	0.902	0.43	0.924626	0	0	2
Scd2	0.991	0.624	0.922702	0	0	2
Tppp3	0.899	0.493	0.92027	0	0	2
Cers2	0.927	0.322	0.919548	0	0	2
Slc44a1	0.889	0.253	0.915953	0	0	2
Plin3	0.602	0.08	0.911349	0	0	2
Bin1	0.986	0.598	0.908571	0	0	2
Josd2	0.942	0.409	0.902109	0	0	2
Slain1	0.867	0.257	0.900817	0	0	2
Sypl	0.87	0.35	0.891939	0	0	2
Rap1a	0.94	0.483	0.881092	0	0	2
Psat1	0.874	0.257	0.87546	0	0	2
Fa2h	0.835	0.197	0.874493	0	0	2
Agpat4	0.934	0.456	0.869426	0	0	2
Gjc2	0.763	0.15	0.854369	0	0	2
Epb41l3	0.944	0.499	0.852402	0	0	2
Rnf7	0.992	0.74	0.852033	0	0	2
Desi1	0.902	0.301	0.8333	0	0	2
S100a16	0.898	0.319	0.828244	0	0	2
Shisa4	0.905	0.415	0.826114	0	0	2
Sccpdh	0.854	0.461	0.823055	0	0	2
Nkx6-2	0.859	0.22	0.820978	0	0	2
Opalin	0.845	0.287	0.81848	0	0	2
Litaf	0.865	0.233	0.81622	0	0	2
Plekhb1	0.865	0.315	0.813337	0	0	2
Tsc22d4	0.943	0.376	0.810715	0	0	2
Tspan2	0.939	0.319	0.799242	0	0	2
Pex5l	0.888	0.322	0.799057	0	0	2
Ttll7	0.957	0.568	0.798569	0	0	2
Osbpl1a	0.878	0.364	0.794344	0	0	2
Sez6l2	0.911	0.533	0.77676	0	0	2
Efhd1	0.812	0.184	0.772344	0	0	2
Golga7	0.887	0.419	0.767293	0	0	2
Secisbp2l	0.85	0.358	0.753021	0	0	2
Gjc3	0.868	0.253	0.752798	0	0	2
Kcna1	0.788	0.285	0.744615	0	0	2
Neat1	0.701	0.205	0.737497	0	0	2
Gprc5b	0.836	0.229	0.735694	0	0	2
Pla2g16	0.763	0.201	0.732292	0	0	2
Tmeff2	0.892	0.409	0.732074	0	0	2
Adssl1	0.741	0.238	0.73032	0	0	2
Qk	0.905	0.385	0.725858	0	0	2
Mapk8ip1	0.875	0.422	0.720028	0	0	2
Vmp1	0.927	0.56	0.707219	0	0	2
Lpar1	0.799	0.185	0.705376	0	0	2
Ttyh2	0.565	0.143	0.702516	0	0	2
Tmem88b	0.766	0.173	0.702222	0	0	2
Cd82	0.782	0.21	0.702133	0	0	2
Ptp4a1	0.898	0.503	0.699917	0	0	2
Tmbim6	0.996	0.843	0.693411	0	0	2
Elovl1	0.726	0.188	0.693041	0	0	2
Rtn4	0.998	0.92	0.690678	0	0	2
Stmn1	1	0.963	0.687979	0	0	2
Ptma	1	0.98	0.686282	0	0	2
Carhsp1	0.8	0.268	0.684718	0	0	2
Grb14	0.81	0.279	0.684634	0	0	2
Prdx1	0.999	0.946	0.682641	0	0	2
Degs1	0.913	0.489	0.682162	0	0	2
Ywhaq	1	0.984	0.677981	0	0	2
Car14	0.685	0.152	0.675388	0	0	2
Gstm7	0.749	0.274	0.675001	0	0	2
Tmem63a	0.684	0.131	0.67271	0	0	2
Trim59	0.715	0.172	0.671801	0	0	2
Actb	1	0.999	0.658103	0	0	2
Myo6	0.78	0.244	0.657345	0	0	2
Slc12a2	0.74	0.246	0.655579	0	0	2
Mast4	0.814	0.33	0.654585	0	0	2
Wscd1	0.794	0.277	0.65	0	0	2
Bnip3l	0.954	0.67	0.645755	0	0	2
Gamt	0.766	0.238	0.645493	0	0	2
Pcdh9	0.942	0.582	0.643774	0	0	2
Sirt2	0.962	0.479	0.637233	0	0	2
Efnb3	0.87	0.458	0.636468	0	0	2
Dnajb2	0.821	0.411	0.633691	0	0	2
Rhog	0.707	0.18	0.632651	0	0	2
Fscn1	0.847	0.502	0.630235	0	0	2
Kif1b	0.983	0.851	0.629339	0	0	2
Tuba1a	0.999	0.988	0.624128	0	0	2
Dbi	0.997	0.677	0.622314	0	0	2
Olig1	0.956	0.341	0.621703	0	0	2
Cldnd1	0.927	0.626	0.620391	0	0	2
Jam3	0.794	0.332	0.619572	0	0	2
Ptprd	0.872	0.45	0.617857	0	0	2
Ado	0.721	0.222	0.617396	0	0	2
Elovl7	0.645	0.14	0.614555	0	0	2
Bpgm	0.779	0.347	0.612335	0	0	2
Rnf130	0.729	0.248	0.611897	0	0	2
Sgk1	0.633	0.265	0.607529	0	0	2
Cd81	1	0.991	0.606871	0	0	2
Efcab14	0.715	0.28	0.606102	0	0	2
Zdhhc20	0.808	0.465	0.603024	0	0	2
Edil3	0.858	0.435	0.600579	0	0	2
Fam177a	0.825	0.401	0.598087	0	0	2
Pcbp4	0.801	0.395	0.590243	0	0	2
Tmbim1	0.713	0.202	0.587775	0	0	2
Fnbp1	0.715	0.244	0.581648	0	0	2
Itgb4	0.521	0.061	0.578263	0	0	2
App	1	0.97	0.577911	0	0	2
Ppp1r16b	0.662	0.241	0.577146	0	0	2
Tspan15	0.731	0.203	0.575475	0	0	2
Zeb2	0.757	0.266	0.572883	0	0	2
Pip4k2a	0.661	0.196	0.571289	0	0	2
Ap2a1	0.815	0.485	0.570796	0	0	2
S1pr5	0.621	0.14	0.570543	0	0	2
Reep5	0.97	0.801	0.565851	0	0	2
Nmral1	0.658	0.21	0.562355	0	0	2
Frmd8	0.61	0.155	0.56049	0	0	2
Map7d1	0.838	0.467	0.559872	0	0	2
Cdc42ep2	0.614	0.131	0.557961	0	0	2
Phlda3	0.775	0.401	0.554591	0	0	2
Lgi3	0.752	0.279	0.554506	0	0	2
Limch1	0.755	0.349	0.550636	0	0	2
Atp1b3	0.817	0.449	0.548647	0	0	2
Gnai1	0.874	0.582	0.545761	0	0	2
Stxbp3	0.634	0.192	0.54334	0	0	2
Tmem125	0.573	0.118	0.540108	0	0	2
Mid1ip1	0.796	0.442	0.539346	0	0	2
Plcl1	0.663	0.239	0.535032	0	0	2
Lap3	0.723	0.274	0.534411	0	0	2
Cdc37l1	0.725	0.32	0.532141	0	0	2
Map7	0.657	0.249	0.528021	0	0	2
Rhoa	0.852	0.486	0.523485	0	0	2
Mapk3	0.703	0.35	0.523416	0	0	2
Prr5l	0.559	0.109	0.522327	0	0	2
Otud7b	0.592	0.162	0.521695	0	0	2
Sys1	0.749	0.47	0.52068	1.5e-305	2.94e-301	2
Tmsb4x	1	0.998	0.518297	0	0	2
Enpp6	0.452	0.038	0.514024	0	0	2
Elavl3	0.837	0.569	0.509471	0	0	2
Syt11	0.993	0.888	0.507776	0	0	2
Hepacam	0.683	0.21	0.503429	0	0	2
Npc2	0.828	0.434	0.502283	0	0	2
Arsg	0.563	0.123	0.50114	0	0	2
Pls1	0.541	0.105	0.500219	0	0	2
Il33	0.593	0.225	0.499338	4.67e-300	9.13e-296	2
Gstp1	0.893	0.705	0.49901	7.86e-259	1.54e-254	2
Reep3	0.631	0.207	0.495812	0	0	2
Hist1h2bc	0.717	0.304	0.494206	0	0	2
Slu7	0.628	0.295	0.494054	0	0	2
Nipa1	0.587	0.197	0.494045	0	0	2
Nfix	0.659	0.233	0.494043	0	0	2
Fermt2	0.721	0.294	0.493418	0	0	2
Polr3e	0.551	0.189	0.489144	0	0	2
Snapin	0.734	0.359	0.48796	0	0	2
Creb5	0.525	0.134	0.482368	0	0	2
Klf13	0.672	0.343	0.479985	5.67e-273	1.11e-268	2
1700047M11Rik	0.609	0.151	0.477507	0	0	2
H2afj	0.813	0.45	0.475288	0	0	2
Tprn	0.574	0.145	0.472979	0	0	2
Wnk1	0.776	0.461	0.472334	9.92e-298	1.94e-293	2
Abca2	0.688	0.298	0.47203	0	0	2
Mpc1	0.969	0.805	0.46787	0	0	2
Itm2b	1	0.996	0.465545	0	0	2
Hcn2	0.465	0.17	0.463489	1.64e-291	3.21e-287	2
Rhob	0.681	0.351	0.462928	3.2e-291	6.26e-287	2
Lamp2	0.725	0.366	0.462495	0	0	2
Ccp110	0.62	0.244	0.462456	0	0	2
Spock3	0.79	0.515	0.461352	9.82e-242	1.92e-237	2
Tmeff1	0.644	0.313	0.460886	1.37e-299	2.67e-295	2
Slc24a2	0.67	0.298	0.460487	0	0	2
Fabp5	0.837	0.636	0.458623	2.97e-215	5.8e-211	2
Enpp4	0.545	0.179	0.457735	0	0	2
Gstm5	0.905	0.709	0.457642	1.19e-293	2.33e-289	2
S100a13	0.641	0.228	0.456992	0	0	2
Pon2	0.543	0.132	0.455801	0	0	2
Ubc	0.998	0.995	0.452666	3.48e-165	6.81e-161	2
Magt1	0.532	0.157	0.452031	0	0	2
Fgfr2	0.518	0.122	0.444744	0	0	2
Gal3st1	0.508	0.128	0.437491	0	0	2
Gpx4	0.998	0.962	0.435078	0	0	2
Tm7sf3	0.624	0.261	0.43454	0	0	2
Mbnl2	0.853	0.658	0.433723	9.19e-241	1.8e-236	2
Jund	0.907	0.761	0.433555	3.12e-177	6.1e-173	2
Dixdc1	0.664	0.335	0.431557	6.66e-285	1.3e-280	2
Ank	0.557	0.272	0.429629	2.92e-238	5.71e-234	2
Galnt6	0.484	0.103	0.428673	0	0	2
Pacs2	0.535	0.163	0.427847	0	0	2
Cystm1	0.846	0.603	0.427832	3.9e-265	7.62e-261	2
Pde8a	0.505	0.123	0.427286	0	0	2
Cadm4	0.69	0.364	0.425855	5.25e-270	1.03e-265	2
1810037I17Rik	0.918	0.714	0.42573	2.36e-286	4.62e-282	2
Tmem229a	0.539	0.155	0.424706	0	0	2
Rdx	0.802	0.528	0.418808	1.28e-241	2.5e-237	2
Plekhh1	0.485	0.105	0.418	0	0	2
Arhgef10	0.509	0.13	0.417127	0	0	2
Lzts2	0.587	0.224	0.416757	0	0	2
Pigz	0.502	0.137	0.415817	0	0	2
Tpd52	0.673	0.365	0.415064	1.64e-257	3.21e-253	2
Gpr62	0.501	0.138	0.414754	0	0	2
Slco3a1	0.498	0.195	0.414215	3.74e-294	7.3e-290	2
Apbb1	0.809	0.608	0.414172	7.88e-214	1.54e-209	2
Dcaf17	0.5	0.211	0.412614	4.24e-244	8.29e-240	2
Arrdc3	0.554	0.212	0.410019	0	0	2
Ptn	0.987	0.662	0.406659	0	0	2
Slc6a9	0.492	0.145	0.406425	0	0	2
Cntn2	0.536	0.163	0.405103	0	0	2
Klhl4	0.475	0.109	0.405012	0	0	2
Pcyt2	0.661	0.374	0.404388	3.04e-221	5.93e-217	2
Prr18	0.504	0.159	0.403385	0	0	2
Sh3glb1	0.704	0.368	0.403364	5.4e-270	1.05e-265	2
Pdgfa	0.657	0.385	0.403035	2.91e-212	5.69e-208	2
Gde1	0.864	0.657	0.401923	2.82e-232	5.51e-228	2
Spg20	0.577	0.232	0.401797	0	0	2
Mettl7a1	0.511	0.177	0.400561	0	0	2
Sox10	0.591	0.197	0.399178	0	0	2
Tmed10	0.899	0.718	0.398338	5.02e-242	9.8e-238	2
Fis1	0.909	0.758	0.397693	3.79e-243	7.4e-239	2
Cfl2	0.839	0.638	0.397358	4.73e-223	9.25e-219	2
Rcbtb1	0.545	0.204	0.396047	0	0	2
Papss1	0.685	0.357	0.395225	8.9e-261	1.74e-256	2
Dusp26	0.821	0.592	0.393064	2.35e-219	4.59e-215	2
Fnta	0.666	0.404	0.39194	9.32e-205	1.82e-200	2
Tulp4	0.813	0.586	0.391574	1.02e-209	2e-205	2
Clic4	0.595	0.204	0.389857	0	0	2
Endod1	0.591	0.284	0.388938	9.11e-251	1.78e-246	2
Sft2d1	0.71	0.431	0.387517	4.43e-216	8.65e-212	2
Smco3	0.461	0.119	0.384913	0	0	2
Prkcdbp	0.578	0.249	0.382308	4.14e-271	8.08e-267	2
Map1lc3b	0.911	0.722	0.380574	3.24e-245	6.33e-241	2
Snx15	0.625	0.325	0.379044	1.4e-232	2.74e-228	2
Klhl2	0.592	0.269	0.377495	3.16e-264	6.17e-260	2
Nde1	0.416	0.086	0.375149	0	0	2
Gm15440	0.485	0.133	0.373643	0	0	2
Lrrc58	0.75	0.557	0.372142	2.42e-148	4.73e-144	2
Hmgcs1	0.702	0.541	0.371465	8.32e-93	1.62e-88	2
Ddr1	0.551	0.197	0.370175	0	0	2
Tmcc3	0.542	0.227	0.366492	1.07e-268	2.09e-264	2
Tmem189	0.479	0.162	0.364241	0	0	2
Insc	0.424	0.082	0.362776	0	0	2
Ralgds	0.575	0.257	0.362052	1.19e-260	2.33e-256	2
Phldb1	0.541	0.2	0.361726	2.4e-305	4.7e-301	2
Rexo2	0.673	0.421	0.360588	7.04e-182	1.37e-177	2
Nkd1	0.496	0.146	0.359873	0	0	2
Ninj2	0.423	0.098	0.358537	0	0	2
Dock10	0.573	0.261	0.356796	1.38e-238	2.69e-234	2
P3h4	0.522	0.218	0.353567	9.13e-259	1.78e-254	2
Vamp3	0.54	0.236	0.350375	9.63e-250	1.88e-245	2
Enoph1	0.543	0.262	0.349272	1.81e-218	3.54e-214	2
Cyp2j12	0.368	0.047	0.349016	0	0	2
Sc5d	0.558	0.312	0.348563	4.9e-168	9.58e-164	2
Ilvbl	0.485	0.194	0.346819	4.02e-259	7.86e-255	2
Smad7	0.477	0.176	0.3465	1.01e-276	1.97e-272	2
Ube2d1	0.638	0.384	0.346152	4e-173	7.81e-169	2
Hadh	0.455	0.144	0.343053	0	0	2
Arpc1a	0.936	0.819	0.342978	1.38e-188	2.7e-184	2
Rnf5	0.691	0.447	0.339961	6.14e-172	1.2e-167	2
Kcnk13	0.431	0.109	0.339622	0	0	2
Tkt	0.764	0.576	0.33854	1.84e-150	3.59e-146	2
Sh3bgrl3	0.881	0.722	0.337675	1.93e-176	3.76e-172	2
Lrrn1	0.515	0.218	0.3355	3.8e-236	7.42e-232	2
Itpk1	0.475	0.183	0.335387	3.43e-262	6.7e-258	2
Myrf	0.428	0.104	0.333375	0	0	2
Map1a	0.731	0.526	0.33323	4.81e-143	9.4e-139	2
Gpd1	0.38	0.101	0.33182	0	0	2
Gna12	0.42	0.122	0.331542	0	0	2
Rtkn	0.533	0.213	0.330364	6.44e-264	1.26e-259	2
Emc10	0.931	0.811	0.32913	1.55e-187	3.03e-183	2
Adipor2	0.45	0.178	0.327054	4.89e-236	9.56e-232	2
Foxn3	0.537	0.259	0.32626	2.39e-195	4.66e-191	2
Mapt	0.907	0.774	0.32409	3e-160	5.87e-156	2
Tmem258	0.736	0.53	0.323522	1.76e-142	3.43e-138	2
Pea15a	0.922	0.795	0.322978	2.17e-168	4.23e-164	2
Ppp2r3a	0.539	0.275	0.322573	1.88e-180	3.67e-176	2
Adipor1	0.609	0.356	0.32245	1.08e-168	2.11e-164	2
Ddrgk1	0.756	0.568	0.321646	6.25e-138	1.22e-133	2
Epn2	0.635	0.345	0.320991	7.44e-194	1.45e-189	2
Card19	0.529	0.203	0.320472	1.76e-275	3.45e-271	2
Capns1	0.841	0.696	0.318898	2.92e-154	5.69e-150	2
Glod4	0.607	0.347	0.316981	1.34e-165	2.62e-161	2
Tmem9b	0.743	0.555	0.316668	1.38e-136	2.69e-132	2
Ddit4	0.496	0.264	0.316596	1.96e-138	3.82e-134	2
Ypel2	0.485	0.214	0.316375	7.55e-205	1.48e-200	2
Eef2	0.93	0.815	0.315083	2.31e-167	4.51e-163	2
Erbb2ip	0.494	0.217	0.313646	5.45e-205	1.06e-200	2
Ppfibp2	0.418	0.117	0.312724	0	0	2
Sox8	0.478	0.179	0.312613	5.47e-255	1.07e-250	2
Cyp20a1	0.458	0.175	0.312361	1.82e-249	3.56e-245	2
Tmod1	0.497	0.196	0.312252	6.14e-238	1.2e-233	2
Kctd3	0.423	0.194	0.311007	2.23e-167	4.35e-163	2
Inpp5f	0.642	0.455	0.310484	3.85e-115	7.53e-111	2
Larp6	0.497	0.233	0.310341	3.35e-194	6.54e-190	2
Acot7	0.883	0.749	0.308384	3.32e-138	6.48e-134	2
Scarb2	0.547	0.291	0.307803	2.06e-172	4.02e-168	2
Cpd	0.421	0.162	0.306141	7.04e-228	1.38e-223	2
Sytl2	0.421	0.136	0.305945	8.47e-284	1.65e-279	2
Grhpr	0.505	0.285	0.304634	6.56e-138	1.28e-133	2
Abhd17b	0.532	0.271	0.304605	5.06e-173	9.89e-169	2
Ak3	0.432	0.165	0.304422	4.4e-232	8.59e-228	2
Vimp	0.712	0.469	0.304376	2.09e-151	4.08e-147	2
Omg	0.597	0.379	0.303436	2.97e-126	5.79e-122	2
Bcas1	0.494	0.171	0.302704	1.13e-292	2.22e-288	2
Pak1	0.786	0.619	0.302615	6.01e-116	1.17e-111	2
Sbds	0.718	0.514	0.302527	1.65e-134	3.22e-130	2
Abhd5	0.386	0.1	0.302468	0	0	2
Dazap2	0.592	0.33	0.301543	5.38e-162	1.05e-157	2
Pigyl	0.646	0.441	0.30153	6.14e-129	1.2e-124	2
Cnn3	0.573	0.248	0.300173	6.85e-238	1.34e-233	2
Aig1	0.724	0.536	0.300067	7.14e-129	1.4e-124	2
Hiat1	0.538	0.323	0.299606	5.46e-129	1.07e-124	2
Rac1	0.888	0.755	0.299417	1.3e-159	2.55e-155	2
Hmox2	0.639	0.45	0.299363	4.07e-118	7.95e-114	2
Nudt4	0.538	0.28	0.298249	4.13e-163	8.08e-159	2
Npc1	0.467	0.215	0.29802	3.16e-180	6.17e-176	2
Kazn	0.496	0.236	0.297648	3.63e-183	7.1e-179	2
Ech1	0.574	0.332	0.29703	5.73e-149	1.12e-144	2
Fbxo32	0.339	0.082	0.29666	0	0	2
Aplp2	0.963	0.869	0.296202	1.8e-163	3.51e-159	2
Prkcz	0.594	0.369	0.295891	4.44e-134	8.67e-130	2
Stard3	0.43	0.164	0.29461	4.63e-231	9.04e-227	2
Pde6d	0.65	0.438	0.29438	3.78e-130	7.38e-126	2
Acaa1a	0.599	0.364	0.294313	1.09e-141	2.13e-137	2
Slc4a2	0.389	0.113	0.293961	9.98e-306	1.95e-301	2
Pim3	0.51	0.263	0.293174	2.33e-156	4.56e-152	2
Smim1	0.424	0.187	0.291683	7.19e-174	1.4e-169	2
St6galnac3	0.37	0.106	0.291052	8.18e-299	1.6e-294	2
Kif13b	0.366	0.091	0.290837	0	0	2
Bcap31	0.744	0.581	0.290457	9.97e-117	1.95e-112	2
Arl2	0.779	0.611	0.289393	1.72e-117	3.35e-113	2
Abhd4	0.414	0.138	0.288986	2.27e-266	4.43e-262	2
Pgp	0.698	0.504	0.288574	5.59e-120	1.09e-115	2
Wls	0.424	0.158	0.288498	6.23e-227	1.22e-222	2
Ccdc13	0.32	0.066	0.287251	0	0	2
Dnm2	0.469	0.205	0.287239	1.84e-196	3.6e-192	2
mt-Co1	1	0.999	0.285459	5.71e-152	1.12e-147	2
Rab31	0.41	0.134	0.285211	2.57e-271	5.01e-267	2
Plxdc2	0.492	0.235	0.285195	1.65e-173	3.23e-169	2
Eml2	0.585	0.404	0.284903	3.18e-101	6.22e-97	2
Malat1	1	1	0.284758	2.67e-227	5.22e-223	2
Il1rap	0.416	0.148	0.284447	9.24e-241	1.81e-236	2
Mpst	0.383	0.126	0.284431	8.06e-254	1.57e-249	2
Diablo	0.502	0.259	0.284041	2.59e-159	5.06e-155	2
Gng12	0.465	0.174	0.283561	2.09e-247	4.09e-243	2
St18	0.369	0.097	0.281138	0	0	2
Dip2b	0.481	0.242	0.280368	1.08e-156	2.1e-152	2
Wipi1	0.39	0.126	0.279985	2e-266	3.9e-262	2
Selk	0.998	0.983	0.279408	1.53e-200	2.99e-196	2
Chn2	0.547	0.277	0.278883	5.47e-170	1.07e-165	2
Fbxo2	0.501	0.264	0.278324	3.52e-143	6.87e-139	2
Bcl2l1	0.529	0.33	0.278185	4.28e-110	8.36e-106	2
Map6d1	0.38	0.119	0.277682	2.63e-266	5.14e-262	2
Rab10	0.783	0.631	0.277674	1.91e-113	3.73e-109	2
Fbxo7	0.508	0.245	0.277466	3.8e-171	7.43e-167	2
Fam53b	0.38	0.124	0.276946	7.06e-248	1.38e-243	2
Ctnnbip1	0.547	0.329	0.276687	1.65e-125	3.22e-121	2
Tmcc1	0.519	0.324	0.276625	3.18e-104	6.21e-100	2
Arap2	0.427	0.176	0.276376	1.3e-187	2.54e-183	2
Tmem59	0.976	0.911	0.275971	1.65e-149	3.22e-145	2
D1Ertd622e	0.449	0.214	0.272186	4.79e-159	9.36e-155	2
Slc35a2	0.505	0.252	0.272152	5.85e-164	1.14e-159	2
Laptm4b	0.484	0.248	0.271644	3.44e-149	6.73e-145	2
Hs3st1	0.397	0.16	0.271039	9.18e-182	1.79e-177	2
Fam134b	0.562	0.354	0.270896	1.25e-113	2.44e-109	2
Phlpp1	0.412	0.164	0.270012	2.47e-195	4.82e-191	2
Prox1	0.356	0.102	0.268946	7.44e-278	1.45e-273	2
Acot1	0.336	0.097	0.267664	1.19e-261	2.33e-257	2
Sptssa	0.691	0.485	0.266996	6.88e-114	1.34e-109	2
Cyb5a	0.669	0.475	0.266907	4.23e-106	8.26e-102	2
Rplp0	0.966	0.845	0.266682	1.98e-192	3.86e-188	2
Poc1a	0.302	0.072	0.266499	4.6e-302	8.99e-298	2
Unc5b	0.342	0.092	0.266423	2.06e-292	4.03e-288	2
Sort1	0.406	0.175	0.266265	4.92e-171	9.61e-167	2
Metrn	0.417	0.154	0.265504	3.62e-220	7.06e-216	2
Adamts4	0.353	0.074	0.265395	0	0	2
Cln8	0.437	0.193	0.264578	2.42e-172	4.73e-168	2
Msmo1	0.644	0.508	0.263985	1.62e-63	3.17e-59	2
Msrb1	0.447	0.218	0.263525	1.77e-147	3.46e-143	2
Dstn	0.87	0.702	0.263467	8.18e-164	1.6e-159	2
Stk39	0.457	0.239	0.26296	6.51e-135	1.27e-130	2
Smdt1	0.919	0.828	0.261404	1.79e-126	3.49e-122	2
Hmgb1	0.993	0.96	0.26101	1.02e-151	1.99e-147	2
Fah	0.306	0.079	0.261007	5.29e-279	1.03e-274	2
Bmp2k	0.32	0.09	0.260379	9.78e-259	1.91e-254	2
Pdlim1	0.274	0.033	0.259671	0	0	2
Rasgrp3	0.284	0.05	0.257064	0	0	2
Hsd17b10	0.51	0.3	0.256651	4.45e-114	8.69e-110	2
Sept2	0.503	0.278	0.256473	5.57e-127	1.09e-122	2
Arhgdia	0.766	0.638	0.256179	3.02e-92	5.91e-88	2
Cfl1	0.998	0.992	0.256011	5.96e-172	1.16e-167	2
Echs1	0.517	0.31	0.255525	1.84e-113	3.59e-109	2
Snx1	0.541	0.334	0.255185	1.55e-110	3.02e-106	2
Tmem234	0.698	0.525	0.255047	6.88e-96	1.34e-91	2
Zfp536	0.348	0.106	0.254824	2.35e-248	4.6e-244	2
Serf2	0.964	0.88	0.254067	2.11e-140	4.12e-136	2
Pnkd	0.659	0.482	0.253825	1.69e-93	3.29e-89	2
Trim13	0.365	0.142	0.253676	7.84e-181	1.53e-176	2
Emc7	0.861	0.749	0.253206	6.22e-110	1.21e-105	2
Clmn	0.42	0.179	0.253188	1.08e-171	2.11e-167	2
Necap2	0.41	0.162	0.252505	8.49e-196	1.66e-191	2
Bet1	0.481	0.256	0.252153	2.62e-133	5.12e-129	2
Gab1	0.351	0.11	0.251543	2.01e-242	3.92e-238	2
Zfp706	0.893	0.798	0.251388	1.07e-107	2.08e-103	2
Rsu1	0.528	0.27	0.25012	3.4e-151	6.65e-147	2
Slc17a6	0.859	0.07	1.22205	0	0	3
Cacna2d1	0.831	0.223	1.01961	0	0	3
Calb2	0.68	0.328	1.01856	0	0	3
Resp18	0.996	0.786	0.822827	0	0	3
Tcf7l2	0.145	0.083	0.778462	5.27e-28	1.03e-23	3
Nrn1	0.509	0.047	0.685183	0	0	3
Nap1l5	1	0.966	0.680179	0	0	3
Gpx3	0.703	0.283	0.673984	0	0	3
Hpcal1	0.644	0.31	0.655304	8.52e-261	1.66e-256	3
Stmn2	0.982	0.661	0.620103	0	0	3
Sncb	0.959	0.68	0.598312	0	0	3
Tuba1b	0.998	0.905	0.59707	0	0	3
6330403K07Rik	0.998	0.868	0.584841	0	0	3
Ahi1	0.996	0.865	0.580895	0	0	3
Ndn	0.876	0.694	0.580702	8.29e-235	1.62e-230	3
Peg3	0.984	0.733	0.571905	0	0	3
Impact	0.988	0.765	0.559355	0	0	3
Gabra1	0.672	0.324	0.557512	5e-271	9.76e-267	3
Tmem130	0.938	0.529	0.55636	0	0	3
Pcsk1n	1	0.976	0.554957	0	0	3
Nrsn2	0.978	0.672	0.553271	0	0	3
Tubb3	0.954	0.673	0.550748	0	0	3
Stmn3	0.998	0.848	0.546252	0	0	3
Pcp4	0.925	0.785	0.541697	6.64e-210	1.3e-205	3
Ngb	0.623	0.23	0.541435	0	0	3
Podxl2	0.941	0.565	0.541016	0	0	3
Cartpt	0.269	0.228	0.538845	7.97e-07	0.0155631	3
Rtn1	1	0.891	0.538413	0	0	3
Tmsb10	0.99	0.858	0.532935	0	0	3
Tubb2a	0.988	0.785	0.530624	0	0	3
A730017C20Rik	0.848	0.448	0.528261	0	0	3
Sncg	0.225	0.058	0.522395	1.56e-187	3.05e-183	3
Chl1	0.662	0.286	0.52122	0	0	3
Gap43	0.994	0.834	0.520043	0	0	3
Calb1	0.563	0.336	0.519147	3.08e-118	6.02e-114	3
Ywhag	0.897	0.607	0.513621	3.16e-256	6.17e-252	3
Gnas	1	0.981	0.511877	0	0	3
Cbln2	0.367	0.086	0.510553	0	0	3
Zwint	1	0.89	0.506414	0	0	3
Pak3	0.857	0.49	0.503015	0	0	3
Prkar1b	0.91	0.506	0.497206	0	0	3
Snhg11	0.999	0.851	0.494175	4.52e-249	8.83e-245	3
Caly	0.99	0.811	0.492786	0	0	3
Ttc3	1	0.888	0.490527	0	0	3
Prmt2	0.81	0.47	0.489944	8.94e-280	1.75e-275	3
Ntng1	0.36	0.136	0.484665	9.86e-182	1.93e-177	3
Gprasp2	0.961	0.621	0.481683	0	0	3
Bdnf	0.315	0.038	0.48164	0	0	3
Elavl2	0.698	0.293	0.481327	0	0	3
Basp1	0.884	0.606	0.478918	1.95e-231	3.81e-227	3
Rmst	0.555	0.158	0.478535	0	0	3
Car10	0.525	0.155	0.475486	0	0	3
Uchl1	0.977	0.761	0.470174	0	0	3
Pcbd1	0.62	0.236	0.46634	0	0	3
Bex1	0.953	0.659	0.464336	6.81e-306	1.33e-301	3
Vsnl1	0.912	0.682	0.459285	7.34e-201	1.43e-196	3
Tmem59l	0.925	0.63	0.458688	7.06e-266	1.38e-261	3
Stxbp1	0.882	0.536	0.457105	1.7e-259	3.33e-255	3
Gaa	0.962	0.738	0.452403	1.11e-256	2.16e-252	3
Kif5a	0.688	0.335	0.449287	6.92e-267	1.35e-262	3
Nefl	0.72	0.344	0.445129	2.39e-268	4.68e-264	3
Adcyap1	0.303	0.025	0.441913	0	0	3
Zcchc12	0.964	0.722	0.44035	1.88e-242	3.68e-238	3
Snap47	0.963	0.72	0.440344	1.35e-290	2.65e-286	3
Bex2	1	0.915	0.438574	6.28e-265	1.23e-260	3
Ly6h	0.999	0.858	0.437857	7.16e-250	1.4e-245	3
Map1b	0.999	0.869	0.436138	2.04e-278	3.98e-274	3
Nrxn1	0.902	0.592	0.435955	7.01e-225	1.37e-220	3
Snrpn	1	0.949	0.435272	6.15e-297	1.2e-292	3
Ina	0.78	0.382	0.434695	9.93e-307	1.94e-302	3
Cntnap2	0.652	0.306	0.433553	1.08e-249	2.11e-245	3
Tenm1	0.628	0.28	0.43329	9.87e-258	1.93e-253	3
Cxx1a	0.99	0.871	0.4312	0	0	3
Celf4	0.989	0.72	0.428798	1.29e-256	2.51e-252	3
Wdr6	0.755	0.397	0.428218	3.85e-254	7.53e-250	3
Rab3c	0.756	0.426	0.42541	8.4e-206	1.64e-201	3
Vat1	0.732	0.362	0.424663	3.14e-274	6.14e-270	3
Rab3a	0.993	0.863	0.422952	1.31e-258	2.56e-254	3
Gng2	0.777	0.37	0.422602	1.98e-301	3.87e-297	3
Pnck	0.875	0.544	0.422523	3.82e-235	7.46e-231	3
Syp	0.699	0.376	0.416118	9.36e-212	1.83e-207	3
Chd3os	0.903	0.605	0.413622	4.86e-219	9.49e-215	3
Fxyd6	0.906	0.616	0.413545	3.25e-213	6.35e-209	3
Cbarp	0.894	0.525	0.412563	4.12e-248	8.05e-244	3
Ywhah	1	0.924	0.412424	6.42e-262	1.25e-257	3
Gabrg2	0.743	0.377	0.410289	2.48e-254	4.85e-250	3
Gng3	0.911	0.607	0.409775	4.75e-235	9.28e-231	3
Dpp6	0.785	0.427	0.406998	2.14e-253	4.18e-249	3
Hap1	0.925	0.645	0.406888	1.96e-223	3.84e-219	3
Pja2	0.965	0.742	0.406485	4.35e-260	8.5e-256	3
Tubb5	0.973	0.819	0.406314	2.45e-258	4.79e-254	3
Syngr3	0.814	0.429	0.404669	5.47e-272	1.07e-267	3
AW551984	0.659	0.295	0.404262	1.41e-272	2.76e-268	3
Fxyd7	0.613	0.263	0.40349	5.81e-269	1.13e-264	3
Baiap3	0.65	0.309	0.400738	2.59e-238	5.06e-234	3
Gprasp1	0.959	0.683	0.40033	9.63e-245	1.88e-240	3
Spint2	0.692	0.362	0.399663	6.63e-214	1.3e-209	3
Napb	0.765	0.4	0.399606	5.72e-247	1.12e-242	3
Pld3	0.827	0.523	0.393286	3.79e-205	7.4e-201	3
Thy1	0.776	0.451	0.39266	1.44e-188	2.82e-184	3
Snap25	0.991	0.818	0.392109	1.15e-196	2.25e-192	3
Scoc	0.975	0.824	0.391264	2.75e-272	5.37e-268	3
Scn2a1	0.83	0.482	0.390189	6.42e-220	1.25e-215	3
Camk2n1	0.685	0.486	0.389073	7.93e-106	1.55e-101	3
Tmx4	0.94	0.669	0.38854	3.44e-235	6.72e-231	3
Pcdh17	0.733	0.471	0.388473	1.74e-152	3.4e-148	3
Serpini1	0.55	0.251	0.383794	7.85e-208	1.53e-203	3
Gm1673	0.901	0.655	0.382274	8.63e-194	1.69e-189	3
Ache	0.669	0.311	0.379619	2.81e-253	5.48e-249	3
Cmip	0.777	0.458	0.377634	9.96e-205	1.95e-200	3
Prlr	0.422	0.151	0.377218	5.94e-224	1.16e-219	3
Galnt16	0.51	0.227	0.375909	1.11e-204	2.18e-200	3
Hprt	0.928	0.685	0.375501	8.55e-215	1.67e-210	3
Disp2	0.615	0.29	0.375291	2.7e-225	5.27e-221	3
Sh3bp1	0.912	0.584	0.374282	7.74e-223	1.51e-218	3
Ywhab	0.983	0.837	0.372996	1.68e-241	3.28e-237	3
Atp1b1	1	0.851	0.372788	3.37e-176	6.57e-172	3
Tubb4b	0.829	0.554	0.369042	1.86e-194	3.63e-190	3
Bend6	0.673	0.323	0.368969	2.07e-238	4.04e-234	3
Camta1	0.883	0.612	0.364539	5.65e-173	1.1e-168	3
Rit2	0.863	0.525	0.364475	1.8e-204	3.51e-200	3
Tbr1	0.285	0.014	0.363075	0	0	3
Zcchc18	0.993	0.812	0.361765	3.18e-201	6.21e-197	3
Gabrb1	0.755	0.44	0.360906	4.12e-177	8.06e-173	3
Arhgdig	0.639	0.32	0.360648	2.3e-207	4.5e-203	3
Chchd10	0.941	0.734	0.360234	1.71e-157	3.35e-153	3
Cd200	0.888	0.602	0.35987	7.53e-191	1.47e-186	3
Syt4	0.911	0.614	0.358236	3.9e-182	7.63e-178	3
Otp	0.172	0.034	0.358095	1.57e-193	3.06e-189	3
Alg2	0.761	0.423	0.357063	3.37e-210	6.59e-206	3
Cdk14	0.496	0.184	0.356314	8.56e-265	1.67e-260	3
Ap1s2	0.613	0.405	0.355358	1.73e-93	3.38e-89	3
Lsamp	0.887	0.65	0.352434	4.05e-145	7.92e-141	3
Tagln3	0.94	0.697	0.352375	8.91e-195	1.74e-190	3
Maged1	0.985	0.851	0.351362	7.67e-190	1.5e-185	3
Pgrmc1	0.998	0.876	0.351329	1.21e-219	2.37e-215	3
Usp9x	0.808	0.515	0.350844	2.54e-181	4.96e-177	3
Tuba4a	0.767	0.44	0.350644	1.5e-194	2.93e-190	3
1500011B03Rik	0.851	0.579	0.349988	4.96e-183	9.69e-179	3
Map7d2	0.877	0.585	0.349776	6.3e-194	1.23e-189	3
Nsf	0.901	0.641	0.348367	3.55e-163	6.93e-159	3
mt-Nd1	1	1	0.348024	3.1e-155	6.06e-151	3
Ass1	0.576	0.239	0.347928	2.2e-251	4.3e-247	3
Lhx9	0.276	0.009	0.346792	0	0	3
Slc12a5	0.664	0.352	0.345809	2.7e-182	5.26e-178	3
Pcsk2	0.582	0.298	0.344634	1.56e-165	3.06e-161	3
A230065H16Rik	0.369	0.111	0.344345	7.85e-261	1.53e-256	3
Dzank1	0.678	0.331	0.343658	2.78e-222	5.44e-218	3
Faim2	0.964	0.839	0.34317	1.73e-192	3.38e-188	3
Sh3gl2	0.632	0.314	0.342815	1.53e-213	2.99e-209	3
Dnm1	0.735	0.395	0.342103	1.97e-203	3.84e-199	3
Tspyl4	0.907	0.671	0.33805	1.4e-175	2.74e-171	3
Pam	0.597	0.335	0.337966	1.12e-134	2.2e-130	3
Lrfn5	0.609	0.28	0.337715	1.01e-219	1.97e-215	3
Prkaca	0.825	0.527	0.336351	1.39e-190	2.72e-186	3
Usp14	0.81	0.525	0.33515	2.15e-170	4.2e-166	3
Usp29	0.781	0.444	0.334228	1.68e-188	3.28e-184	3
Tusc3	0.836	0.536	0.334099	5.92e-176	1.16e-171	3
Olfm1	0.729	0.431	0.334047	1.29e-159	2.51e-155	3
Dzip3	0.799	0.473	0.332727	9.65e-191	1.88e-186	3
Calm2	1	0.997	0.332579	2.01e-213	3.93e-209	3
Mgat4c	0.496	0.271	0.332208	1.23e-112	2.4e-108	3
Tbca	0.887	0.666	0.332172	3.2e-168	6.25e-164	3
Eif4a2	0.999	0.956	0.331792	1.12e-205	2.18e-201	3
Tmem179	0.705	0.379	0.331416	1.3e-192	2.54e-188	3
Eno2	0.698	0.403	0.33137	1.34e-157	2.61e-153	3
Arxes2	0.802	0.499	0.330839	2.94e-170	5.75e-166	3
Araf	0.937	0.735	0.33055	2.15e-176	4.21e-172	3
Ralyl	0.69	0.38	0.329839	2.27e-179	4.43e-175	3
2900011O08Rik	0.734	0.443	0.329029	2.56e-158	5e-154	3
Cadps	0.564	0.26	0.327595	1.91e-204	3.73e-200	3
Cygb	0.58	0.254	0.326834	1.89e-226	3.69e-222	3
Vat1l	0.565	0.292	0.326802	3.39e-160	6.63e-156	3
Clstn3	0.731	0.402	0.326005	3.53e-188	6.9e-184	3
Rab3b	0.506	0.253	0.325636	2.08e-142	4.06e-138	3
Tmem255a	0.564	0.279	0.324537	5.91e-171	1.15e-166	3
Sult4a1	0.769	0.435	0.323971	1.57e-186	3.06e-182	3
Zfhx4	0.424	0.153	0.323547	5.16e-226	1.01e-221	3
Map2k4	0.64	0.335	0.323123	9.23e-185	1.8e-180	3
Snap91	0.621	0.332	0.3215	1.16e-167	2.26e-163	3
Cib2	0.579	0.256	0.320768	8.02e-226	1.57e-221	3
Zdbf2	0.693	0.382	0.319173	4.1e-164	8.02e-160	3
Cend1	0.733	0.446	0.318528	1.04e-156	2.04e-152	3
Rpl22l1	0.993	0.945	0.318397	2.33e-167	4.55e-163	3
Fstl5	0.456	0.185	0.315999	6.68e-189	1.31e-184	3
Scn3a	0.587	0.29	0.315052	1.1e-184	2.16e-180	3
Syt5	0.775	0.454	0.314884	1.64e-160	3.21e-156	3
Ckmt1	0.697	0.391	0.314667	2.66e-168	5.19e-164	3
Nsg2	0.868	0.571	0.314639	4.01e-141	7.84e-137	3
Cadm3	0.601	0.304	0.313615	1.18e-181	2.31e-177	3
Rwdd2a	0.621	0.309	0.312333	4.7e-189	9.19e-185	3
Sv2a	0.788	0.573	0.31208	1.13e-107	2.2e-103	3
Ncoa7	0.668	0.352	0.311885	1.02e-189	1.99e-185	3
Brinp3	0.507	0.272	0.311667	1.21e-121	2.36e-117	3
Rasgrf2	0.47	0.197	0.311377	1.02e-189	2e-185	3
Tro	0.779	0.462	0.310125	1.01e-162	1.98e-158	3
Epm2aip1	0.627	0.341	0.309368	4.31e-160	8.42e-156	3
Atp6v1g2	0.903	0.63	0.308846	1.66e-146	3.25e-142	3
Arf3	0.732	0.498	0.307951	5.9e-103	1.15e-98	3
Samd3	0.224	0.008	0.307336	0	0	3
Dnm1l	0.79	0.499	0.305658	6.27e-161	1.22e-156	3
G3bp2	0.902	0.703	0.305371	6.53e-144	1.28e-139	3
Mllt11	0.94	0.743	0.302716	4.93e-145	9.63e-141	3
Polr2m	0.792	0.516	0.302686	7.61e-148	1.49e-143	3
Rac3	0.543	0.243	0.301446	1.29e-206	2.52e-202	3
Syt13	0.567	0.261	0.301107	2.86e-198	5.58e-194	3
Ywhaz	0.953	0.79	0.301021	4.81e-145	9.4e-141	3
Elavl4	0.645	0.321	0.300869	4.25e-183	8.29e-179	3
Myl12b	0.861	0.617	0.300022	2.43e-145	4.75e-141	3
Pfdn2	0.974	0.882	0.29989	3.85e-166	7.52e-162	3
Timp2	0.793	0.579	0.2998	3.59e-116	7.01e-112	3
Fam19a1	0.299	0.088	0.298979	1.37e-210	2.67e-206	3
Rab27b	0.519	0.284	0.29878	6.84e-122	1.34e-117	3
Rgs17	0.743	0.436	0.298643	8.24e-148	1.61e-143	3
Fkbp3	0.946	0.814	0.29824	2.95e-138	5.76e-134	3
Tcf25	0.969	0.851	0.297678	4.03e-164	7.88e-160	3
Ogfod1	0.534	0.244	0.296595	5.66e-190	1.11e-185	3
Emb	0.465	0.178	0.29612	1.55e-228	3.03e-224	3
Tmem91	0.691	0.372	0.295499	4.35e-170	8.49e-166	3
Ube3a	0.979	0.82	0.295185	9.25e-155	1.81e-150	3
RP23-407N2.2	0.821	0.517	0.294956	3.23e-153	6.32e-149	3
Nsg1	0.97	0.773	0.29363	5.28e-145	1.03e-140	3
Atp6v1b2	0.931	0.722	0.293245	1.49e-151	2.91e-147	3
Ids	0.52	0.286	0.293041	1.29e-123	2.53e-119	3
Gmps	0.712	0.427	0.291931	1.47e-153	2.88e-149	3
Tshz2	0.532	0.269	0.291515	5.98e-142	1.17e-137	3
Scg5	0.964	0.835	0.291354	2.66e-150	5.19e-146	3
Pnmal2	0.965	0.743	0.291218	3.74e-158	7.3e-154	3
Ctxn2	0.597	0.307	0.290683	7.32e-165	1.43e-160	3
Ntm	0.67	0.449	0.29062	3.03e-88	5.91e-84	3
Abhd8	0.716	0.4	0.29058	1.69e-165	3.3e-161	3
Rab6a	0.977	0.883	0.290026	2.26e-165	4.42e-161	3
5330434G04Rik	0.674	0.371	0.289908	9.66e-163	1.89e-158	3
Serp2	0.826	0.535	0.289654	5.92e-144	1.16e-139	3
Dcaf12l1	0.596	0.302	0.288003	7.39e-169	1.44e-164	3
Nptxr	0.461	0.204	0.287908	6.75e-166	1.32e-161	3
Arl6ip1	0.997	0.972	0.287654	8.75e-174	1.71e-169	3
Pura	0.889	0.765	0.287318	5.68e-97	1.11e-92	3
Gnl3l	0.723	0.435	0.286734	9.38e-151	1.83e-146	3
Mdh1	0.998	0.938	0.286258	1.27e-137	2.48e-133	3
Syn1	0.647	0.356	0.285987	3.22e-158	6.28e-154	3
Nrsn1	0.811	0.525	0.285772	1.9e-123	3.72e-119	3
Nap1l3	0.717	0.43	0.285508	1.42e-146	2.78e-142	3
Ngfrap1	0.987	0.878	0.285208	1.37e-142	2.68e-138	3
Cnih2	0.782	0.478	0.284992	2.66e-143	5.2e-139	3
Unc80	0.63	0.362	0.284702	2.25e-131	4.4e-127	3
Cxx1b	0.861	0.645	0.284659	1.49e-132	2.91e-128	3
Lonrf2	0.575	0.293	0.284514	1.01e-157	1.97e-153	3
Meg3	1	0.896	0.284461	7.9e-105	1.54e-100	3
Hdgfrp3	0.794	0.529	0.28359	1.57e-136	3.07e-132	3
Got1	0.82	0.551	0.283567	3.31e-123	6.47e-119	3
Tspyl2	0.754	0.482	0.282428	7.26e-136	1.42e-131	3
Celf6	0.569	0.284	0.282084	1.12e-160	2.19e-156	3
Rnf11	0.716	0.449	0.281445	4.12e-133	8.04e-129	3
Flywch1	0.735	0.512	0.280784	5.32e-104	1.04e-99	3
Atxn10	0.914	0.733	0.280224	5.15e-135	1.01e-130	3
Cnr1	0.439	0.169	0.27944	7.93e-198	1.55e-193	3
Magee1	0.68	0.409	0.279218	4.08e-133	7.97e-129	3
Atp6v1c1	0.848	0.633	0.279181	6.56e-126	1.28e-121	3
Frrs1l	0.572	0.299	0.279177	6.37e-148	1.25e-143	3
Bex4	0.687	0.393	0.279161	3.61e-152	7.05e-148	3
Micu3	0.64	0.385	0.278779	1.93e-121	3.77e-117	3
Fyttd1	0.746	0.471	0.278532	9.37e-141	1.83e-136	3
Epha5	0.566	0.385	0.277964	4.31e-66	8.42e-62	3
Wbp5	0.968	0.835	0.2779	5.79e-138	1.13e-133	3
Prr13	0.666	0.416	0.276607	4.66e-124	9.1e-120	3
Cbx5	0.872	0.63	0.276191	3.67e-131	7.16e-127	3
Ube2v2	0.855	0.643	0.275215	7.21e-126	1.41e-121	3
Chgb	0.761	0.478	0.27521	3.41e-130	6.65e-126	3
Fam69b	0.659	0.36	0.274799	5.08e-161	9.92e-157	3
Pafah1b3	0.586	0.309	0.274627	2.55e-150	4.99e-146	3
Fam103a1	0.821	0.562	0.273677	3.02e-129	5.91e-125	3
2210016L21Rik	0.873	0.646	0.273181	1.14e-129	2.22e-125	3
Nop10	0.888	0.72	0.273061	9.77e-124	1.91e-119	3
Nos1	0.286	0.081	0.272176	3.44e-212	6.72e-208	3
Iscu	0.863	0.675	0.272097	4.45e-118	8.7e-114	3
Klc1	0.858	0.627	0.272083	7.55e-125	1.47e-120	3
Tceal3	0.798	0.554	0.272032	4.82e-114	9.42e-110	3
Hspa4l	0.744	0.48	0.271626	1.96e-122	3.83e-118	3
Tmie	0.433	0.155	0.271515	2.82e-228	5.51e-224	3
Inafm1	0.576	0.29	0.271406	2.82e-163	5.51e-159	3
Snx10	0.683	0.416	0.271208	1.11e-126	2.17e-122	3
Zic1	0.399	0.208	0.271082	3.87e-92	7.56e-88	3
Ddx24	0.912	0.762	0.270976	4.44e-120	8.67e-116	3
Tpi1	0.9	0.734	0.270396	2.62e-108	5.11e-104	3
Camk2b	0.857	0.545	0.27032	4.08e-137	7.97e-133	3
Coprs	0.619	0.346	0.268956	1.07e-142	2.1e-138	3
Atpif1	0.987	0.916	0.268384	3.84e-126	7.5e-122	3
Mesdc2	0.608	0.368	0.267989	2.8e-117	5.47e-113	3
Scn9a	0.432	0.208	0.2679	1.06e-126	2.08e-122	3
Plcxd3	0.464	0.222	0.2676	2.95e-138	5.76e-134	3
Synj1	0.638	0.382	0.267406	1.39e-119	2.72e-115	3
Atp1a3	0.698	0.419	0.26695	1.77e-130	3.46e-126	3
Igfbp5	0.374	0.133	0.266372	4.84e-191	9.45e-187	3
Camk2n2	0.521	0.244	0.265751	8.74e-166	1.71e-161	3
Trappc6b	0.8	0.543	0.265097	1.54e-123	3.02e-119	3
Scg2	0.931	0.765	0.264007	3.24e-139	6.33e-135	3
Necap1	0.701	0.427	0.263829	2.6e-129	5.07e-125	3
Mapre3	0.732	0.474	0.263618	2.56e-124	5e-120	3
Kcnip4	0.471	0.241	0.263569	5.6e-120	1.09e-115	3
Ppp3r1	0.83	0.574	0.26334	4.36e-109	8.51e-105	3
Mycbp2	0.871	0.685	0.263135	6.25e-102	1.22e-97	3
Usp34	0.716	0.483	0.262731	9.74e-109	1.9e-104	3
Etnk1	0.783	0.586	0.262361	1.95e-84	3.8e-80	3
Grb10	0.533	0.256	0.262286	8.78e-163	1.72e-158	3
RP24-236C17.2	0.549	0.285	0.262141	5.42e-143	1.06e-138	3
Nptn	0.741	0.488	0.262133	4.7e-107	9.18e-103	3
Rims3	0.44	0.183	0.261909	4.07e-178	7.95e-174	3
Eef1a2	0.653	0.397	0.261653	3.54e-114	6.91e-110	3
Rangap1	0.687	0.416	0.261603	1.02e-130	1.98e-126	3
Selm	0.885	0.731	0.261598	2.61e-104	5.1e-100	3
Mtch1	0.878	0.687	0.26155	6.68e-113	1.3e-108	3
Hypk	0.807	0.577	0.260799	5.26e-113	1.03e-108	3
Ppp3cb	0.623	0.379	0.260599	1.36e-110	2.66e-106	3
Nap1l2	0.606	0.326	0.260032	1.82e-145	3.56e-141	3
Sms	0.657	0.38	0.259916	3.13e-131	6.11e-127	3
Plekhb2	0.721	0.45	0.25963	3.83e-125	7.49e-121	3
Fut9	0.537	0.348	0.259348	2.6e-68	5.07e-64	3
Golga7b	0.432	0.167	0.25823	2.43e-198	4.75e-194	3
Atp6v1a	0.898	0.725	0.258143	2.66e-106	5.2e-102	3
Npdc1	0.823	0.626	0.257576	1.03e-102	2.02e-98	3
Cmas	0.67	0.407	0.257211	2.13e-124	4.15e-120	3
Dnajc5	0.707	0.458	0.25679	5.78e-114	1.13e-109	3
Evl	0.723	0.435	0.256431	4e-131	7.82e-127	3
Fnbp1l	0.553	0.306	0.255953	3.5e-123	6.83e-119	3
Lingo2	0.453	0.193	0.255887	2.35e-171	4.59e-167	3
Cyfip2	0.617	0.365	0.255578	1.04e-115	2.03e-111	3
Pkia	0.585	0.323	0.25539	2.03e-129	3.97e-125	3
Napg	0.678	0.425	0.255185	6.25e-116	1.22e-111	3
B4galt6	0.555	0.3	0.254938	9.93e-129	1.94e-124	3
Ptprn	0.717	0.477	0.254496	3.45e-99	6.73e-95	3
Fbxo9	0.642	0.405	0.254429	1.1e-109	2.15e-105	3
Grina	0.834	0.621	0.25402	7.88e-102	1.54e-97	3
Rgs10	0.567	0.345	0.25383	2.26e-88	4.4e-84	3
Gstm6	0.374	0.173	0.253707	1.56e-120	3.05e-116	3
March6	0.525	0.303	0.252878	4.64e-105	9.07e-101	3
Pcsk1	0.247	0.055	0.252874	2.35e-242	4.59e-238	3
Kifap3	0.824	0.588	0.252587	6.29e-107	1.23e-102	3
Slc38a1	0.584	0.331	0.252179	2.44e-120	4.76e-116	3
Rnf14	0.741	0.48	0.252095	9.81e-117	1.92e-112	3
Zranb2	0.909	0.725	0.25182	6.77e-112	1.32e-107	3
Hn1	0.71	0.452	0.251572	2.6e-114	5.09e-110	3
Gng8	0.121	0.066	0.251344	1.81e-23	3.53e-19	3
Dync1i1	0.556	0.293	0.251327	1.6e-134	3.12e-130	3
B630019K06Rik	0.762	0.435	0.251255	1.68e-157	3.28e-153	3
Irs4	0.325	0.117	0.250969	1.96e-158	3.83e-154	3
Tram1l1	0.627	0.379	0.250886	1.28e-116	2.5e-112	3
Camk2d	0.629	0.403	0.250886	6.3e-89	1.23e-84	3
Kif21a	0.812	0.602	0.250755	4.41e-98	8.62e-94	3
Nxph4	0.192	0.012	0.250595	0	0	3
Kif5c	0.739	0.459	0.250583	3.22e-117	6.3e-113	3
Tceal1	0.698	0.451	0.250074	4.68e-113	9.15e-109	3
Nrxn3	0.959	0.531	1.13361	0	0	4
Ywhag	0.975	0.603	0.943797	0	0	4
Gad2	0.977	0.61	0.941522	0	0	4
Peg3	0.996	0.734	0.896598	0	0	4
mt-Nd1	1	1	0.862051	0	0	4
Arf3	0.932	0.485	0.852865	0	0	4
Camta1	0.959	0.609	0.825746	0	0	4
Pura	0.984	0.759	0.774914	0	0	4
Syp	0.855	0.367	0.769431	0	0	4
Sv2a	0.902	0.566	0.757197	0	0	4
Syt1	0.965	0.692	0.750502	0	0	4
Stxbp1	0.913	0.536	0.7447	0	0	4
Tmem130	0.936	0.532	0.740581	0	0	4
Eno2	0.848	0.394	0.712141	0	0	4
Kif5a	0.796	0.329	0.708657	0	0	4
Ids	0.736	0.272	0.686449	0	0	4
Disp2	0.75	0.283	0.659046	0	0	4
Gabrb1	0.825	0.437	0.658407	0	0	4
Gria2	0.995	0.78	0.657577	0	0	4
Elavl2	0.69	0.297	0.657518	0	0	4
Slc12a5	0.782	0.345	0.657148	0	0	4
Gabra1	0.699	0.324	0.651088	0	0	4
Cntn1	0.861	0.492	0.649995	0	0	4
Impact	0.994	0.766	0.646798	0	0	4
Snhg11	1	0.852	0.64205	0	0	4
Ndrg4	0.983	0.692	0.638893	0	0	4
Fut9	0.7	0.338	0.638542	0	0	4
Wdr6	0.807	0.395	0.632414	0	0	4
Gprasp1	0.975	0.683	0.631481	0	0	4
Baiap3	0.699	0.308	0.621803	0	0	4
Camk2d	0.737	0.397	0.617713	1.07e-291	2.09e-287	4
Elavl4	0.705	0.319	0.617424	0	0	4
Nsf	0.947	0.639	0.613337	0	0	4
Etnk1	0.896	0.579	0.613218	0	0	4
Unc80	0.764	0.354	0.612212	0	0	4
Basp1	0.948	0.603	0.610662	0	0	4
Gaa	0.973	0.739	0.595049	0	0	4
Pak3	0.836	0.494	0.593545	0	0	4
Gad1	0.854	0.488	0.593104	3.5e-286	6.84e-282	4
Gnaq	0.741	0.33	0.591521	0	0	4
Atp2a2	0.815	0.471	0.588138	0	0	4
Epm2aip1	0.724	0.336	0.583801	0	0	4
Scn2a1	0.864	0.482	0.583085	0	0	4
Ppp3r1	0.881	0.572	0.575089	0	0	4
Impad1	0.726	0.341	0.572775	0	0	4
Unc5d	0.554	0.198	0.570574	0	0	4
Nsg2	0.908	0.571	0.5692	0	0	4
Ptprs	0.692	0.3	0.565212	0	0	4
Epha5	0.651	0.38	0.564334	2.29e-174	4.47e-170	4
Lonrf2	0.71	0.285	0.564255	0	0	4
Dzank1	0.707	0.332	0.559265	0	0	4
Cmip	0.809	0.457	0.557592	0	0	4
Synj1	0.749	0.376	0.556539	0	0	4
Pgm2l1	0.669	0.292	0.55438	0	0	4
March6	0.702	0.292	0.549542	0	0	4
Gnao1	0.82	0.509	0.546601	6.84e-308	1.34e-303	4
Purb	0.736	0.423	0.541259	7.92e-276	1.55e-271	4
mt-Nd3	0.953	0.782	0.540986	0	0	4
Pbx1	0.7	0.395	0.537557	3.95e-227	7.73e-223	4
mt-Co2	1	1	0.536412	0	0	4
Ywhaz	0.98	0.79	0.535835	0	0	4
Kcnq1ot1	0.845	0.564	0.535772	7.68e-248	1.5e-243	4
Slc6a1	0.643	0.363	0.534855	7.18e-202	1.4e-197	4
Pcdh7	0.625	0.33	0.533297	2.23e-205	4.35e-201	4
Nrxn2	0.79	0.452	0.531861	4.35e-294	8.5e-290	4
Prkar1b	0.851	0.513	0.531358	3.86e-301	7.55e-297	4
Clstn1	0.791	0.446	0.526568	0	0	4
Cnr1	0.433	0.172	0.522788	1.41e-205	2.75e-201	4
Dnm1	0.753	0.396	0.522309	6.09e-303	1.19e-298	4
Spin1	0.65	0.259	0.521866	0	0	4
Cacna2d2	0.558	0.203	0.519907	0	0	4
Cds2	0.682	0.323	0.519204	0	0	4
Mycbp2	0.93	0.682	0.518116	0	0	4
Napb	0.743	0.405	0.51545	2e-273	3.91e-269	4
Nptn	0.796	0.486	0.513919	1.57e-264	3.06e-260	4
Celf2	0.803	0.462	0.511315	3.18e-251	6.21e-247	4
Usp9x	0.822	0.516	0.5098	7.26e-284	1.42e-279	4
Herc1	0.727	0.38	0.508432	1.86e-288	3.64e-284	4
Camk2b	0.885	0.545	0.507134	2.95e-279	5.77e-275	4
mt-Co3	1	1	0.506845	0	0	4
Lrrc4b	0.604	0.207	0.501466	0	0	4
Frrs1l	0.669	0.294	0.49842	0	0	4
Snap91	0.695	0.328	0.496321	1.55e-307	3.03e-303	4
Cadps	0.632	0.257	0.495573	0	0	4
Cbarp	0.854	0.53	0.49554	6.25e-262	1.22e-257	4
Enah	0.691	0.348	0.495445	1.35e-277	2.63e-273	4
G3bp2	0.921	0.703	0.494571	3.85e-295	7.53e-291	4
Ppp3cb	0.702	0.375	0.493227	7.09e-267	1.38e-262	4
Gls	0.669	0.299	0.488282	0	0	4
Pclo	0.749	0.404	0.487767	3.61e-262	7.06e-258	4
Vstm2a	0.544	0.276	0.4818	1.52e-177	2.97e-173	4
Cyfip2	0.687	0.361	0.480809	6.42e-252	1.25e-247	4
Pcdh17	0.729	0.473	0.480378	8.67e-169	1.69e-164	4
Gng2	0.723	0.377	0.477858	4.09e-253	8e-249	4
Atp6v1a	0.927	0.724	0.475219	2.3e-275	4.48e-271	4
Fam126b	0.684	0.346	0.474739	1.05e-256	2.06e-252	4
Ddx3x	0.706	0.403	0.471743	4.23e-240	8.26e-236	4
Dlg4	0.632	0.281	0.47164	2.94e-291	5.75e-287	4
Atp1a3	0.733	0.419	0.471113	1.15e-238	2.24e-234	4
Tenm1	0.575	0.287	0.470873	6.62e-199	1.29e-194	4
Cplx1	0.497	0.234	0.470819	4.03e-174	7.88e-170	4
Map2	0.911	0.63	0.468626	6.39e-259	1.25e-254	4
Tspyl1	0.752	0.477	0.467474	1.24e-225	2.42e-221	4
Pja2	0.96	0.744	0.466354	4.17e-265	8.15e-261	4
Atp1b1	1	0.852	0.46631	3.42e-235	6.67e-231	4
Grm5	0.702	0.371	0.464411	1.42e-216	2.77e-212	4
Spock2	0.7	0.37	0.462399	2.22e-250	4.34e-246	4
Adgrl1	0.635	0.284	0.462271	2.98e-280	5.83e-276	4
Cltc	0.788	0.551	0.457348	9.52e-218	1.86e-213	4
Hap1	0.918	0.648	0.454406	3.71e-211	7.25e-207	4
Thy1	0.747	0.455	0.453619	1.33e-185	2.59e-181	4
Dpysl2	0.976	0.812	0.453193	3.32e-282	6.48e-278	4
Sncb	0.951	0.683	0.452806	4.22e-225	8.25e-221	4
Slc38a1	0.65	0.328	0.450959	2.2e-236	4.3e-232	4
Grin1	0.652	0.315	0.450911	3.08e-253	6.01e-249	4
mt-Nd4l	0.939	0.779	0.4493	3.18e-226	6.22e-222	4
Nrxn1	0.889	0.595	0.446306	4.76e-230	9.29e-226	4
Ncam1	0.928	0.756	0.444548	1.19e-217	2.33e-213	4
mt-Nd4	1	1	0.444478	0	0	4
Rgs17	0.738	0.438	0.441084	2.91e-190	5.69e-186	4
Lrfn5	0.602	0.283	0.440432	7.37e-231	1.44e-226	4
Hnrnph1	0.756	0.502	0.439899	3.45e-202	6.74e-198	4
Dcaf7	0.592	0.275	0.43859	1.37e-244	2.67e-240	4
Gnas	1	0.981	0.437524	2e-272	3.91e-268	4
B4galt6	0.62	0.297	0.435486	5.72e-239	1.12e-234	4
Bmpr2	0.597	0.281	0.434651	1.7e-240	3.31e-236	4
Hnrnpa0	0.539	0.201	0.433514	4.09e-298	7.98e-294	4
Taok1	0.679	0.371	0.43256	9.99e-228	1.95e-223	4
Akap11	0.76	0.484	0.43245	7.79e-208	1.52e-203	4
Zfhx3	0.5	0.266	0.432372	1.37e-139	2.67e-135	4
Galnt16	0.533	0.227	0.430712	7.67e-234	1.5e-229	4
Gpm6a	0.997	0.824	0.430266	1.9e-231	3.71e-227	4
Astn1	0.587	0.278	0.429139	1.33e-225	2.61e-221	4
mt-Nd2	0.998	0.987	0.427988	4.18e-284	8.17e-280	4
Cab39	0.616	0.308	0.427936	5.59e-229	1.09e-224	4
Rock2	0.672	0.385	0.427661	4.37e-201	8.53e-197	4
Uchl1	0.977	0.762	0.427479	1.01e-222	1.98e-218	4
Fam19a5	0.556	0.253	0.427067	2.37e-229	4.62e-225	4
Ttbk2	0.529	0.2	0.426722	2.77e-290	5.41e-286	4
Usp22	0.677	0.388	0.426479	8.08e-208	1.58e-203	4
Maged1	0.99	0.852	0.42607	7.25e-247	1.42e-242	4
Cplx2	0.59	0.299	0.425523	9.81e-177	1.92e-172	4
Hs6st2	0.495	0.241	0.425444	2.07e-162	4.04e-158	4
Snap25	0.99	0.819	0.425141	6.4e-201	1.25e-196	4
Scn3a	0.599	0.291	0.424985	1.23e-216	2.4e-212	4
Sez6l	0.5	0.194	0.423933	1.05e-253	2.06e-249	4
Dpp10	0.474	0.21	0.421674	7.85e-190	1.53e-185	4
Ube3a	0.98	0.821	0.420174	1.89e-239	3.69e-235	4
Syngr1	0.636	0.32	0.420157	4.22e-229	8.25e-225	4
Celf4	0.979	0.723	0.419993	5.38e-206	1.05e-201	4
Dnajc5	0.719	0.459	0.419106	6.95e-187	1.36e-182	4
Scn1a	0.54	0.241	0.417981	2.2e-216	4.31e-212	4
Rasgrf2	0.484	0.198	0.416734	6.83e-216	1.33e-211	4
Usp34	0.739	0.483	0.416444	5.17e-184	1.01e-179	4
Syt4	0.9	0.617	0.413352	1.91e-178	3.73e-174	4
Dner	0.711	0.437	0.413065	1.31e-176	2.55e-172	4
Prkacb	0.921	0.725	0.412656	2.97e-196	5.8e-192	4
Mapk1	0.76	0.497	0.412177	8.97e-189	1.75e-184	4
Zyg11b	0.577	0.256	0.410882	5.23e-247	1.02e-242	4
mt-Cytb	1	1	0.406392	0	0	4
Atp9a	0.677	0.401	0.405698	1.11e-188	2.16e-184	4
Dzip3	0.76	0.478	0.405633	4.33e-188	8.46e-184	4
Sh3bp1	0.886	0.588	0.404896	1.23e-198	2.4e-194	4
Rnf11	0.705	0.452	0.402876	6.03e-170	1.18e-165	4
Rab3c	0.695	0.433	0.402155	3.44e-144	6.72e-140	4
Hspa4l	0.728	0.483	0.40205	2.1e-164	4.11e-160	4
Abr	0.6	0.29	0.400872	8.09e-219	1.58e-214	4
Pnmal2	0.977	0.744	0.400435	5.14e-221	1e-216	4
Tcf25	0.971	0.852	0.400367	1.64e-228	3.21e-224	4
Xpr1	0.614	0.344	0.399448	2.8e-171	5.48e-167	4
Tmem255a	0.527	0.283	0.397955	2.05e-140	4.01e-136	4
Slitrk4	0.463	0.192	0.39751	7.33e-202	1.43e-197	4
Map4	0.718	0.494	0.396938	1.59e-159	3.11e-155	4
Fam168b	0.542	0.23	0.395943	4.73e-241	9.24e-237	4
Prkce	0.575	0.285	0.395543	3.64e-192	7.11e-188	4
Map2k4	0.623	0.339	0.394548	1.8e-188	3.52e-184	4
Rasgrf1	0.706	0.43	0.39405	1.67e-169	3.26e-165	4
Clstn3	0.694	0.407	0.393693	3.48e-177	6.79e-173	4
Mapk8ip2	0.607	0.314	0.392575	2.72e-198	5.32e-194	4
Vat1l	0.573	0.293	0.392186	9.48e-179	1.85e-174	4
Usp29	0.737	0.45	0.391741	1.47e-169	2.88e-165	4
Bex1	0.921	0.663	0.391708	3.88e-193	7.58e-189	4
Cdk5r1	0.643	0.358	0.391576	8.51e-178	1.66e-173	4
Cxxc4	0.52	0.235	0.391526	7.71e-203	1.51e-198	4
Ywhab	0.98	0.838	0.391177	4.75e-219	9.28e-215	4
Tppp	0.62	0.339	0.390906	1.36e-178	2.66e-174	4
Htr2c	0.385	0.189	0.390302	4.71e-109	9.21e-105	4
Nat8l	0.469	0.151	0.389562	2.08e-299	4.07e-295	4
Nbea	0.636	0.353	0.388831	1.22e-183	2.39e-179	4
Stx1b	0.564	0.282	0.388377	8.31e-193	1.62e-188	4
Nptxr	0.499	0.204	0.386987	1.46e-228	2.86e-224	4
Gabrg2	0.677	0.384	0.38444	4.54e-171	8.87e-167	4
Mapk8ip3	0.645	0.377	0.38419	2.78e-175	5.44e-171	4
Timp2	0.78	0.582	0.382097	7.23e-149	1.41e-144	4
Meg3	1	0.896	0.382052	3.3e-145	6.45e-141	4
Tspyl4	0.9	0.673	0.381509	5.96e-190	1.16e-185	4
Rab6b	0.717	0.504	0.381484	2.88e-146	5.62e-142	4
Abi2	0.62	0.351	0.380803	6.25e-171	1.22e-166	4
Nckap1	0.669	0.399	0.379379	2.11e-170	4.12e-166	4
Myt1l	0.636	0.353	0.379333	7.53e-168	1.47e-163	4
Rims3	0.491	0.181	0.376929	2.91e-258	5.69e-254	4
Gdi1	0.966	0.862	0.374996	3.34e-191	6.52e-187	4
Gnl3l	0.704	0.438	0.374338	3.29e-166	6.42e-162	4
Cadm2	0.533	0.328	0.37373	2.15e-102	4.21e-98	4
Gprasp2	0.922	0.626	0.370481	6.82e-187	1.33e-182	4
Gria1	0.658	0.413	0.37039	1.01e-126	1.97e-122	4
Magee1	0.682	0.411	0.370232	1.63e-165	3.19e-161	4
Gapdh	1	0.986	0.369098	4.61e-234	9.01e-230	4
Hnrnpul2	0.623	0.367	0.368574	1.45e-164	2.83e-160	4
Csde1	0.735	0.539	0.368226	3e-144	5.85e-140	4
Pcdh19	0.451	0.195	0.368147	1.82e-172	3.56e-168	4
Nova1	0.494	0.214	0.366067	2.86e-203	5.58e-199	4
Dnajc6	0.531	0.251	0.365583	4.07e-189	7.96e-185	4
Tcaf1	0.755	0.514	0.364565	2.69e-160	5.26e-156	4
Ntrk2	0.696	0.39	0.364531	2.7e-194	5.27e-190	4
Ntrk3	0.552	0.288	0.363192	3.72e-158	7.26e-154	4
Gabra2	0.559	0.29	0.36227	2.78e-156	5.42e-152	4
Lsamp	0.864	0.654	0.361825	1.59e-129	3.11e-125	4
Larp4b	0.538	0.276	0.361721	2.25e-170	4.39e-166	4
Tro	0.745	0.466	0.359786	1.43e-153	2.79e-149	4
Cntnap2	0.588	0.313	0.359121	9.32e-155	1.82e-150	4
Micu3	0.657	0.385	0.358262	7.54e-157	1.47e-152	4
Col25a1	0.325	0.159	0.357227	8.02e-90	1.57e-85	4
Cadm3	0.562	0.309	0.354028	2.22e-149	4.35e-145	4
Pten	0.585	0.328	0.35236	3.51e-152	6.86e-148	4
Bicd1	0.619	0.372	0.351682	2.42e-146	4.72e-142	4
Rtn3	0.996	0.964	0.351159	2.91e-203	5.69e-199	4
Tubb3	0.901	0.679	0.35083	1.26e-154	2.45e-150	4
4932438A13Rik	0.618	0.371	0.350221	1.59e-146	3.11e-142	4
Uhmk1	0.516	0.251	0.349473	3.49e-173	6.81e-169	4
Cdh2	0.586	0.37	0.349435	4.13e-112	8.07e-108	4
Aff4	0.702	0.479	0.349088	2e-137	3.9e-133	4
Atp8a1	0.645	0.439	0.348523	1.47e-115	2.87e-111	4
Gabbr1	0.931	0.785	0.348429	4.25e-159	8.31e-155	4
Eif4g3	0.615	0.386	0.348179	9.12e-135	1.78e-130	4
Trp53bp1	0.542	0.275	0.348175	1.4e-167	2.73e-163	4
Nmnat2	0.468	0.176	0.347105	3.25e-233	6.34e-229	4
Agap3	0.494	0.219	0.346752	5.03e-189	9.82e-185	4
Elmod1	0.649	0.387	0.345761	6.67e-141	1.3e-136	4
Calm3	0.985	0.931	0.345532	1.17e-178	2.28e-174	4
mt-Atp6	1	1	0.344579	2.22e-299	4.33e-295	4
Zdbf2	0.648	0.387	0.34446	1.4e-132	2.74e-128	4
Adar	0.487	0.206	0.344403	7.56e-206	1.48e-201	4
Ttc14	0.788	0.597	0.342952	4.65e-131	9.08e-127	4
Gabrb3	0.595	0.333	0.342819	1.67e-146	3.27e-142	4
Fnbp1l	0.56	0.307	0.342817	2.58e-144	5.04e-140	4
Myo9a	0.556	0.297	0.342337	3.39e-155	6.62e-151	4
Cx3cl1	0.62	0.335	0.342156	8.11e-162	1.59e-157	4
Crim1	0.405	0.196	0.341641	4.46e-122	8.72e-118	4
Ash1l	0.703	0.494	0.341447	1e-126	1.96e-122	4
Zcchc7	0.617	0.371	0.341006	4.49e-138	8.77e-134	4
Myo5a	0.634	0.392	0.339732	9.29e-135	1.81e-130	4
Negr1	0.68	0.436	0.339371	6.18e-122	1.21e-117	4
Adgrl3	0.565	0.327	0.338858	3.17e-127	6.18e-123	4
Srcin1	0.487	0.234	0.338679	6.72e-162	1.31e-157	4
Prrc2b	0.549	0.29	0.338583	2.51e-155	4.9e-151	4
Gria3	0.467	0.254	0.337759	9.27e-110	1.81e-105	4
Gdap1	0.596	0.35	0.337065	3.14e-136	6.13e-132	4
Ptprn	0.715	0.479	0.336824	1.71e-124	3.34e-120	4
Ppp2r1a	0.857	0.687	0.336349	8.2e-142	1.6e-137	4
Pdxk	0.561	0.319	0.336086	1.74e-137	3.4e-133	4
Slc6a17	0.501	0.223	0.336071	2.31e-187	4.51e-183	4
Csrnp3	0.533	0.27	0.335692	3.07e-159	6e-155	4
Grb10	0.518	0.259	0.335534	1.45e-158	2.84e-154	4
Tuba1b	0.997	0.905	0.334356	1.69e-183	3.3e-179	4
Arf1	0.961	0.881	0.334113	4.3e-160	8.4e-156	4
Matr3	0.964	0.839	0.3336	1.4e-170	2.74e-166	4
Podxl2	0.858	0.574	0.333025	2.02e-144	3.94e-140	4
Dcaf12l1	0.556	0.307	0.332703	3.15e-143	6.16e-139	4
Tmx4	0.915	0.673	0.331795	5.14e-160	1e-155	4
Ank2	0.93	0.79	0.330552	6.06e-143	1.18e-138	4
Atf2	0.589	0.359	0.330302	6.4e-129	1.25e-124	4
Slc4a10	0.497	0.236	0.330272	2.89e-165	5.64e-161	4
Dclk1	0.723	0.483	0.329192	2.45e-130	4.78e-126	4
Tmem30a	0.884	0.745	0.328535	8.03e-140	1.57e-135	4
Clip3	0.625	0.397	0.328463	1.21e-126	2.36e-122	4
Ppp3ca	0.929	0.789	0.327679	2.18e-140	4.27e-136	4
Ar	0.372	0.152	0.326713	2.82e-150	5.5e-146	4
Dmxl2	0.513	0.252	0.326361	2.27e-164	4.43e-160	4
L1cam	0.457	0.194	0.325694	7.18e-184	1.4e-179	4
Adcyap1r1	0.436	0.164	0.325166	9.52e-207	1.86e-202	4
Chl1	0.557	0.296	0.324377	5.37e-136	1.05e-131	4
Vstm2l	0.446	0.252	0.324288	4.04e-96	7.88e-92	4
Macf1	0.708	0.493	0.324142	5.88e-123	1.15e-118	4
Luc7l2	0.906	0.788	0.323632	3.45e-132	6.75e-128	4
Trim44	0.555	0.309	0.323286	2.44e-140	4.77e-136	4
Wdr82	0.453	0.198	0.322692	2.55e-175	4.98e-171	4
Sos1	0.447	0.199	0.321366	1.55e-167	3.02e-163	4
Syn2	0.871	0.617	0.321277	6.4e-124	1.25e-119	4
Aak1	0.538	0.293	0.320078	1.82e-138	3.55e-134	4
Atp2b2	0.537	0.284	0.318949	3.92e-140	7.66e-136	4
Ina	0.636	0.395	0.318791	1.01e-121	1.96e-117	4
Nlgn1	0.508	0.289	0.317622	2.21e-113	4.32e-109	4
Sptan1	0.624	0.387	0.317032	4.91e-123	9.59e-119	4
PISD	0.642	0.419	0.315627	2.65e-110	5.18e-106	4
Nap1l5	1	0.966	0.31547	4.29e-152	8.38e-148	4
Ogfod1	0.491	0.249	0.315397	2.78e-140	5.43e-136	4
Luc7l3	0.755	0.591	0.315224	7.28e-102	1.42e-97	4
Cit	0.568	0.34	0.314728	2.2e-114	4.29e-110	4
Wsb1	0.588	0.342	0.313535	5.35e-130	1.05e-125	4
Nrsn2	0.935	0.677	0.312831	2.43e-145	4.75e-141	4
Fstl5	0.407	0.19	0.312795	1.73e-120	3.37e-116	4
Sgip1	0.626	0.387	0.312624	1.35e-124	2.65e-120	4
Ppp2cb	0.506	0.254	0.312281	1.3e-151	2.55e-147	4
Fam8a1	0.452	0.209	0.310752	4.64e-156	9.06e-152	4
Nlgn2	0.453	0.203	0.310587	3.17e-163	6.2e-159	4
2410089E03Rik	0.502	0.257	0.310165	1.62e-143	3.16e-139	4
Zcchc11	0.534	0.307	0.310059	2.74e-121	5.35e-117	4
5330434G04Rik	0.619	0.377	0.310029	5.77e-119	1.13e-114	4
Ssbp3	0.502	0.258	0.310014	1.29e-140	2.52e-136	4
Zic1	0.354	0.212	0.310005	9.96e-58	1.95e-53	4
Stmn3	0.996	0.849	0.308947	1.17e-136	2.28e-132	4
Fam155a	0.421	0.174	0.308186	1.61e-169	3.14e-165	4
Abat	0.598	0.379	0.308023	1.84e-112	3.6e-108	4
Prlr	0.334	0.16	0.307685	2.42e-91	4.72e-87	4
Arl8a	0.652	0.458	0.307428	5.33e-103	1.04e-98	4
Tmsb10	0.986	0.859	0.306681	7.82e-133	1.53e-128	4
[truncated: 11,359 more rows]

## Sheet: VLPO neuronal clust markers
gene name	pct.1	pct.2	avg_logFC	p_val	p_val_adj	cluster
Ppp1r1b	0.992	0.263	1.56856	0	0	0
Meis2	0.966	0.19	1.25277	0	0	0
Pdyn	0.811	0.167	1.11654	8.31745e-294	1.38469e-289	0
Arpp21	1	0.542	1.59168	4.26347e-281	7.09782e-277	0
Mctp1	0.843	0.221	0.965016	2.11795e-268	3.52596e-264	0
Gpr88	0.885	0.232	1.0247	7.61274e-265	1.26737e-260	0
Tac1	0.998	0.475	1.50737	2.41603e-262	4.0222e-258	0
Fkbp1a	1	0.995	0.945245	1.20354e-251	2.00365e-247	0
Baiap2	0.969	0.493	0.99204	3.96248e-235	6.59673e-231	0
Ramp1	0.849	0.234	0.897539	7.55276e-235	1.25738e-230	0
Crym	0.834	0.208	0.890133	3.58404e-226	5.96672e-222	0
Rarb	0.677	0.131	0.670946	1.08636e-220	1.80858e-216	0
Drd1	0.611	0.099	0.637586	1.28746e-220	2.14337e-216	0
Wfs1	0.879	0.359	0.979727	4.85869e-207	8.08874e-203	0
Tmem158	1	0.858	0.890304	1.60685e-206	2.67508e-202	0
Caln1	0.856	0.33	0.859529	2.45762e-203	4.09144e-199	0
Chn1	0.998	0.854	0.80506	1.71508e-202	2.85527e-198	0
Ppp3ca	0.998	0.943	0.823132	4.37779e-201	7.28814e-197	0
Foxp2	0.753	0.19	0.888797	3.411e-200	5.67863e-196	0
Pcp4l1	0.869	0.28	0.863925	1.35414e-194	2.25438e-190	0
Ptk2b	0.754	0.195	0.67228	1.0872e-192	1.80998e-188	0
Phactr1	0.926	0.491	0.909937	1.27418e-191	2.12126e-187	0
Akap5	0.776	0.238	0.747796	2.19146e-191	3.64834e-187	0
Car11	0.968	0.529	0.780269	5.73126e-191	9.5414e-187	0
Map2k1	1	0.9	0.742958	1.33315e-189	2.21942e-185	0
Foxp1	0.793	0.294	0.896884	1.00508e-184	1.67326e-180	0
Carhsp1	0.668	0.175	0.637425	2.06025e-178	3.42991e-174	0
Strip2	0.531	0.098	0.59742	7.83508e-175	1.30438e-170	0
Ppp1r2	0.997	0.849	0.745575	2.82324e-174	4.70013e-170	0
Snca	0.994	0.84	0.747953	2.28476e-170	3.80367e-166	0
Pde1b	0.782	0.305	0.813316	3.99086e-170	6.64398e-166	0
Lmo4	0.943	0.474	0.816391	6.99167e-169	1.16397e-164	0
Calm2	1	1	0.446882	3.27546e-168	5.45298e-164	0
Gnal	0.909	0.49	0.753102	4.21666e-165	7.01989e-161	0
Unc13c	0.596	0.137	0.593206	2.0903e-164	3.47994e-160	0
Tsc22d1	1	0.968	0.656196	3.88347e-163	6.4652e-159	0
Sez6	0.748	0.253	0.677414	1.00252e-161	1.669e-157	0
Kcna1	0.671	0.188	0.599145	6.59587e-161	1.09808e-156	0
Pde10a	0.814	0.356	0.819762	4.95525e-152	8.24949e-148	0
Lmo7	0.642	0.167	0.483431	7.53536e-146	1.25449e-141	0
Cdk17	0.842	0.403	0.668941	9.29081e-144	1.54673e-139	0
Camkv	0.951	0.613	0.695644	1.08413e-142	1.80486e-138	0
Wasf1	0.909	0.581	0.69345	1.52903e-141	2.54554e-137	0
Hpca	0.842	0.436	0.757149	5.13217e-140	8.54404e-136	0
Gng7	0.654	0.202	0.551939	8.38176e-139	1.3954e-134	0
Kctd1	0.628	0.183	0.525408	5.66169e-138	9.42558e-134	0
Tesc	0.693	0.255	0.703198	2.43194e-137	4.04869e-133	0
Cpne5	0.868	0.499	0.712976	7.20316e-135	1.19918e-130	0
Ncdn	0.985	0.817	0.63169	2.05531e-134	3.42168e-130	0
Ano3	0.661	0.208	0.567155	5.63657e-133	9.38376e-129	0
Itm2c	1	0.992	0.546333	1.75401e-132	2.92008e-128	0
Mt1	0.916	0.564	0.670405	5.56875e-131	9.27086e-127	0
Ndrg4	1	0.978	0.600157	1.70661e-129	2.84116e-125	0
Celf2	0.991	0.771	0.645117	2.47811e-129	4.12557e-125	0
Atp2b1	0.997	0.902	0.660738	4.32424e-128	7.199e-124	0
Col6a1	0.478	0.1	0.432513	6.21177e-128	1.03414e-123	0
Tiam2	0.366	0.056	0.345525	7.91074e-125	1.31698e-120	0
Icam5	0.659	0.228	0.567389	9.68571e-125	1.61248e-120	0
Prkcb	0.888	0.565	0.704622	5.27173e-124	8.77637e-120	0
Smpd3	0.725	0.297	0.578625	1.5263e-123	2.54098e-119	0
Rab40b	0.697	0.262	0.566934	2.85249e-123	4.74883e-119	0
Ngef	0.803	0.383	0.609265	6.95129e-123	1.15725e-118	0
Scn4b	0.289	0.032	0.347272	3.03052e-122	5.04521e-118	0
Gucy1a3	0.725	0.318	0.679403	3.30157e-122	5.49645e-118	0
Gpm6b	0.883	0.538	0.624495	1.17928e-121	1.96327e-117	0
Itpka	0.498	0.118	0.434237	1.32335e-120	2.20312e-116	0
Prkch	0.315	0.041	0.302264	6.15608e-120	1.02486e-115	0
Bcl11b	0.813	0.311	0.537419	3.90862e-117	6.50707e-113	0
Neto1	0.628	0.213	0.511744	5.33798e-117	8.88666e-113	0
Sox8	0.359	0.06	0.356137	1.07708e-116	1.79313e-112	0
Krt9	0.267	0.028	0.306358	3.24265e-116	5.39836e-112	0
Grm5	0.94	0.649	0.596212	7.63112e-116	1.27043e-111	0
Ppp1r9a	0.963	0.764	0.57078	1.94646e-115	3.24046e-111	0
Lypd1	0.704	0.278	0.654442	2.21281e-115	3.68389e-111	0
Ctxn1	0.985	0.86	0.559987	2.08445e-114	3.47018e-110	0
Syndig1l	0.568	0.162	0.481319	7.31176e-113	1.21726e-108	0
Plppr1	0.747	0.349	0.568099	1.81882e-111	3.02797e-107	0
Kcnab1	0.696	0.282	0.514289	1.10856e-110	1.84552e-106	0
Lpl	0.338	0.056	0.36779	1.56643e-110	2.60779e-106	0
Arpp19	0.98	0.864	0.623864	1.58341e-109	2.63607e-105	0
Ankrd63	0.304	0.043	0.285411	3.10887e-108	5.17565e-104	0
Ttll7	0.926	0.71	0.560215	4.53031e-108	7.54206e-104	0
Calm1	1	1	0.32675	1.14754e-106	1.91043e-102	0
Crip2	0.968	0.762	0.541579	6.70049e-106	1.1155e-101	0
Rem2	0.587	0.194	0.471979	1.08115e-105	1.7999e-101	0
Serpina9	0.269	0.033	0.294626	9.77468e-105	1.62729e-100	0
Kcnip2	0.662	0.268	0.521215	1.32824e-104	2.21126e-100	0
Gas7	0.928	0.657	0.593835	1.38093e-104	2.29897e-100	0
Necab2	0.768	0.372	0.543592	2.4307e-104	4.04662e-100	0
Sowaha	0.608	0.217	0.472137	3.17206e-101	5.28085e-97	0
R3hdm4	0.722	0.343	0.539767	1.33979e-100	2.23048e-96	0
Ddn	0.465	0.122	0.365101	3.39453e-100	5.65121e-96	0
Plk2	0.816	0.437	0.454049	3.81693e-100	6.35442e-96	0
Lrrtm3	0.806	0.487	0.559438	5.17672e-100	8.6182e-96	0
9530059O14Rik	0.616	0.242	0.519742	3.13631e-98	5.22133e-94	0
Ptms	0.995	0.926	0.456764	1.69519e-97	2.82216e-93	0
Plppr4	0.92	0.652	0.525662	2.2449e-97	3.7373e-93	0
Rprml	0.674	0.272	0.504871	3.32928e-96	5.54258e-92	0
Rgs9	0.707	0.355	0.596431	1.26147e-95	2.10009e-91	0
Anks1b	0.935	0.695	0.513313	2.91626e-95	4.85499e-91	0
Man1a	0.419	0.106	0.363431	4.4589e-95	7.42317e-91	0
Ap1s1	0.983	0.873	0.505652	9.12584e-95	1.51927e-90	0
Cx3cl1	0.912	0.642	0.532231	2.14693e-94	3.57421e-90	0
Cnksr2	0.662	0.295	0.497016	2.51203e-94	4.18202e-90	0
Adcy5	0.65	0.28	0.54351	2.878e-94	4.7913e-90	0
Pdzd2	0.398	0.093	0.325643	7.93076e-94	1.32031e-89	0
Gabrd	0.37	0.08	0.341368	2.68294e-93	4.46656e-89	0
Mapk1	0.971	0.815	0.477326	8.48979e-93	1.41338e-88	0
Grin2b	0.935	0.73	0.488967	5.95875e-92	9.92013e-88	0
Nexn	0.276	0.043	0.298253	1.19433e-91	1.98832e-87	0
Syndig1	0.611	0.246	0.491023	3.04685e-91	5.07239e-87	0
Ppp1r7	0.811	0.524	0.552001	1.01008e-90	1.68158e-86	0
Gpr83	0.541	0.175	0.440196	2.92907e-90	4.87631e-86	0
Slc35d3	0.3	0.054	0.298	2.70246e-89	4.49905e-85	0
Sepw1	1	0.997	0.395994	5.03352e-89	8.3798e-85	0
Cplx2	0.916	0.604	0.516359	4.21761e-88	7.02147e-84	0
Atp1a1	0.949	0.738	0.483312	7.59135e-87	1.26381e-82	0
Pkig	0.886	0.663	0.488729	1.34429e-86	2.23797e-82	0
Cbr3	0.369	0.087	0.301754	7.74251e-86	1.28897e-81	0
Dclk3	0.476	0.148	0.359239	1.01214e-85	1.68501e-81	0
Rbfox1	0.877	0.586	0.491833	2.72393e-85	4.5348e-81	0
Pou3f4	0.432	0.121	0.354657	4.03458e-85	6.71678e-81	0
Camk4	0.677	0.348	0.586917	4.9597e-85	8.25692e-81	0
2010300C02Rik	0.536	0.188	0.391647	3.60805e-84	6.00668e-80	0
Cacna2d3	0.556	0.209	0.413981	1.13683e-83	1.8926e-79	0
Chst15	0.292	0.055	0.262063	6.19095e-83	1.03067e-78	0
R3hdm1	0.982	0.85	0.447634	1.75782e-82	2.92642e-78	0
Gda	0.845	0.532	0.53549	2.37036e-82	3.94618e-78	0
Kitl	0.346	0.08	0.310264	1.66584e-81	2.77328e-77	0
Dynll1	1	0.999	0.393021	3.18417e-81	5.30101e-77	0
Arel1	0.481	0.166	0.398173	4.72287e-81	7.86263e-77	0
Zfp706	0.989	0.935	0.421014	5.91652e-81	9.84982e-77	0
Lzts1	0.542	0.2	0.373258	2.2801e-79	3.79592e-75	0
Rap1gap	0.828	0.584	0.525085	4.20957e-79	7.0081e-75	0
Lmo3	0.618	0.259	0.399138	3.61396e-78	6.01653e-74	0
Slc25a5	0.992	0.889	0.428948	6.5697e-77	1.09372e-72	0
Zbtb20	0.94	0.72	0.516019	7.83122e-77	1.30374e-72	0
Cttnbp2	0.696	0.37	0.471201	1.13358e-76	1.88719e-72	0
Rasgrp1	0.774	0.401	0.451466	2.22682e-76	3.70721e-72	0
Ptpn5	0.826	0.552	0.542217	2.32598e-76	3.87229e-72	0
Ppp3r1	0.995	0.929	0.388457	1.39798e-75	2.32735e-71	0
Camk2b	0.989	0.928	0.416056	2.12117e-75	3.53133e-71	0
Kcnj4	0.343	0.084	0.296414	3.01107e-75	5.01283e-71	0
Ccsap	0.545	0.223	0.398902	8.87439e-75	1.47741e-70	0
Fam49a	0.707	0.393	0.464646	1.69372e-74	2.81971e-70	0
Ybx1	0.963	0.781	0.419341	4.81754e-74	8.02023e-70	0
Prex2	0.329	0.081	0.292923	1.47829e-73	2.46106e-69	0
Htr1f	0.252	0.046	0.263183	1.76632e-73	2.94057e-69	0
Nell2	0.829	0.526	0.46323	2.22078e-73	3.69716e-69	0
Tomm70a	0.873	0.712	0.484231	4.01393e-73	6.68239e-69	0
H3f3a	0.955	0.834	0.38742	8.54127e-73	1.42195e-68	0
Klhl2	0.61	0.293	0.438533	8.83683e-73	1.47116e-68	0
Rbp1	0.29	0.064	0.380638	1.63239e-72	2.7176e-68	0
Gria2	1	0.991	0.342748	2.04296e-72	3.40113e-68	0
Rgs7bp	0.711	0.389	0.464851	2.84103e-72	4.72975e-68	0
Slc4a4	0.306	0.071	0.288198	1.40261e-71	2.33507e-67	0
Lamp5	0.515	0.194	0.415918	4.11164e-71	6.84505e-67	0
Rgs14	0.407	0.127	0.322756	1.25304e-70	2.08607e-66	0
Pde2a	0.647	0.321	0.449073	2.13037e-70	3.54663e-66	0
Rxrg	0.535	0.219	0.407926	2.77396e-70	4.61809e-66	0
Arf5	0.994	0.957	0.359032	2.87815e-70	4.79155e-66	0
Ypel2	0.522	0.219	0.429121	3.29139e-70	5.4795e-66	0
A830018L16Rik	0.651	0.326	0.429514	6.0271e-70	1.00339e-65	0
Fras1	0.321	0.079	0.261186	6.26518e-70	1.04303e-65	0
Malat1	1	1	0.368779	1.15715e-69	1.92643e-65	0
Inf2	0.316	0.079	0.306342	7.30545e-69	1.21621e-64	0
Chrm1	0.346	0.093	0.269745	9.45424e-69	1.57394e-64	0
Gabra4	0.631	0.316	0.432927	1.50636e-68	2.50779e-64	0
Nsg1	1	0.999	0.304395	2.97573e-68	4.954e-64	0
Arl4a	0.786	0.509	0.461696	4.35462e-68	7.24958e-64	0
Slmap	0.651	0.357	0.45663	2.09223e-67	3.48315e-63	0
Ywhaz	0.998	0.985	0.334194	1.54388e-66	2.57025e-62	0
Brk1	0.969	0.878	0.380592	1.82785e-65	3.043e-61	0
Ensa	0.951	0.8	0.389143	5.78521e-65	9.63122e-61	0
Ablim2	0.653	0.35	0.411826	7.17064e-65	1.19377e-60	0
Arglu1	0.931	0.763	0.436578	1.7705e-64	2.94754e-60	0
RP24-267C3.3	0.593	0.279	0.392127	1.79093e-64	2.98153e-60	0
Tpm1	0.88	0.711	0.406313	3.99597e-63	6.6525e-59	0
Runx1t1	0.647	0.336	0.426068	5.1421e-62	8.56057e-58	0
Sipa1l1	0.598	0.3	0.38356	4.87843e-61	8.1216e-57	0
Gnb4	0.644	0.359	0.438778	5.82547e-61	9.69824e-57	0
Epha4	0.581	0.265	0.362819	6.7111e-61	1.11726e-56	0
Atp6v1d	1	0.993	0.311435	1.12547e-60	1.87368e-56	0
Eif1	1	1	0.260404	1.61367e-60	2.68644e-56	0
Sub1	1	0.999	0.257372	1.28607e-59	2.14104e-55	0
Diaph2	0.484	0.199	0.336433	1.61837e-59	2.69427e-55	0
Limd2	0.65	0.364	0.419471	3.16372e-59	5.26696e-55	0
Gpr12	0.381	0.131	0.32812	5.04237e-59	8.39454e-55	0
Itgb1bp1	0.53	0.255	0.394184	2.9823e-58	4.96493e-54	0
Erc2	0.691	0.404	0.401112	7.72701e-58	1.28639e-53	0
Gucy1b3	0.845	0.639	0.397597	1.30762e-57	2.17693e-53	0
Marcks	0.949	0.849	0.381615	1.40853e-57	2.34492e-53	0
Rasgef1a	0.843	0.62	0.370631	5.4276e-56	9.03588e-52	0
D430036J16Rik	0.307	0.088	0.2523	6.96697e-56	1.15986e-51	0
Mchr1	0.356	0.119	0.292087	8.8848e-56	1.47914e-51	0
Tyro3	0.359	0.12	0.272725	9.45944e-56	1.57481e-51	0
Kcnq5	0.364	0.121	0.263576	1.88593e-55	3.1397e-51	0
Kcna4	0.436	0.173	0.317954	2.04684e-55	3.40757e-51	0
Mkl2	0.742	0.485	0.428925	1.01335e-54	1.68703e-50	0
Cacna1e	0.69	0.422	0.399895	1.46076e-54	2.43187e-50	0
Cartpt	0.774	0.472	0.51012	1.88262e-54	3.13419e-50	0
Rbfox3	0.799	0.58	0.397745	5.18279e-54	8.62831e-50	0
Ociad2	0.694	0.414	0.415852	5.57143e-54	9.27531e-50	0
Dgat2	0.544	0.264	0.346598	1.73559e-53	2.88941e-49	0
Mat2b	0.871	0.709	0.363793	3.89646e-53	6.48682e-49	0
Synpr	0.621	0.335	0.531623	2.14636e-52	3.57327e-48	0
Cap2	0.699	0.435	0.3735	2.88719e-52	4.80659e-48	0
Mmd	0.777	0.542	0.362485	4.68666e-52	7.80235e-48	0
Foxo1	0.39	0.143	0.274891	7.22063e-52	1.20209e-47	0
Nsg2	0.998	0.94	0.307924	8.77788e-52	1.46134e-47	0
Matk	0.919	0.756	0.356932	3.17249e-51	5.28156e-47	0
Homer1	0.499	0.233	0.326372	1.52921e-50	2.54583e-46	0
Ppp1r1a	0.767	0.55	0.405951	4.05079e-50	6.74376e-46	0
Spata2l	0.352	0.124	0.252884	6.46856e-50	1.07689e-45	0
Nnat	0.966	0.88	0.417808	8.39174e-50	1.39706e-45	0
Usp2	0.415	0.165	0.290552	9.2179e-50	1.5346e-45	0
Camkk2	0.608	0.342	0.382865	1.14416e-49	1.9048e-45	0
Ogt	0.962	0.848	0.312444	5.96127e-49	9.92432e-45	0
Ptpre	0.562	0.3	0.363605	6.40347e-49	1.06605e-44	0
Dbp	0.745	0.51	0.409623	1.02791e-48	1.71126e-44	0
Itpr1	0.493	0.232	0.359446	1.18322e-48	1.96982e-44	0
Sumo3	0.96	0.855	0.333525	2.05722e-48	3.42486e-44	0
Dgkb	0.668	0.407	0.392814	2.2036e-48	3.66856e-44	0
Kctd13	0.9	0.725	0.323835	3.3504e-48	5.57774e-44	0
Plcb1	0.777	0.506	0.338651	5.05918e-47	8.42251e-43	0
Chst1	0.833	0.641	0.370607	5.5744e-47	9.28027e-43	0
Shisa9	0.553	0.282	0.312955	8.9579e-47	1.49131e-42	0
Phyhip	0.684	0.437	0.348632	1.86948e-46	3.11232e-42	0
Fbxl16	0.67	0.433	0.368553	6.14989e-46	1.02383e-41	0
Grin2a	0.507	0.244	0.289005	7.15662e-46	1.19143e-41	0
Osbpl8	0.671	0.436	0.363775	1.09696e-45	1.82621e-41	0
Dynlt3	0.831	0.684	0.340045	8.88589e-45	1.47932e-40	0
Syt5	0.971	0.891	0.307953	1.10481e-44	1.83928e-40	0
Rap2b	0.653	0.408	0.367641	1.60658e-44	2.67464e-40	0
Lrrc7	0.604	0.357	0.343176	2.06263e-44	3.43387e-40	0
Atp2b2	0.759	0.535	0.357691	6.0275e-44	1.00346e-39	0
Phlda1	0.644	0.365	0.313933	3.0634e-43	5.09995e-39	0
Pde1a	0.793	0.527	0.35844	3.59831e-43	5.99046e-39	0
Tmem191c	0.879	0.73	0.324025	9.35204e-43	1.55693e-38	0
Meg3	1	1	0.26915	1.56714e-42	2.60898e-38	0
Cacnb4	0.754	0.543	0.36262	7.13789e-42	1.18832e-37	0
Alcam	0.874	0.68	0.357387	1.16649e-41	1.94196e-37	0
Ttyh1	0.541	0.291	0.2909	2.09512e-41	3.48796e-37	0
Pid1	0.536	0.284	0.29447	2.13494e-41	3.55425e-37	0
Lrrn3	0.633	0.398	0.343444	2.29426e-41	3.81948e-37	0
Celf5	0.753	0.551	0.345752	2.5132e-41	4.18398e-37	0
Arpc2	0.971	0.912	0.307559	2.76585e-41	4.60459e-37	0
Nhp2	0.587	0.366	0.372578	2.8553e-41	4.75351e-37	0
Capza2	0.995	0.97	0.27209	3.48011e-41	5.79368e-37	0
Il1rapl1	0.714	0.484	0.332552	3.26561e-40	5.43659e-36	0
Klf9	0.69	0.44	0.297374	1.5881e-39	2.64386e-35	0
Mbnl2	0.932	0.815	0.282104	2.23111e-39	3.71436e-35	0
Cpne8	0.401	0.18	0.258347	1.46377e-38	2.43688e-34	0
Sh2d5	0.548	0.313	0.304432	2.62303e-38	4.36682e-34	0
Prr7	0.685	0.47	0.315493	1.79685e-37	2.9914e-33	0
Fam102b	0.382	0.172	0.271347	2.64491e-37	4.40324e-33	0
Anp32a	0.94	0.863	0.285932	2.88358e-37	4.80059e-33	0
Arhgef2	0.355	0.153	0.250983	3.1587e-37	5.25861e-33	0
Mgat4c	0.717	0.493	0.317496	8.38272e-37	1.39555e-32	0
Arhgap32	0.559	0.334	0.310864	8.94256e-37	1.48876e-32	0
Tle4	0.734	0.51	0.317319	1.66499e-36	2.77187e-32	0
Sesn3	0.862	0.723	0.309239	2.35937e-36	3.92789e-32	0
Tef	0.693	0.502	0.31516	7.21543e-36	1.20123e-31	0
Nedd4l	0.518	0.301	0.307692	1.50195e-35	2.50045e-31	0
Arpc1a	0.982	0.941	0.27344	1.55662e-35	2.59146e-31	0
Lrrc4c	0.642	0.427	0.309664	2.86441e-35	4.76866e-31	0
Ppp1cb	0.972	0.909	0.264965	4.58834e-35	7.63867e-31	0
Arhgef9	0.811	0.671	0.284036	6.88471e-35	1.14617e-30	0
Cdh7	0.396	0.191	0.271976	8.36031e-35	1.39182e-30	0
Fyco1	0.467	0.248	0.264639	1.38401e-34	2.30411e-30	0
Arf3	0.943	0.841	0.296203	1.65809e-34	2.76039e-30	0
Prkar2b	0.684	0.467	0.272258	6.12476e-34	1.01965e-29	0
Actr3b	0.581	0.357	0.2724	4.95584e-33	8.25048e-29	0
Fez1	0.974	0.934	0.261442	5.71213e-33	9.50956e-29	0
Khdrbs2	0.648	0.436	0.311579	2.16421e-32	3.60298e-28	0
Elmod1	0.889	0.787	0.279172	6.8487e-32	1.14017e-27	0
Chn2	0.558	0.324	0.259472	7.18854e-32	1.19675e-27	0
Gnai1	0.906	0.791	0.290908	7.50484e-32	1.24941e-27	0
Mrps33	0.98	0.954	0.270913	8.60505e-32	1.43257e-27	0
Dclk1	0.909	0.775	0.271226	1.10946e-31	1.84704e-27	0
Sept11	0.661	0.464	0.298147	1.13768e-31	1.89402e-27	0
Ppp1ca	0.937	0.868	0.254239	1.24552e-31	2.07355e-27	0
Mef2a	0.68	0.478	0.27462	1.2835e-31	2.13677e-27	0
Pfn1	0.894	0.836	0.280813	1.96285e-31	3.26776e-27	0
Tln2	0.565	0.35	0.26353	2.55215e-31	4.24881e-27	0
Kcnk2	0.7	0.51	0.310085	5.79937e-30	9.6548e-26	0
Rgs4	0.811	0.598	0.26881	6.46716e-30	1.07665e-25	0
Cyld	0.77	0.606	0.270106	1.85006e-29	3.07998e-25	0
Sorl1	0.533	0.327	0.264776	3.9464e-29	6.56997e-25	0
Lin7a	0.614	0.413	0.26147	1.57684e-28	2.62513e-24	0
Gmpr	0.591	0.413	0.272331	2.1906e-28	3.64692e-24	0
C2cd2l	0.585	0.392	0.259145	4.7728e-28	7.94575e-24	0
Rab15	0.553	0.365	0.274635	1.19574e-27	1.99067e-23	0
Gabrb3	0.785	0.648	0.260643	1.56305e-26	2.60217e-22	0
Nat14	0.77	0.638	0.262552	2.90331e-26	4.83344e-22	0
Dbndd2	0.535	0.351	0.254894	5.59609e-26	9.31638e-22	0
Hist3h2a	0.538	0.347	0.252903	7.52367e-26	1.25254e-21	0
Ssu72	0.923	0.852	0.254872	8.36925e-26	1.39331e-21	0
St8sia3	0.822	0.697	0.2534	1.29366e-25	2.15369e-21	0
Adgrb3	0.739	0.586	0.261081	1.44628e-25	2.40777e-21	0
Sdc2	0.725	0.563	0.25659	1.99139e-25	3.31527e-21	0
Myt1l	0.831	0.72	0.26257	2.81193e-25	4.6813e-21	0
Jph4	0.65	0.485	0.267014	5.24009e-25	8.72371e-21	0
Prkcz	0.645	0.491	0.276023	5.4782e-25	9.1201e-21	0
Macrod2	0.727	0.589	0.260347	9.98338e-25	1.66203e-20	0
Jakmip1	0.736	0.587	0.258478	1.37447e-24	2.28821e-20	0
Cdk5r1	0.805	0.677	0.251867	1.54448e-24	2.57124e-20	0
Sh3bgrl3	0.939	0.883	0.284214	2.16766e-24	3.60872e-20	0
Sf3b5	0.747	0.639	0.254322	2.1394e-23	3.56167e-19	0
Fam131a	0.542	0.376	0.252757	3.47949e-23	5.79266e-19	0
Hpcal4	0.636	0.469	0.25932	8.66235e-23	1.44211e-18	0
Lrrtm4	0.501	0.334	0.253626	5.25493e-22	8.74841e-18	0
PISD	0.802	0.699	0.26413	9.89174e-22	1.64678e-17	0
Vta1	0.564	0.416	0.259008	1.04083e-21	1.73277e-17	0
Rnf112	0.588	0.428	0.2524	1.30613e-21	2.17445e-17	0
Mapk3	0.565	0.428	0.26802	2.27331e-20	3.7846e-16	0
Dlk1	0.467	0.296	0.338984	3.2117e-20	5.34683e-16	0
AI593442	0.556	0.4	0.25926	1.57348e-19	2.61952e-15	0
Actb	1	1	0.317351	2.18992e-19	3.64577e-15	0
Scn2b	0.768	0.646	0.273198	1.35363e-18	2.25353e-14	0
Ubl3	0.691	0.583	0.256412	8.70296e-18	1.44887e-13	0
Nefl	0.826	0.765	0.292495	1.94777e-14	3.24265e-10	0
Sox6	0.552	0.039	0.67949	1.57204e-285	2.61713e-281	1
Satb1	0.646	0.078	0.941189	3.76159e-271	6.2623e-267	1
2610028E06Rik	0.339	0.004	0.52084	2.63186e-257	4.38152e-253	1
Sema3c	0.566	0.063	0.819082	1.32335e-236	2.20311e-232	1
Lhx6	0.624	0.081	0.658447	4.51317e-229	7.51352e-225	1
Lhx8	0.499	0.047	0.609803	8.02999e-213	1.33683e-208	1
Pou3f3	0.583	0.092	0.652285	1.38162e-191	2.30013e-187	1
Coro6	0.438	0.041	0.47332	2.4481e-190	4.0756e-186	1
Gbx1	0.294	0.009	0.365725	4.66494e-190	7.76618e-186	1
Cnr1	0.845	0.297	1.08598	4.57058e-186	7.6091e-182	1
Stxbp6	0.689	0.179	0.930157	1.77308e-168	2.95182e-164	1
Slc6a1	0.906	0.46	1.02287	8.62137e-167	1.43529e-162	1
Pou3f2	0.517	0.091	0.620946	2.94856e-152	4.90876e-148	1
Gad1	1	0.856	0.799411	1.16333e-145	1.93671e-141	1
Elavl4	0.933	0.555	0.825728	5.80138e-145	9.65814e-141	1
Cntn1	0.982	0.819	0.824676	1.01405e-139	1.68819e-135	1
Adarb2	0.425	0.061	0.430453	2.66125e-139	4.43045e-135	1
Sv2a	0.986	0.831	0.770387	4.70385e-138	7.83097e-134	1
Hcrtr2	0.413	0.059	0.453775	3.52208e-136	5.86355e-132	1
Bcl11a	0.863	0.377	0.731292	2.98617e-132	4.97138e-128	1
Elfn1	0.311	0.029	0.376822	1.07093e-131	1.78289e-127	1
Tmem65	0.708	0.246	0.744272	3.50737e-131	5.83906e-127	1
Syt1	0.998	0.955	0.726268	8.23318e-128	1.37066e-123	1
Epha5	0.947	0.703	0.928837	7.44867e-127	1.24005e-122	1
Nacc2	0.479	0.092	0.428886	7.15403e-125	1.191e-120	1
Lancl3	0.389	0.057	0.354983	7.91698e-123	1.31802e-118	1
Cplx1	0.843	0.458	0.887991	3.27864e-120	5.45827e-116	1
Ptprd	0.869	0.591	0.887941	3.87221e-119	6.44645e-115	1
Sncb	1	0.982	0.667397	1.39931e-115	2.32956e-111	1
Kcnmb4	0.489	0.112	0.51703	8.10998e-115	1.35015e-110	1
Fndc5	0.558	0.151	0.517078	1.0941e-111	1.82146e-107	1
Kit	0.378	0.061	0.410976	4.65135e-111	7.74356e-107	1
Pura	0.992	0.939	0.619295	4.8208e-110	8.02566e-106	1
Zfp385b	0.626	0.21	0.627399	5.8419e-107	9.7256e-103	1
Elavl2	0.902	0.579	0.796714	1.7307e-103	2.88126e-99	1
Nrxn2	0.939	0.666	0.682303	4.58747e-100	7.63723e-96	1
Sulf2	0.489	0.125	0.473323	1.49074e-98	2.48178e-94	1
Vstm2a	0.82	0.519	0.89693	3.82492e-96	6.36773e-92	1
Camta1	0.988	0.92	0.546857	3.80207e-89	6.32968e-85	1
Nrxn3	0.98	0.894	0.696357	5.65926e-88	9.42154e-84	1
Fut9	0.83	0.537	0.760021	2.22239e-86	3.69984e-82	1
Tshz3	0.276	0.041	0.350686	2.03278e-85	3.38418e-81	1
Cdh8	0.616	0.243	0.588276	4.00655e-85	6.6701e-81	1
Tmem178	0.399	0.095	0.444288	1.58051e-83	2.63124e-79	1
Scn1a	0.775	0.442	0.590995	3.01107e-80	5.01282e-76	1
Bcl11b	0.804	0.334	0.477658	4.16749e-79	6.93803e-75	1
Plcxd2	0.458	0.129	0.379812	4.61374e-79	7.68096e-75	1
Ddah1	0.652	0.288	0.580359	5.3106e-79	8.84108e-75	1
Klhl1	0.356	0.078	0.31417	4.41568e-78	7.35122e-74	1
Sfrp2	0.315	0.06	0.326485	6.55139e-78	1.09068e-73	1
Napb	0.959	0.822	0.49638	9.36507e-78	1.5591e-73	1
Rgs8	0.583	0.218	0.471577	9.99777e-78	1.66443e-73	1
Impad1	0.824	0.516	0.557361	3.36244e-77	5.59779e-73	1
B3glct	0.311	0.059	0.270654	7.84399e-77	1.30587e-72	1
Nwd2	0.28	0.049	0.456397	9.2567e-77	1.54106e-72	1
Chrm2	0.352	0.077	0.383875	1.32838e-76	2.21149e-72	1
Snap25	1	0.999	0.378239	5.14819e-74	8.57071e-70	1
Impact	1	0.976	0.447321	2.7591e-73	4.59335e-69	1
Arx	0.501	0.164	0.411554	6.72498e-73	1.11957e-68	1
Scd2	0.863	0.642	0.615994	1.07505e-71	1.78974e-67	1
Tenm2	0.642	0.304	0.560327	1.96996e-71	3.2796e-67	1
Syp	0.928	0.752	0.536388	1.80487e-69	3.00475e-65	1
Peg3	0.998	0.966	0.476801	2.5627e-69	4.26638e-65	1
Lypd6	0.342	0.079	0.362651	3.76622e-69	6.27001e-65	1
Stxbp1	0.986	0.929	0.479861	4.10866e-69	6.84009e-65	1
Pgm2l1	0.834	0.567	0.555549	3.32898e-67	5.54209e-63	1
Kcnb2	0.544	0.21	0.427621	4.37595e-67	7.28509e-63	1
Erbb4	0.548	0.212	0.480937	6.48257e-67	1.07922e-62	1
Purb	0.885	0.696	0.529313	1.18105e-66	1.96622e-62	1
Aplp2	0.998	0.931	0.401545	1.85836e-66	3.0938e-62	1
Ywhag	0.988	0.918	0.483339	2.12693e-66	3.54092e-62	1
Insig1	0.577	0.243	0.522428	2.26483e-66	3.77049e-62	1
Efr3a	0.706	0.36	0.459571	3.561e-65	5.92835e-61	1
Rtn3	0.998	0.996	0.360299	1.2732e-64	2.11963e-60	1
1700020I14Rik	0.671	0.35	0.552791	1.28117e-64	2.13289e-60	1
Syt11	1	0.96	0.388887	1.71346e-64	2.85256e-60	1
Slitrk4	0.65	0.317	0.545632	5.74847e-64	9.57006e-60	1
Zfp385a	0.466	0.159	0.355114	8.96315e-64	1.49219e-59	1
Ptprm	0.36	0.099	0.329797	3.02263e-62	5.03208e-58	1
Rab3b	0.708	0.388	0.612627	4.46305e-62	7.43008e-58	1
Sp9	0.38	0.107	0.383077	6.10806e-62	1.01687e-57	1
Atp1a3	0.945	0.798	0.441585	1.00236e-61	1.66872e-57	1
Atp1b1	1	1	0.289131	2.15272e-61	3.58384e-57	1
Vamp1	0.44	0.15	0.390651	8.67492e-61	1.4442e-56	1
Cacna2d2	0.632	0.317	0.59077	2.70866e-58	4.50938e-54	1
Cadps	0.72	0.425	0.504234	9.73129e-58	1.62007e-53	1
Ttbk2	0.626	0.309	0.456616	9.74959e-58	1.62311e-53	1
Epb41l3	0.822	0.598	0.449369	1.39949e-57	2.32987e-53	1
Cadm2	0.712	0.463	0.723648	4.76678e-57	7.93574e-53	1
Dnm3	0.963	0.857	0.453075	8.45262e-57	1.40719e-52	1
Rpp25	0.411	0.136	0.335118	1.15081e-56	1.91587e-52	1
Syngr1	0.771	0.487	0.447445	1.89483e-56	3.15451e-52	1
Kcna2	0.407	0.138	0.391335	2.01407e-56	3.35302e-52	1
mt-Nd1	1	1	0.440354	4.97245e-56	8.27814e-52	1
Smim17	0.36	0.106	0.274888	6.09157e-56	1.01413e-51	1
Msi2	0.677	0.37	0.485825	1.12443e-54	1.87195e-50	1
Nrip3	0.521	0.22	0.41369	9.28934e-54	1.54649e-49	1
Serpine2	0.755	0.504	0.71174	2.37802e-53	3.95892e-49	1
Diras1	0.569	0.262	0.395881	2.81824e-53	4.69181e-49	1
Sema6d	0.472	0.182	0.373914	3.16774e-53	5.27365e-49	1
Kcnc2	0.466	0.185	0.426285	4.27409e-53	7.11551e-49	1
Disp2	0.781	0.518	0.479901	1.74218e-52	2.90037e-48	1
Atp2a2	0.896	0.739	0.441061	2.04651e-52	3.40702e-48	1
Dpysl2	0.965	0.906	0.443803	2.25546e-52	3.7549e-48	1
Eno2	0.939	0.791	0.466016	5.90237e-52	9.82627e-48	1
Dlx6os1	0.479	0.184	0.372085	7.23076e-52	1.20378e-47	1
Chd3os	0.996	0.969	0.415377	3.41439e-51	5.68427e-47	1
Rit2	0.986	0.897	0.476939	7.58699e-51	1.26308e-46	1
Ncam1	0.978	0.914	0.443219	1.52047e-50	2.53128e-46	1
Nrep	0.389	0.132	0.317837	1.83739e-50	3.05888e-46	1
Gprin3	0.569	0.258	0.351641	4.26609e-50	7.10219e-46	1
Slc38a1	0.84	0.596	0.424715	4.49295e-50	7.47986e-46	1
Kif5a	0.828	0.63	0.477664	1.0207e-49	1.69926e-45	1
Tppp	0.683	0.395	0.442144	2.13506e-49	3.55445e-45	1
Nmnat2	0.607	0.312	0.388373	2.9891e-49	4.97626e-45	1
Frmpd4	0.403	0.142	0.319374	5.35099e-49	8.90833e-45	1
Lynx1	0.566	0.268	0.367356	9.41592e-49	1.56756e-44	1
Ntm	0.888	0.701	0.464123	2.04642e-48	3.40688e-44	1
Sod2	0.902	0.758	0.418805	1.24255e-47	2.0686e-43	1
Pantr1	0.438	0.165	0.32068	7.67789e-47	1.27821e-42	1
Cds2	0.759	0.513	0.440218	1.15634e-46	1.92508e-42	1
Rab6b	0.951	0.844	0.368899	1.26482e-46	2.10567e-42	1
Slc12a5	0.863	0.704	0.411646	1.56457e-46	2.6047e-42	1
Chchd10	1	0.987	0.357289	3.36526e-46	5.60249e-42	1
Nat8l	0.552	0.269	0.377666	4.85726e-46	8.08636e-42	1
Neto2	0.605	0.332	0.45043	7.87795e-46	1.31152e-41	1
Hspa4l	0.935	0.807	0.376733	1.21588e-45	2.02419e-41	1
Mn1	0.479	0.197	0.303036	1.57915e-45	2.62897e-41	1
Lgi2	0.339	0.112	0.315756	1.8138e-45	3.01961e-41	1
Spock2	0.875	0.711	0.39058	2.11279e-45	3.51738e-41	1
Tcf25	0.998	0.987	0.281874	2.14165e-45	3.56541e-41	1
Kcnd3	0.45	0.186	0.335571	4.61261e-45	7.67907e-41	1
Higd1a	0.943	0.833	0.397575	6.63413e-45	1.10445e-40	1
Ids	0.706	0.471	0.47739	4.15059e-44	6.9099e-40	1
Epm2aip1	0.787	0.589	0.435723	5.14915e-44	8.5723e-40	1
Nsf	0.992	0.969	0.331119	2.35048e-43	3.91308e-39	1
Rnf11	0.883	0.739	0.397843	4.00685e-43	6.67061e-39	1
Mpped2	0.624	0.335	0.383609	4.10255e-43	6.82992e-39	1
mt-Co3	1	1	0.308443	5.64682e-43	9.40082e-39	1
Gad2	1	0.934	0.34471	2.3177e-42	3.85851e-38	1
Clip3	0.74	0.503	0.40064	2.70698e-42	4.50658e-38	1
Kcnc1	0.746	0.526	0.412363	1.16058e-41	1.93213e-37	1
Pcdh8	0.613	0.326	0.371984	1.20374e-41	2.00398e-37	1
Bmpr2	0.695	0.45	0.413528	7.33476e-41	1.22109e-36	1
Cend1	0.949	0.836	0.369135	7.71075e-41	1.28369e-36	1
Cit	0.802	0.65	0.419358	9.08401e-40	1.51231e-35	1
Aldoc	0.798	0.577	0.44887	1.40246e-39	2.33482e-35	1
Gabra1	0.851	0.695	0.536026	3.52836e-39	5.87402e-35	1
Tmeff2	0.661	0.429	0.499114	6.42104e-39	1.06897e-34	1
Camk2n2	0.658	0.407	0.368817	1.07191e-38	1.78451e-34	1
Scoc	0.996	0.988	0.26984	1.71819e-38	2.86044e-34	1
Rgs17	0.967	0.864	0.310167	1.92469e-38	3.20422e-34	1
Epha7	0.419	0.174	0.294602	2.69587e-38	4.48809e-34	1
Abat	0.847	0.67	0.357482	3.41815e-38	5.69054e-34	1
Camk2d	0.873	0.714	0.416279	3.61647e-38	6.02069e-34	1
Pja2	0.996	0.984	0.277804	6.61487e-38	1.10124e-33	1
Dzank1	0.836	0.662	0.366139	1.96421e-37	3.27001e-33	1
Ppm1e	0.391	0.16	0.265846	2.09633e-37	3.48997e-33	1
Dnajc5	0.906	0.783	0.315752	2.31572e-37	3.85521e-33	1
Srcin1	0.558	0.302	0.372801	2.89016e-37	4.81155e-33	1
Ddx3x	0.796	0.607	0.385277	4.67563e-37	7.78399e-33	1
Chl1	0.74	0.488	0.370295	1.70356e-36	2.83608e-32	1
Nap1l3	0.892	0.754	0.329171	2.31959e-36	3.86165e-32	1
Htr2c	0.564	0.341	0.610837	7.79165e-36	1.29715e-31	1
Sorcs3	0.425	0.191	0.347746	8.01223e-36	1.33388e-31	1
Dnm1	0.93	0.802	0.333166	1.28138e-35	2.13324e-31	1
Stx1b	0.73	0.521	0.367724	1.28747e-35	2.14338e-31	1
Vdac1	0.998	0.972	0.263784	1.98152e-35	3.29884e-31	1
Trove2	0.579	0.334	0.327079	2.2767e-35	3.79024e-31	1
Zbtb4	0.401	0.174	0.272317	3.85634e-35	6.42004e-31	1
mt-Co2	1	1	0.320439	4.73296e-35	7.87943e-31	1
Cntn4	0.315	0.115	0.256075	6.3158e-35	1.05145e-30	1
Lrrc4b	0.546	0.306	0.378622	2.65889e-34	4.42651e-30	1
Unc80	0.83	0.695	0.376608	3.06535e-34	5.1032e-30	1
Synj1	0.861	0.699	0.352402	3.98744e-34	6.6383e-30	1
Cltc	0.93	0.825	0.313489	1.02427e-33	1.70521e-29	1
Fam63b	0.505	0.266	0.314411	1.39605e-33	2.32415e-29	1
Selt	0.875	0.765	0.320959	2.89943e-33	4.82697e-29	1
Dner	0.898	0.726	0.352554	3.20234e-33	5.33125e-29	1
Syt4	0.969	0.962	0.452436	3.87186e-33	6.44588e-29	1
Atp6v1a	0.99	0.966	0.275267	5.46069e-33	9.09095e-29	1
Cplx2	0.83	0.629	0.381812	6.8548e-33	1.14119e-28	1
AI504432	0.513	0.274	0.296298	1.46169e-32	2.43341e-28	1
Gprasp1	0.998	0.971	0.267942	1.78216e-32	2.96694e-28	1
Tspyl4	0.994	0.957	0.255598	2.3971e-32	3.9907e-28	1
Tspan2	0.485	0.247	0.272733	4.51766e-32	7.521e-28	1
Gnao1	0.896	0.791	0.319722	5.63657e-32	9.38376e-28	1
Ryr2	0.46	0.228	0.271568	7.00699e-32	1.16652e-27	1
Spin1	0.687	0.475	0.353156	1.03776e-31	1.72767e-27	1
Pde4a	0.521	0.288	0.296339	3.3208e-31	5.52847e-27	1
Fam168b	0.618	0.386	0.31818	3.57563e-31	5.95271e-27	1
Lpgat1	0.722	0.49	0.307702	5.47792e-31	9.11964e-27	1
Kirrel3	0.384	0.173	0.250078	9.52266e-31	1.58533e-26	1
Cyfip2	0.826	0.684	0.341715	1.07457e-30	1.78894e-26	1
Mapk8	0.642	0.422	0.318107	1.61322e-30	2.68568e-26	1
Unc5d	0.577	0.35	0.396774	2.40032e-30	3.99605e-26	1
Rell2	0.628	0.415	0.323603	2.81793e-30	4.69129e-26	1
Hnrnpa0	0.552	0.325	0.339217	2.84685e-30	4.73943e-26	1
B3gat1	0.411	0.201	0.320893	4.2453e-30	7.06758e-26	1
Scn1b	0.632	0.413	0.333165	4.49577e-30	7.48456e-26	1
Hmgcs1	0.814	0.671	0.348212	1.04836e-29	1.74531e-25	1
Chd5	0.697	0.501	0.325633	1.38324e-29	2.30282e-25	1
Smim13	0.644	0.441	0.349095	1.68547e-29	2.80596e-25	1
Nrgn	0.613	0.382	0.640567	2.20979e-29	3.67886e-25	1
Fam168a	0.622	0.405	0.322964	2.22818e-29	3.70947e-25	1
Pik3ca	0.487	0.268	0.302388	2.38664e-29	3.97327e-25	1
Grm1	0.454	0.228	0.271183	2.68325e-29	4.46708e-25	1
Tenm3	0.399	0.192	0.288117	4.00978e-29	6.67548e-25	1
Strbp	0.81	0.653	0.289932	4.6637e-29	7.76413e-25	1
Bsn	0.407	0.198	0.25919	1.05098e-28	1.74968e-24	1
Slc24a2	0.556	0.339	0.337635	1.17108e-28	1.94962e-24	1
Tsc22d3	0.613	0.408	0.339975	1.54867e-28	2.57822e-24	1
Thy1	0.969	0.89	0.303133	1.67669e-28	2.79135e-24	1
Ugcg	0.45	0.236	0.283173	1.77299e-28	2.95167e-24	1
Ndrg4	0.998	0.979	0.25696	2.39576e-28	3.98845e-24	1
Tubb3	0.988	0.965	0.267521	4.85963e-28	8.09032e-24	1
Ptprs	0.695	0.498	0.374441	6.5372e-28	1.08831e-23	1
Cacng2	0.542	0.326	0.31276	8.24875e-28	1.37325e-23	1
Cd47	0.949	0.913	0.357715	2.67563e-27	4.4544e-23	1
Pttg1	0.519	0.309	0.294978	5.0009e-27	8.32549e-23	1
Fstl5	0.579	0.349	0.30821	6.06881e-27	1.01034e-22	1
Mmp16	0.499	0.32	0.414985	7.49363e-27	1.24754e-22	1
Slc7a14	0.577	0.366	0.292129	9.75336e-27	1.62374e-22	1
Cygb	0.654	0.447	0.293574	1.44076e-26	2.39857e-22	1
Ndrg2	0.464	0.251	0.256977	1.66001e-26	2.76359e-22	1
Ranbp6	0.564	0.348	0.269588	2.7758e-26	4.62115e-22	1
Cab39	0.65	0.464	0.315624	3.13449e-26	5.2183e-22	1
Tmeff1	0.566	0.352	0.279597	3.29598e-26	5.48715e-22	1
Herc1	0.798	0.646	0.3044	3.60045e-26	5.99402e-22	1
Syngr3	0.945	0.849	0.25989	6.87698e-26	1.14488e-21	1
Acsl6	0.479	0.269	0.251061	6.93267e-26	1.15415e-21	1
G3bp2	0.984	0.958	0.250614	7.45055e-26	1.24037e-21	1
March6	0.679	0.516	0.333151	8.82657e-26	1.46945e-21	1
Zyg11b	0.636	0.446	0.296284	8.91416e-26	1.48403e-21	1
Rasgrp2	0.519	0.299	0.279928	1.11925e-25	1.86332e-21	1
Pacsin1	0.853	0.757	0.272861	1.8524e-25	3.08388e-21	1
Map4	0.855	0.757	0.322189	2.03351e-25	3.38538e-21	1
Pitpna	0.722	0.533	0.277356	4.12703e-25	6.87068e-21	1
Pclo	0.896	0.749	0.275051	4.58393e-25	7.63132e-21	1
Pitpnc1	0.499	0.287	0.278357	5.30959e-25	8.83941e-21	1
Galntl6	0.346	0.162	0.255555	6.27177e-25	1.04412e-20	1
Pbx1	0.798	0.684	0.391352	6.60177e-25	1.09906e-20	1
Runx1t1	0.593	0.357	0.257156	9.3581e-25	1.55794e-20	1
Ache	0.789	0.606	0.255658	1.08301e-24	1.80299e-20	1
Scai	0.503	0.295	0.252198	1.11988e-24	1.86438e-20	1
Reep1	0.689	0.508	0.287149	2.176e-24	3.62261e-20	1
Acsl4	0.46	0.268	0.286946	4.13319e-24	6.88093e-20	1
Fxyd6	0.971	0.93	0.297743	5.16548e-24	8.5995e-20	1
Opcml	0.728	0.555	0.33513	7.18912e-24	1.19685e-19	1
Rbms3	0.399	0.213	0.327418	7.50952e-24	1.25019e-19	1
Elmod1	0.904	0.789	0.250439	8.45362e-24	1.40736e-19	1
Arhgap5	0.806	0.672	0.27744	1.18916e-23	1.97972e-19	1
Trim2	0.824	0.701	0.266201	1.4163e-23	2.35785e-19	1
Sema6a	0.382	0.201	0.307716	1.41874e-23	2.36192e-19	1
Eps15	0.558	0.36	0.273759	1.99388e-23	3.31941e-19	1
Rcan2	0.744	0.579	0.256933	3.60832e-23	6.00713e-19	1
Inpp5f	0.765	0.66	0.304133	3.70005e-23	6.15984e-19	1
Basp1	0.953	0.879	0.268898	4.05807e-23	6.75587e-19	1
Dpp10	0.554	0.372	0.403451	4.30722e-23	7.17067e-19	1
Spock1	0.644	0.457	0.314111	4.5599e-23	7.59132e-19	1
Sphkap	0.47	0.27	0.307904	5.14613e-23	8.56727e-19	1
Ctnnd2	0.554	0.386	0.327047	1.09513e-22	1.82318e-18	1
Glrb	0.832	0.706	0.262056	1.69867e-22	2.82795e-18	1
9330182L06Rik	0.395	0.215	0.261549	4.78282e-22	7.96245e-18	1
Got1	0.982	0.943	0.267377	6.08259e-22	1.01263e-17	1
Iscu	0.98	0.946	0.266801	6.6005e-22	1.09885e-17	1
Csrnp3	0.669	0.494	0.280952	6.60173e-22	1.09906e-17	1
Cox5a	0.998	0.991	0.252103	8.97312e-22	1.49385e-17	1
Gnaq	0.697	0.552	0.29538	1.91806e-21	3.19319e-17	1
mt-Nd2	1	0.995	0.258374	1.97672e-21	3.29084e-17	1
Appbp2	0.667	0.542	0.304737	2.64349e-21	4.40089e-17	1
Nrcam	0.534	0.351	0.2818	2.74078e-21	4.56285e-17	1
Larp4b	0.613	0.436	0.260981	3.26679e-21	5.43855e-17	1
Gabrb1	0.912	0.838	0.285449	5.09691e-21	8.48533e-17	1
Slc32a1	0.957	0.817	0.267412	9.32834e-21	1.55298e-16	1
Myo5a	0.82	0.724	0.26322	1.50675e-20	2.50843e-16	1
mt-Nd3	0.924	0.908	0.27971	1.94897e-20	3.24464e-16	1
Snap91	0.781	0.631	0.251983	2.05724e-20	3.42489e-16	1
Nova1	0.552	0.372	0.287409	2.11774e-20	3.52561e-16	1
Epb41l1	0.573	0.389	0.250854	2.15208e-20	3.58277e-16	1
Pdxk	0.658	0.496	0.287368	2.24893e-20	3.74402e-16	1
Atp2c1	0.644	0.514	0.341401	2.35186e-20	3.91538e-16	1
Fam126b	0.765	0.612	0.253035	4.06678e-20	6.77038e-16	1
Dnajc6	0.616	0.442	0.26751	8.27674e-20	1.37791e-15	1
Rab3c	0.926	0.834	0.270723	8.40154e-20	1.39869e-15	1
Nap1l2	0.773	0.652	0.262961	1.1787e-19	1.9623e-15	1
Sdhc	0.755	0.623	0.260844	2.18025e-19	3.62967e-15	1
Fam134b	0.605	0.436	0.255588	2.18185e-19	3.63234e-15	1
Acly	0.54	0.361	0.250741	3.74076e-19	6.22761e-15	1
Pbrm1	0.693	0.534	0.258479	3.77685e-19	6.28771e-15	1
Brinp3	0.597	0.426	0.333906	5.45206e-19	9.07659e-15	1
Clstn1	0.836	0.752	0.266125	6.07197e-19	1.01086e-14	1
Scamp5	0.585	0.407	0.252248	7.80794e-19	1.29987e-14	1
Frrs1l	0.689	0.526	0.257609	8.00025e-19	1.33188e-14	1
mt-Nd4l	0.961	0.92	0.265546	8.09866e-19	1.34827e-14	1
Cdk14	0.464	0.291	0.279751	2.17693e-18	3.62416e-14	1
Ntrk2	0.748	0.632	0.260893	4.04063e-18	6.72685e-14	1
Adgrl1	0.638	0.492	0.272595	6.04923e-17	1.00708e-12	1
St6galnac5	0.431	0.275	0.282497	8.75042e-17	1.45677e-12	1
Zbtb7a	0.691	0.56	0.256598	1.74495e-16	2.905e-12	1
Isoc1	0.423	0.266	0.284458	3.45545e-16	5.75263e-12	1
Arl8a	0.716	0.612	0.270692	4.84832e-16	8.07148e-12	1
Tcf4	0.387	0.283	0.433838	1.10706e-10	1.84303e-06	1
Kcnip4	0.597	0.504	0.268887	2.88509e-10	4.8031e-06	1
Nr4a2	0.439	0.025	0.767843	1.25191e-231	2.08418e-227	2
Cmbl	0.659	0.111	0.702421	5.83706e-200	9.71753e-196	2
Fbxw13	0.183	0.002	0.294922	3.96489e-139	6.60076e-135	2
Calb2	0.904	0.48	0.993356	1.5497e-125	2.57994e-121	2
Six3	0.723	0.241	0.762574	2.2567e-120	3.75695e-116	2
Gpx3	0.959	0.593	0.855566	1.53489e-118	2.55529e-114	2
Nrgn	0.838	0.359	1.09205	1.64656e-115	2.74119e-111	2
H2-Q2	0.46	0.093	0.44466	2.29583e-105	3.82209e-101	2
Nr2f2	0.668	0.2	0.561646	4.33978e-101	7.22486e-97	2
Rspo1	0.41	0.076	0.365015	2.35877e-99	3.92689e-95	2
Aldh3b2	0.435	0.089	0.480455	3.62486e-98	6.03467e-94	2
Sp8	0.172	0.009	0.250218	1.06448e-89	1.77214e-85	2
Gap43	1	0.999	0.389549	2.94556e-87	4.90377e-83	2
Resp18	1	0.936	0.641836	3.56468e-87	5.93448e-83	2
Parm1	0.549	0.159	0.442767	7.17463e-87	1.19443e-82	2
Vsnl1	0.998	0.958	0.551309	1.3413e-85	2.23299e-81	2
Pcdh7	0.902	0.554	0.57014	6.03849e-75	1.00529e-70	2
C77370	0.831	0.444	0.531753	7.11589e-75	1.18465e-70	2
Hmgn5	0.517	0.181	0.69924	1.00335e-73	1.67037e-69	2
Ahi1	1	0.997	0.382266	1.7771e-70	2.95852e-66	2
Ngb	0.824	0.421	0.558969	2.937e-69	4.88953e-65	2
Ly6h	1	1	0.337272	2.75283e-67	4.5829e-63	2
Pcsk1n	1	1	0.348986	1.90878e-64	3.17774e-60	2
Pgrmc1	1	0.999	0.31392	3.74473e-64	6.23423e-60	2
A230065H16Rik	0.503	0.177	0.43487	1.05835e-60	1.76194e-56	2
Arhgap36	0.469	0.163	0.69025	1.12538e-60	1.87354e-56	2
Trpc4	0.375	0.101	0.317479	1.24625e-60	2.07475e-56	2
Ecel1	0.547	0.21	0.562614	1.42161e-60	2.36669e-56	2
Sp9	0.387	0.111	0.368257	2.74878e-57	4.57616e-53	2
Igsf1	0.352	0.096	0.319459	3.80835e-56	6.34015e-52	2
Gpr101	0.602	0.26	0.589704	1.04407e-55	1.73816e-51	2
6330403K07Rik	1	0.999	0.302614	6.73307e-54	1.12092e-49	2
Sostdc1	0.277	0.062	0.279368	6.67649e-52	1.1115e-47	2
Ppm1m	0.426	0.14	0.283065	1.13981e-51	1.89755e-47	2
Pnoc	0.609	0.282	0.685937	1.56642e-51	2.60778e-47	2
Pdzrn4	0.515	0.204	0.3661	3.74726e-50	6.23844e-46	2
Tspan7	1	0.987	0.372322	3.15701e-49	5.25579e-45	2
Gabrg1	0.741	0.402	0.436584	1.49209e-48	2.48403e-44	2
Tmie	0.622	0.282	0.325691	1.9914e-47	3.31528e-43	2
Tecr	1	0.999	0.298123	2.08255e-45	3.46702e-41	2
Pnck	0.989	0.954	0.344634	4.54415e-45	7.5651e-41	2
Podxl2	0.982	0.882	0.35299	1.8535e-44	3.0857e-40	2
Isl1	0.776	0.423	0.392839	1.83062e-43	3.04762e-39	2
Zfhx3	0.648	0.298	0.294125	1.81889e-42	3.02809e-38	2
1700001L19Rik	0.554	0.263	0.348054	1.02043e-41	1.69881e-37	2
Brinp3	0.723	0.413	0.404892	1.02629e-41	1.70857e-37	2
Mtfp1	0.714	0.399	0.360746	1.04763e-41	1.74409e-37	2
Rrad	0.364	0.12	0.251878	1.22678e-41	2.04234e-37	2
Tubb2a	1	0.986	0.304446	3.01418e-41	5.01801e-37	2
Tuba1b	1	0.983	0.302437	6.32484e-41	1.05296e-36	2
Clu	0.963	0.861	0.350737	1.20498e-40	2.00605e-36	2
Hs6st2	0.698	0.381	0.380718	2.31382e-40	3.85205e-36	2
Cd83	0.609	0.31	0.308371	4.17275e-39	6.9468e-35	2
Rftn1	0.453	0.188	0.269954	9.64198e-39	1.6052e-34	2
Luzp2	0.494	0.216	0.307003	2.34439e-38	3.90294e-34	2
Tmem59l	0.993	0.971	0.31687	5.82242e-37	9.69316e-33	2
Chst1	0.87	0.648	0.32494	2.83419e-35	4.71836e-31	2
Arxes2	0.945	0.877	0.313991	3.8017e-35	6.32906e-31	2
Gng4	0.513	0.238	0.258956	6.88914e-35	1.1469e-30	2
Gstm6	0.609	0.321	0.301777	7.43553e-34	1.23787e-29	2
Lcorl	0.577	0.311	0.313942	6.22226e-33	1.03588e-28	2
Camk1	0.842	0.63	0.316288	8.98562e-33	1.49593e-28	2
Ddx24	0.995	0.979	0.275593	3.59235e-32	5.98055e-28	2
Tmeff2	0.709	0.427	0.294631	6.27285e-32	1.0443e-27	2
Ppp1r14c	0.481	0.232	0.2822	6.7314e-32	1.12064e-27	2
1500009L16Rik	0.684	0.415	0.363871	1.11279e-31	1.85257e-27	2
Rwdd2a	0.833	0.592	0.297551	6.66654e-31	1.10985e-26	2
Hap1	0.993	0.955	0.257677	1.00079e-30	1.66611e-26	2
Gfra1	0.449	0.213	0.293823	2.40597e-30	4.00546e-26	2
Saraf	0.989	0.974	0.264626	3.79153e-30	6.31213e-26	2
Gabrq	0.389	0.171	0.253833	7.17981e-29	1.1953e-24	2
Nxph1	0.419	0.194	0.328104	1.54256e-28	2.56805e-24	2
Prkacb	0.989	0.959	0.255745	3.65847e-28	6.09062e-24	2
Cpne2	0.622	0.35	0.250957	5.71843e-28	9.52005e-24	2
Qpct	0.746	0.487	0.28411	9.4934e-28	1.58046e-23	2
Rhbdd2	0.812	0.617	0.293294	1.89388e-27	3.15293e-23	2
Tpd52l1	0.652	0.386	0.280162	2.15386e-27	3.58575e-23	2
Zic1	0.467	0.234	0.306894	3.36132e-27	5.59593e-23	2
B630019K06Rik	0.904	0.807	0.394743	5.57369e-27	9.27907e-23	2
Ethe1	0.526	0.296	0.295087	6.1939e-27	1.03116e-22	2
Cdh13	0.531	0.289	0.256707	2.23574e-25	3.72207e-21	2
B4gat1	0.876	0.733	0.256091	3.43197e-25	5.71354e-21	2
Cotl1	0.714	0.474	0.259097	1.80874e-24	3.01119e-20	2
Rgs7	0.648	0.42	0.261387	7.70402e-24	1.28257e-19	2
Rasgrf2	0.545	0.326	0.285303	1.50468e-23	2.505e-19	2
Arhgap6	0.416	0.209	0.290091	1.57682e-23	2.62509e-19	2
Ncald	0.808	0.636	0.302742	1.60658e-23	2.67463e-19	2
Spint2	0.867	0.72	0.256876	1.30832e-22	2.17809e-18	2
Uchl3	0.767	0.547	0.261552	2.2218e-22	3.69886e-18	2
Isyna1	0.616	0.404	0.25325	5.21591e-21	8.68345e-17	2
Mef2c	0.638	0.441	0.395553	1.69793e-20	2.82671e-16	2
Ap1s2	0.842	0.75	0.366867	4.2226e-19	7.02978e-15	2
Ndn	0.876	0.872	0.283283	1.49018e-17	2.48086e-13	2
Glra2	0.474	0.315	0.276989	3.75234e-14	6.2469e-10	2
Id2	0.788	0.164	1.24505	1.73943e-222	2.8958e-218	3
Moxd1	0.377	0.018	0.567899	8.62661e-211	1.43616e-206	3
Gm28884	0.33	0.011	0.496488	4.7545e-206	7.9153e-202	3
St18	0.32	0.014	0.665017	4.69516e-186	7.8165e-182	3
Nfib	0.539	0.068	0.773709	2.3029e-185	3.83387e-181	3
Nfix	0.461	0.059	0.805703	1.7503e-156	2.9139e-152	3
Calb1	0.956	0.635	1.33392	5.15798e-138	8.58701e-134	3
Nr2f2	0.736	0.196	0.758038	1.3038e-136	2.17057e-132	3
Cplx3	0.212	0.007	0.378781	3.39098e-128	5.6453e-124	3
Tmem215	0.495	0.096	0.611025	4.87265e-118	8.11198e-114	3
Prlr	0.808	0.324	0.762968	9.18984e-106	1.52993e-101	3
Dlx1	0.754	0.267	0.638397	3.15686e-103	5.25554e-99	3
Sox2	0.584	0.162	0.523522	3.04212e-99	5.06452e-95	3
Crhbp	0.264	0.032	0.412909	1.06836e-85	1.77861e-81	3
Pcdh17	0.983	0.819	0.611773	1.66326e-84	2.76899e-80	3
Tcf4	0.66	0.256	0.72028	4.56964e-83	7.60753e-79	3
Brs3	0.271	0.036	0.311425	8.28982e-82	1.38009e-77	3
Lhx6	0.47	0.11	0.359111	8.5892e-82	1.42993e-77	3
Tox	0.544	0.171	0.496472	1.55465e-77	2.58817e-73	3
Hap1	1	0.954	0.455121	4.17445e-74	6.94963e-70	3
Mia	0.172	0.014	0.356274	9.04933e-73	1.50653e-68	3
Nfia	0.281	0.047	0.400846	3.16395e-71	5.26735e-67	3
Gria1	0.956	0.781	0.529813	8.97605e-67	1.49433e-62	3
Ar	0.658	0.278	0.553312	9.25362e-66	1.54054e-61	3
Cadps2	0.579	0.215	0.51286	2.28488e-63	3.80387e-59	3
Esr1	0.345	0.08	0.321906	1.25747e-61	2.09343e-57	3
Fam159b	0.234	0.04	0.364617	7.76897e-58	1.29338e-53	3
Dlx2	0.534	0.203	0.398415	2.42181e-55	4.03183e-51	3
Nrsn1	0.995	0.922	0.444242	5.25611e-55	8.75038e-51	3
Gas6	0.667	0.383	0.758271	1.35849e-51	2.26162e-47	3
Sox5	0.323	0.084	0.278909	7.14308e-51	1.18918e-46	3
Gpd1	0.246	0.054	0.367441	1.14275e-47	1.90246e-43	3
Gad2	0.995	0.936	0.432223	4.3849e-47	7.29997e-43	3
Tmsb4x	1	1	0.385441	2.36073e-46	3.93015e-42	3
Nap1l5	0.998	0.999	0.413751	5.00444e-46	8.3314e-42	3
Cox6a2	0.259	0.064	0.368059	2.32331e-43	3.86784e-39	3
Pip5k1b	0.433	0.166	0.321112	4.18907e-42	6.97397e-38	3
Hpcal1	0.855	0.665	0.583168	9.47452e-42	1.57732e-37	3
Tmtc4	0.394	0.141	0.323358	1.97548e-41	3.28877e-37	3
Mtfp1	0.682	0.405	0.44035	2.5657e-40	4.27138e-36	3
Chl1	0.778	0.489	0.450892	8.81082e-40	1.46683e-35	3
Gfra2	0.468	0.189	0.309624	1.11033e-39	1.84847e-35	3
Ptprt	0.478	0.201	0.348971	1.93353e-39	3.21894e-35	3
Tekt2	0.305	0.091	0.257083	2.09474e-39	3.48732e-35	3
Nkx2-1	0.33	0.109	0.347411	5.74948e-38	9.57173e-34	3
Coch	0.229	0.058	0.258133	3.68662e-37	6.13748e-33	3
Sphkap	0.557	0.265	0.310589	4.22152e-36	7.02799e-32	3
Gnai1	0.919	0.798	0.393651	1.34405e-34	2.23757e-30	3
Car10	0.559	0.273	0.279183	5.38893e-33	8.97149e-29	3
Cpne2	0.628	0.352	0.34342	5.63771e-33	9.38567e-29	3
Pkib	0.522	0.257	0.32909	5.3171e-32	8.85192e-28	3
Rph3a	0.601	0.338	0.342742	1.06199e-31	1.768e-27	3
Fhad1	0.421	0.184	0.291188	2.48616e-30	4.13896e-26	3
Enah	0.793	0.57	0.38212	5.2554e-30	8.74919e-26	3
Plcb4	0.574	0.311	0.309642	5.35879e-30	8.92131e-26	3
AW551984	0.805	0.535	0.311629	1.60579e-29	2.67332e-25	3
Fxyd7	0.734	0.502	0.370668	1.33e-28	2.21419e-24	3
Elavl2	0.837	0.593	0.302365	1.15623e-27	1.92489e-23	3
Prkacb	0.983	0.96	0.277715	4.03021e-27	6.7095e-23	3
Gpx3	0.845	0.608	0.304973	8.14341e-26	1.35572e-21	3
Lmo3	0.52	0.292	0.353044	1.16862e-24	1.94551e-20	3
Gprasp2	0.993	0.941	0.256853	1.23589e-24	2.05752e-20	3
Nars	0.948	0.904	0.325608	3.2441e-24	5.40078e-20	3
Rprm	0.616	0.38	0.398688	2.30456e-23	3.83663e-19	3
Myh7	0.357	0.168	0.285679	3.65834e-23	6.0904e-19	3
Dlgap1	0.754	0.531	0.301251	9.66622e-22	1.60923e-17	3
Oxr1	0.727	0.561	0.331531	5.49579e-21	9.14939e-17	3
Nxph1	0.392	0.199	0.336817	6.56605e-21	1.09312e-16	3
Adgra1	0.574	0.363	0.271896	2.58804e-19	4.30858e-15	3
Dnm3	0.936	0.863	0.250257	4.88883e-18	8.13893e-14	3
1500009L16Rik	0.603	0.426	0.321321	2.24036e-17	3.72975e-13	3
Dlx6os1	0.374	0.202	0.266001	5.62947e-17	9.37194e-13	3
Scg2	0.988	0.987	0.379959	7.64702e-17	1.27308e-12	3
Nnat	0.938	0.889	0.288423	2.87725e-15	4.79004e-11	3
Pcdh7	0.732	0.576	0.27882	8.98182e-15	1.49529e-10	3
Cck	0.268	0.15	0.476615	4.69473e-11	7.81579e-07	3
Npy	0.227	0.119	0.364627	5.89654e-11	9.81655e-07	3
Aldoc	0.707	0.591	0.279998	3.52023e-10	5.86049e-06	3
Prune2	0.596	0.464	0.256087	1.14844e-09	1.91192e-05	3
Slc17a6	0.623	0.145	1.01069	1.73079e-113	2.88142e-109	4
Tac2	0.43	0.067	1.63988	2.60102e-108	4.33018e-104	4
Nkx2-1	0.468	0.102	0.496327	1.85879e-79	3.09452e-75	4
Zfhx3	0.753	0.3	0.627378	5.97535e-73	9.94777e-69	4
Nptx2	0.301	0.044	0.36416	2.27865e-72	3.79349e-68	4
C1ql2	0.263	0.039	0.859548	1.39551e-64	2.32324e-60	4
Tmem163	0.475	0.133	0.531039	3.68371e-63	6.13263e-59	4
Prlr	0.722	0.343	0.496749	1.0156e-44	1.69076e-40	4
Pcp4	0.987	0.959	0.619982	2.36693e-43	3.94047e-39	4
Pcbd1	0.75	0.424	0.524516	1.85253e-41	3.08409e-37	4
Tmem130	0.994	0.906	0.413873	1.00998e-40	1.68142e-36	4
Pcdh17	0.94	0.826	0.504546	5.75018e-39	9.5729e-35	4
Pou2f2	0.506	0.203	0.364008	1.90036e-38	3.16371e-34	4
Irs4	0.522	0.22	0.462531	1.93659e-37	3.22403e-33	4
Spock1	0.772	0.455	0.438486	9.40872e-37	1.56636e-32	4
Nap1l5	1	0.998	0.356812	2.92464e-35	4.86893e-31	4
Tuba1b	1	0.983	0.330317	3.6797e-35	6.12596e-31	4
Podxl2	0.997	0.884	0.35366	1.43926e-34	2.39609e-30	4
Impact	1	0.977	0.327539	3.14879e-34	5.2421e-30	4
Igfbp5	0.459	0.186	0.361894	6.19595e-34	1.0315e-29	4
Pcsk1n	1	1	0.299271	4.16528e-33	6.93437e-29	4
A230065H16Rik	0.459	0.191	0.392147	1.41203e-32	2.35074e-28	4
Lhx9	0.259	0.068	0.268192	7.62916e-32	1.2701e-27	4
Resp18	1	0.938	0.319318	9.94084e-32	1.65495e-27	4
Rmst	0.506	0.222	0.375648	8.94153e-31	1.48859e-26	4
Lsamp	0.975	0.932	0.362708	6.66523e-30	1.10963e-25	4
Gpx3	0.867	0.612	0.402937	9.0315e-30	1.50356e-25	4
Lrp1b	0.905	0.662	0.394134	1.00879e-29	1.67943e-25	4
Ngb	0.744	0.44	0.383962	4.3956e-29	7.31779e-25	4
Zfhx4	0.491	0.226	0.400161	6.58631e-29	1.09649e-24	4
Nell1	0.642	0.35	0.400671	1.75151e-28	2.91592e-24	4
Peg3	1	0.967	0.339731	2.56203e-28	4.26526e-24	4
Gnas	1	0.98	0.33253	4.49162e-28	7.47765e-24	4
Pak3	0.959	0.887	0.363732	1.08488e-27	1.80611e-23	4
H2-Q2	0.326	0.115	0.288397	1.66337e-27	2.76918e-23	4
A730017C20Rik	0.962	0.842	0.33379	1.78116e-27	2.96527e-23	4
Cacna2d1	0.652	0.419	0.519736	3.96005e-27	6.59269e-23	4
Ahi1	1	0.997	0.287747	1.76822e-26	2.94374e-22	4
Gstm6	0.589	0.332	0.380001	1.008e-25	1.67812e-21	4
Aldoc	0.813	0.585	0.449807	2.50796e-25	4.17525e-21	4
Cd24a	0.313	0.119	0.510414	3.76632e-25	6.27017e-21	4
Fhad1	0.424	0.189	0.301687	8.04476e-25	1.33929e-20	4
AW551984	0.775	0.544	0.357545	2.53134e-23	4.21417e-19	4
Calcr	0.231	0.073	0.309061	3.62673e-23	6.03779e-19	4
Gprasp2	1	0.942	0.276695	3.89288e-23	6.48086e-19	4
Vat1	0.826	0.619	0.342463	1.30698e-22	2.17587e-18	4
Calb2	0.747	0.506	0.422363	2.07473e-22	3.45402e-18	4
Stmn2	1	0.963	0.262809	2.67911e-22	4.46018e-18	4
Cnr1	0.614	0.34	0.251145	3.375e-22	5.61869e-18	4
Tmsb10	1	0.997	0.252817	4.20559e-22	7.00146e-18	4
Tubb4b	0.962	0.845	0.282943	4.65121e-22	7.74333e-18	4
Ar	0.535	0.297	0.371596	7.14015e-22	1.18869e-17	4
Pafah1b3	0.766	0.518	0.296276	2.67459e-21	4.45266e-17	4
Prmt2	0.908	0.833	0.343709	1.65211e-20	2.75044e-16	4
Hap1	0.997	0.956	0.250717	2.09567e-20	3.48886e-16	4
Clu	0.949	0.866	0.292756	2.26581e-20	3.77212e-16	4
Cbln2	0.329	0.141	0.405186	2.54314e-20	4.23381e-16	4
Cygb	0.687	0.454	0.298985	5.36454e-20	8.93089e-16	4
Cd83	0.566	0.322	0.274579	1.89109e-19	3.14829e-15	4
Tubb5	0.997	0.987	0.254031	2.41843e-19	4.0262e-15	4
Gng2	0.892	0.693	0.275693	8.52207e-19	1.41875e-14	4
Emb	0.56	0.343	0.284968	3.18011e-18	5.29425e-14	4
Rwdd2a	0.791	0.603	0.273651	4.52389e-18	7.53138e-14	4
Rcan2	0.766	0.584	0.314919	6.75342e-18	1.12431e-13	4
Wdr6	0.883	0.744	0.292581	7.94216e-18	1.32221e-13	4
Cmip	0.911	0.821	0.253002	5.35305e-17	8.91175e-13	4
As3mt	0.456	0.254	0.279931	7.87746e-17	1.31144e-12	4
Car10	0.5	0.284	0.250784	5.08515e-16	8.46576e-12	4
Nptxr	0.585	0.372	0.268461	7.62653e-16	1.26966e-11	4
Tox2	0.604	0.398	0.267634	1.07868e-15	1.79578e-11	4
Chl1	0.699	0.502	0.284448	1.94219e-15	3.23336e-11	4
Ogfod1	0.646	0.451	0.259605	3.28517e-15	5.46916e-11	4
Sh3gl2	0.769	0.615	0.25833	1.1407e-14	1.89903e-10	4
Cib2	0.69	0.485	0.266916	1.56822e-14	2.61076e-10	4
Baiap3	0.785	0.607	0.27521	2.42029e-14	4.0293e-10	4
Anxa5	0.446	0.28	0.343397	3.10619e-14	5.17118e-10	4
Tmem255a	0.633	0.46	0.284293	6.23519e-13	1.03804e-08	4
Gabra1	0.813	0.705	0.273143	2.63954e-12	4.39431e-08	4
Vat1l	0.693	0.551	0.259875	7.36906e-12	1.2268e-07	4
Lmo2	0.244	0.123	0.267008	6.30767e-11	1.0501e-06	4
Ncam1	0.953	0.919	0.252683	7.71803e-11	1.2849e-06	4
Tshz2	0.633	0.503	0.257372	7.15413e-10	1.19102e-05	4
Pam	0.703	0.607	0.264888	6.74789e-08	0.00112339	4
Gal	0.942	0.262	1.74266	3.66567e-202	6.10261e-198	5
Hmx2	0.597	0.066	0.578486	5.88325e-190	9.79444e-186	5
Rorb	0.716	0.149	0.862135	3.64575e-146	6.06945e-142	5
C1ql3	0.55	0.089	0.942619	1.63817e-135	2.72723e-131	5
Amigo2	0.665	0.161	0.882966	4.2179e-122	7.02196e-118	5
Hmx3	0.358	0.041	0.360374	2.29351e-106	3.81824e-102	5
Pnoc	0.78	0.279	1.01135	3.82832e-97	6.37338e-93	5
Rgs10	0.904	0.58	1.09039	1.0663e-95	1.77517e-91	5
2010005H15Rik	0.364	0.05	0.373964	9.62842e-94	1.60294e-89	5
Ecel1	0.693	0.209	0.708576	5.69729e-92	9.48484e-88	5
Nell1	0.799	0.337	0.660327	1.70997e-77	2.84677e-73	5
Calcr	0.361	0.062	0.422539	8.71619e-75	1.45107e-70	5
Nts	0.642	0.248	1.54755	9.9579e-75	1.65779e-70	5
Dlx1	0.767	0.278	0.532137	4.84723e-74	8.06967e-70	5
Chgb	0.968	0.883	0.741482	2.41756e-66	4.02475e-62	5
Gnas	1	0.98	0.519385	1.15915e-65	1.92975e-61	5
Bub3	0.933	0.706	0.546365	3.60366e-65	5.99937e-61	5
Zfhx3	0.76	0.3	0.538524	5.57918e-64	9.28822e-60	5
Scn9a	0.796	0.366	0.472128	6.92363e-56	1.15265e-51	5
Asb4	0.495	0.155	0.571452	1.87519e-55	3.12181e-51	5
Irs4	0.591	0.214	0.489007	1.70711e-54	2.842e-50	5
Rgs4	0.859	0.612	0.650546	4.97099e-53	8.2757e-49	5
Zfhx4	0.581	0.219	0.450125	1.90762e-52	3.1758e-48	5
Stmn2	1	0.963	0.446906	1.62065e-51	2.69806e-47	5
Mrap2	0.693	0.321	0.483918	3.75614e-50	6.25321e-46	5
Nap1l5	1	0.998	0.422035	6.48893e-50	1.08028e-45	5
Cpne9	0.252	0.047	0.373509	2.23582e-49	3.7222e-45	5
Kcnip1	0.636	0.276	0.42054	9.18655e-46	1.52938e-41	5
Prlr	0.76	0.34	0.394366	2.86346e-44	4.76709e-40	5
Thsd7b	0.335	0.092	0.320106	1.31837e-41	2.19482e-37	5
Rps8	1	0.999	0.336637	2.49705e-40	4.15709e-36	5
Isl1	0.805	0.432	0.447541	4.55464e-40	7.58256e-36	5
Tmsb10	1	0.997	0.40513	1.4996e-39	2.49654e-35	5
Tuba1b	1	0.983	0.34391	7.54152e-39	1.25551e-34	5
Reln	0.403	0.135	0.347754	7.27286e-37	1.21079e-32	5
Wscd1	0.444	0.163	0.309207	8.83632e-37	1.47107e-32	5
Rpl10	1	0.992	0.342278	2.33921e-36	3.89431e-32	5
Tmem215	0.371	0.116	0.277091	2.64394e-36	4.40164e-32	5
Pcbd1	0.76	0.423	0.397105	5.2698e-35	8.77317e-31	5
Podxl2	0.981	0.886	0.361717	7.03851e-35	1.17177e-30	5
Rpl6	1	0.999	0.282088	9.73074e-35	1.61997e-30	5
Rpl22l1	1	0.999	0.307112	1.58033e-34	2.63093e-30	5
Hs6st2	0.69	0.392	0.504536	2.48855e-34	4.14293e-30	5
Rpl8	1	0.991	0.312896	4.34482e-34	7.23326e-30	5
Rpl13a	1	0.999	0.292273	1.26737e-33	2.10992e-29	5
Prmt2	0.955	0.829	0.372567	1.28627e-33	2.14139e-29	5
Oprk1	0.489	0.195	0.305025	1.34423e-33	2.23787e-29	5
A730017C20Rik	0.962	0.842	0.34841	1.56461e-32	2.60476e-28	5
Rps27	1	0.999	0.311431	9.45623e-32	1.57427e-27	5
Rpl23a	0.99	0.993	0.318997	1.7639e-31	2.93654e-27	5
Ahi1	1	0.997	0.274714	2.37772e-31	3.95843e-27	5
Rpl32	1	0.994	0.304131	5.83594e-31	9.71567e-27	5
Serpinb1b	0.23	0.058	0.264733	6.39105e-31	1.06398e-26	5
Dgkk	0.348	0.119	0.310156	1.31e-30	2.18089e-26	5
Rpl17	1	0.998	0.287001	3.6133e-30	6.01543e-26	5
Brinp1	0.69	0.386	0.33856	4.38138e-30	7.29412e-26	5
Lhfpl5	0.534	0.248	0.323675	7.23382e-30	1.20429e-25	5
Rpl24	1	0.998	0.286106	7.41356e-30	1.23421e-25	5
Zic1	0.537	0.236	0.330867	7.50729e-30	1.24981e-25	5
Stmn1	1	0.988	0.305856	1.95368e-29	3.25248e-25	5
Arhgdig	0.863	0.652	0.375347	1.98959e-29	3.31227e-25	5
Vat1	0.856	0.617	0.373324	3.19521e-29	5.31939e-25	5
Serpine2	0.764	0.515	0.51186	7.38187e-29	1.22893e-24	5
Rps11	0.997	0.991	0.302267	1.60716e-28	2.6756e-24	5
Rpl14	0.997	0.999	0.265559	7.64369e-28	1.27252e-23	5
Rps28	1	0.975	0.326003	1.29811e-27	2.1611e-23	5
Rpl37	0.997	0.997	0.300563	3.57023e-27	5.94373e-23	5
Selm	0.987	0.915	0.303686	5.42461e-27	9.03089e-23	5
Tspan4	0.403	0.169	0.279101	5.91344e-27	9.84469e-23	5
Scg2	1	0.986	0.358244	8.1646e-27	1.35924e-22	5
Fxyd6	0.99	0.931	0.31961	8.49513e-27	1.41427e-22	5
Fkbp3	0.997	0.988	0.275362	8.74627e-27	1.45608e-22	5
Cited1	0.409	0.169	0.289801	9.73622e-26	1.62089e-21	5
Rpl23	0.997	0.993	0.255979	1.02367e-25	1.7042e-21	5
Gprasp2	1	0.942	0.285033	1.57644e-25	2.62445e-21	5
Marcksl1	0.997	0.923	0.294315	1.62584e-25	2.7067e-21	5
Rps19	1	0.999	0.267879	2.17463e-25	3.62033e-21	5
Edil3	0.687	0.388	0.324245	2.5621e-25	4.26539e-21	5
Rps27a	1	0.994	0.294041	2.64532e-25	4.40392e-21	5
Nenf	0.987	0.923	0.283248	3.17373e-25	5.28362e-21	5
AW551984	0.796	0.543	0.342866	3.32975e-25	5.54337e-21	5
Rpl35a	0.997	0.991	0.300534	4.94517e-25	8.23272e-21	5
Lsamp	0.978	0.932	0.348081	5.68892e-25	9.47092e-21	5
Gpr101	0.54	0.276	0.351582	9.56122e-25	1.59175e-20	5
Rpl21	1	0.996	0.259185	1.41114e-24	2.34927e-20	5
Usp51	0.396	0.172	0.280266	8.25314e-24	1.37398e-19	5
Tmem130	0.99	0.907	0.293641	9.51891e-24	1.58471e-19	5
Rpl37a	1	0.998	0.253554	1.17552e-23	1.95701e-19	5
Rph3a	0.617	0.343	0.296433	1.85797e-23	3.09315e-19	5
Rps6	1	0.998	0.2721	6.11615e-23	1.01822e-18	5
Rpl26	0.997	0.988	0.288543	6.15748e-23	1.0251e-18	5
Prdx1	1	0.979	0.257122	6.92384e-23	1.15268e-18	5
Pafah1b3	0.76	0.519	0.309223	1.5668e-22	2.60841e-18	5
Ndn	0.85	0.875	0.590799	3.30994e-22	5.51039e-18	5
Impact	1	0.977	0.252887	3.68033e-22	6.12702e-18	5
Peg3	1	0.967	0.27129	4.35016e-22	7.24215e-18	5
Pcdh17	0.942	0.826	0.333649	4.94273e-22	8.22866e-18	5
Phlda3	0.703	0.436	0.289742	7.07234e-22	1.1774e-17	5
Rps24	0.981	0.968	0.291474	1.73096e-21	2.8817e-17	5
Alg2	0.92	0.783	0.296782	1.74122e-21	2.89879e-17	5
Cd24a	0.307	0.119	0.389995	1.84099e-21	3.06488e-17	5
Anxa5	0.511	0.275	0.313102	2.33696e-21	3.89058e-17	5
Rpl10-ps3	0.875	0.767	0.299986	3.00398e-21	5.00103e-17	5
Cib2	0.748	0.481	0.268655	1.76008e-20	2.93018e-16	5
Rpl9	1	0.995	0.25245	7.26811e-20	1.20999e-15	5
Gm1673	0.987	0.954	0.277	7.81301e-20	1.30071e-15	5
Tox2	0.649	0.394	0.273107	1.55956e-19	2.59635e-15	5
Gsto1	0.7	0.477	0.291671	2.20982e-19	3.67891e-15	5
Ptn	0.834	0.69	0.381447	6.04925e-19	1.00708e-14	5
Rac3	0.652	0.435	0.288118	6.38546e-19	1.06305e-14	5
Atp1b2	0.7	0.458	0.270287	1.46338e-18	2.43623e-14	5
Emb	0.569	0.343	0.270314	1.65911e-18	2.76209e-14	5
Rpl38	1	0.988	0.265973	2.34109e-18	3.89744e-14	5
Pcp4	0.978	0.96	0.340444	5.79622e-18	9.64954e-14	5
Celf6	0.738	0.53	0.267052	1.58976e-17	2.64663e-13	5
Cisd3	0.613	0.391	0.251336	2.53016e-17	4.21221e-13	5
Tmem255a	0.703	0.455	0.250824	3.48147e-17	5.79594e-13	5
Vstm2b	0.502	0.296	0.279734	4.69594e-17	7.8178e-13	5
0610011F06Rik	0.815	0.649	0.269519	5.81887e-17	9.68725e-13	5
BC048546	0.358	0.175	0.278821	2.49814e-16	4.15891e-12	5
AI413582	0.748	0.556	0.257658	1.29887e-15	2.16235e-11	5
Htr2c	0.565	0.351	0.254402	6.53503e-15	1.08795e-10	5
Ctxn2	0.735	0.56	0.255159	1.57881e-14	2.6284e-10	5
Rps27rt	0.77	0.636	0.262705	8.25512e-14	1.37431e-09	5
Cntnap2	0.834	0.687	0.298516	1.11839e-13	1.86189e-09	5
Rwdd2a	0.744	0.607	0.264315	2.56243e-13	4.26593e-09	5
Cadps2	0.409	0.237	0.258667	4.12632e-12	6.8695e-08	5
Ncald	0.773	0.644	0.252921	1.67443e-11	2.7876e-07	5
Vip	0.109	0.059	0.259843	0.000310514	1	5
C1ql1	0.763	0.034	1.7407	0	0	6
Gng8	0.596	0.021	1.34063	0	0	6
Samd3	0.551	0.012	0.712781	0	0	6
Tbr1	0.584	0.011	0.684346	0	0	6
Sncg	0.69	0.051	1.68928	3.97434e-277	6.61648e-273	6
Nxph4	0.445	0.011	0.5261	1.98518e-274	3.30492e-270	6
Nrn1	0.69	0.059	0.902858	9.74995e-234	1.62317e-229	6
Onecut2	0.588	0.052	0.778306	1.4365e-198	2.39149e-194	6
Adcyap1	0.543	0.042	0.773635	5.22339e-194	8.69591e-190	6
Slc17a6	0.865	0.139	0.921211	3.56086e-176	5.92812e-172	6
Emx2	0.245	0.004	0.290989	5.48533e-170	9.13197e-166	6
Lhx9	0.551	0.054	0.568744	4.59772e-162	7.65429e-158	6
Opn5	0.196	0.001	0.26942	2.5016e-160	4.16467e-156	6
Lhx1	0.278	0.008	0.350733	5.31225e-158	8.84384e-154	6
Ptger3	0.253	0.009	0.298746	2.62847e-132	4.37588e-128	6
Lhx1os	0.306	0.018	0.351273	5.11705e-125	8.51887e-121	6
Thrsp	0.433	0.044	0.436622	3.64103e-124	6.06159e-120	6
Nhlh2	0.318	0.021	0.351663	9.98719e-124	1.66267e-119	6
Tmem176a	0.649	0.122	0.700672	2.47254e-121	4.11629e-117	6
D930028M14Rik	0.257	0.012	0.281149	2.82099e-121	4.69639e-117	6
Bdnf	0.49	0.064	0.812071	4.70641e-118	7.83523e-114	6
Hspb8	0.388	0.039	0.41704	1.05531e-113	1.75688e-109	6
Cacna2d1	0.959	0.404	0.96199	6.91813e-113	1.15173e-108	6
Tmem176b	0.755	0.193	0.86601	1.19668e-112	1.99223e-108	6
Lhx5	0.392	0.04	0.347942	1.56656e-111	2.60802e-107	6
Dlk1	0.894	0.287	1.07263	6.70942e-111	1.11698e-106	6
Reln	0.641	0.124	0.657975	1.03419e-108	1.72172e-104	6
Fam19a1	0.58	0.12	0.746862	1.60828e-97	2.67747e-93	6
Rspo3	0.22	0.014	0.379487	4.17154e-88	6.94478e-84	6
Zic4	0.449	0.072	0.42152	7.53411e-88	1.25428e-83	6
Cngb1	0.261	0.022	0.276969	5.95083e-85	9.90694e-81	6
Zic1	0.763	0.227	0.691157	1.95047e-81	3.24714e-77	6
Aifm3	0.571	0.14	0.50837	6.82297e-76	1.13589e-71	6
Dynlrb2	0.188	0.012	0.27911	8.46608e-74	1.40943e-69	6
Gm27199	0.294	0.035	0.260211	9.91055e-73	1.64991e-68	6
Fam159a	0.335	0.049	0.432461	5.62044e-71	9.3569e-67	6
Lhx2	0.269	0.03	0.276141	5.86859e-71	9.77003e-67	6
Scn9a	0.796	0.373	0.805595	3.68156e-69	6.12906e-65	6
Fibcd1	0.22	0.02	0.251757	6.59515e-69	1.09796e-64	6
Pcbd1	0.873	0.422	0.703468	2.20603e-66	3.67259e-62	6
Zic5	0.302	0.041	0.297164	1.29292e-65	2.15246e-61	6
Plagl1	0.429	0.088	0.467503	6.16673e-65	1.02664e-60	6
Vat1	0.951	0.615	0.691545	4.62567e-64	7.70081e-60	6
Rab3b	0.82	0.401	0.769224	9.46442e-63	1.57564e-58	6
Cbln2	0.518	0.133	0.522164	4.64716e-59	7.73659e-55	6
Arhgap36	0.563	0.172	0.660323	5.24691e-55	8.73505e-51	6
Ucp2	0.42	0.104	0.416122	3.98709e-51	6.6377e-47	6
As3mt	0.669	0.245	0.45665	4.90365e-51	8.16359e-47	6
Resp18	1	0.939	0.694265	1.65443e-49	2.7543e-45	6
Serpinf1	0.249	0.038	0.281943	2.08385e-49	3.46919e-45	6
Pgr15l	0.278	0.048	0.345532	3.77412e-49	6.28316e-45	6
Six3	0.702	0.266	0.505113	4.25213e-49	7.07895e-45	6
Mid1ip1	0.784	0.441	0.614004	9.34135e-47	1.55515e-42	6
Cxxc5	0.535	0.175	0.417468	2.89622e-46	4.82163e-42	6
Etv1	0.408	0.113	0.530508	3.588e-45	5.9733e-41	6
Gnas	1	0.98	0.474937	2.56393e-44	4.26843e-40	6
Rasgrp1	0.8	0.438	0.625274	1.46872e-43	2.44512e-39	6
Rit2	0.992	0.902	0.509309	4.02652e-42	6.70335e-38	6
Fam183b	0.588	0.244	0.559615	1.81543e-40	3.02232e-36	6
Gpr6	0.253	0.048	0.282253	2.10546e-40	3.50517e-36	6
Adcy2	0.494	0.174	0.425767	6.49756e-40	1.08171e-35	6
Gpr176	0.273	0.058	0.254884	6.50213e-38	1.08247e-33	6
Tekt2	0.359	0.096	0.313621	6.7833e-38	1.12928e-33	6
H2-D1	0.616	0.273	0.509874	7.77648e-38	1.29463e-33	6
Fam19a2	0.527	0.19	0.350717	1.49683e-37	2.49192e-33	6
Armcx6	0.392	0.116	0.325705	3.54912e-37	5.90858e-33	6
Asb4	0.469	0.163	0.583543	7.59805e-37	1.26492e-32	6
Il11ra1	0.388	0.115	0.320524	1.30899e-36	2.1792e-32	6
Emb	0.682	0.34	0.444984	8.63893e-36	1.43821e-31	6
Rmst	0.559	0.224	0.430437	3.78479e-35	6.30092e-31	6
Cbln1	0.229	0.045	0.279823	5.93327e-35	9.87771e-31	6
Nnat	0.955	0.89	0.563081	2.25795e-34	3.75903e-30	6
A730017C20Rik	0.967	0.843	0.446478	6.06238e-34	1.00926e-29	6
Pcsk1	0.331	0.092	0.339715	3.25809e-33	5.42407e-29	6
Cd63	0.694	0.363	0.492935	7.40482e-33	1.23276e-28	6
Abhd11os	0.286	0.071	0.258912	1.42429e-32	2.37116e-28	6
Kcnt2	0.384	0.121	0.273134	3.35128e-32	5.5792e-28	6
Rbms1	0.416	0.139	0.310599	3.71027e-32	6.17685e-28	6
Rab27b	0.759	0.532	0.64736	6.37555e-32	1.0614e-27	6
Gprasp2	1	0.943	0.349639	4.53677e-31	7.55282e-27	6
Hsp90aa1	1	1	0.278432	4.22992e-30	7.04198e-26	6
Tead1	0.359	0.114	0.269745	1.86628e-29	3.10699e-25	6
Prdx1	1	0.979	0.346838	2.91924e-29	4.85994e-25	6
Ndn	0.959	0.867	0.472324	5.8363e-28	9.71627e-24	6
Rps6ka6	0.371	0.133	0.313323	8.58205e-27	1.42874e-22	6
Pcsk2	0.824	0.503	0.41199	1.32739e-26	2.20983e-22	6
Cbln4	0.482	0.202	0.372433	1.809e-26	3.01162e-22	6
Cd151	0.359	0.123	0.250719	2.01125e-26	3.34832e-22	6
Celf6	0.792	0.53	0.389536	3.02333e-26	5.03324e-22	6
Ngb	0.739	0.446	0.495825	3.03968e-26	5.06046e-22	6
Tmem255a	0.731	0.457	0.452818	5.65921e-26	9.42145e-22	6
Tmem130	0.98	0.909	0.355762	6.65518e-26	1.10795e-21	6
Prr13	0.804	0.612	0.448375	2.17259e-25	3.61693e-21	6
Tmem150c	0.506	0.231	0.324075	4.94139e-25	8.22642e-21	6
Galnt16	0.669	0.375	0.402599	1.19473e-24	1.98898e-20	6
AW551984	0.816	0.546	0.388905	3.90073e-24	6.49393e-20	6
Capns1	0.959	0.858	0.349522	7.67711e-24	1.27809e-19	6
Prmt2	0.935	0.833	0.392696	1.1869e-23	1.97595e-19	6
Phactr2	0.412	0.171	0.313985	9.4413e-23	1.57179e-18	6
Pcsk1n	1	1	0.278182	1.04541e-22	1.7404e-18	6
Trh	0.327	0.122	0.556697	1.20979e-22	2.01405e-18	6
Ctsz	0.469	0.213	0.305957	1.34372e-22	2.23702e-18	6
Zfhx4	0.506	0.23	0.302425	2.06126e-22	3.43159e-18	6
Ahi1	1	0.997	0.264685	8.45048e-22	1.40684e-17	6
Rnf128	0.535	0.27	0.333359	8.55137e-22	1.42363e-17	6
Meig1	0.363	0.144	0.267344	1.05559e-21	1.75734e-17	6
Fstl5	0.665	0.358	0.368339	1.21592e-21	2.02427e-17	6
Mrap2	0.604	0.333	0.342391	1.67686e-21	2.79164e-17	6
Alcam	0.89	0.699	0.386248	4.48251e-21	7.46249e-17	6
Tle4	0.78	0.53	0.34139	3.79576e-20	6.31917e-16	6
Gnai2	0.792	0.584	0.352034	5.16449e-20	8.59785e-16	6
Nfib	0.294	0.103	0.270447	7.90853e-20	1.31661e-15	6
Tmem108	0.429	0.194	0.261349	1.69472e-19	2.82136e-15	6
E2f6	0.4	0.18	0.262576	2.10767e-19	3.50884e-15	6
Nrip3	0.486	0.241	0.322139	3.94325e-19	6.56473e-15	6
Acly	0.633	0.366	0.301345	4.01867e-19	6.69028e-15	6
Ift22	0.865	0.667	0.306105	5.02439e-19	8.3646e-15	6
Tram1	0.555	0.321	0.339274	5.76023e-19	9.58963e-15	6
Kcnip4	0.706	0.503	0.392712	6.38605e-19	1.06315e-14	6
Podxl2	0.996	0.886	0.290604	8.02859e-19	1.3366e-14	6
Arhgap24	0.318	0.13	0.310152	1.29004e-18	2.14765e-14	6
Nap1l5	1	0.998	0.282551	2.03109e-18	3.38136e-14	6
Pak3	0.967	0.888	0.290043	3.44972e-18	5.74309e-14	6
Nos1	0.302	0.119	0.312069	6.0927e-18	1.01431e-13	6
Pcdh11x	0.645	0.383	0.305904	1.37569e-17	2.29025e-13	6
Elovl5	0.449	0.229	0.276643	1.38201e-17	2.30077e-13	6
Pafah1b3	0.735	0.524	0.315331	2.54269e-17	4.23308e-13	6
Cbarp	0.98	0.915	0.282494	2.77923e-17	4.62687e-13	6
Alg2	0.943	0.784	0.3124	2.96697e-17	4.93941e-13	6
Sorcs1	0.351	0.155	0.282293	3.48811e-17	5.807e-13	6
Baiap3	0.808	0.609	0.331689	4.05563e-17	6.75182e-13	6
Tmed10	0.927	0.794	0.287	5.28736e-17	8.8024e-13	6
Spint2	0.861	0.727	0.303617	6.08296e-17	1.01269e-12	6
Pdia3	0.935	0.863	0.304786	7.40376e-17	1.23258e-12	6
Bcap31	0.882	0.734	0.296232	1.00713e-16	1.67667e-12	6
Dync2h1	0.678	0.426	0.283586	1.36314e-16	2.26936e-12	6
Prlr	0.608	0.357	0.342362	2.06118e-16	3.43146e-12	6
Rasgrf2	0.571	0.335	0.316618	3.50323e-16	5.83218e-12	6
Hpcal1	0.841	0.674	0.449188	3.69319e-16	6.14841e-12	6
Zdbf2	0.886	0.75	0.287806	4.14315e-16	6.89751e-12	6
Ina	0.914	0.787	0.271473	4.35221e-16	7.24556e-12	6
Tubb4b	0.947	0.848	0.266719	5.76483e-16	9.59729e-12	6
Ass1	0.71	0.502	0.303357	5.97427e-16	9.94596e-12	6
Edil3	0.637	0.397	0.285077	6.56678e-16	1.09324e-11	6
Hsp90b1	0.992	0.967	0.26845	1.37785e-15	2.29384e-11	6
Fndc3a	0.759	0.57	0.309024	2.27465e-15	3.78684e-11	6
Anxa5	0.514	0.278	0.259901	2.30469e-15	3.83684e-11	6
Fgf13	0.673	0.48	0.385905	4.29765e-15	7.15473e-11	6
Gnaz	0.669	0.482	0.282717	8.87112e-15	1.47686e-10	6
Hspa5	0.984	0.975	0.291335	1.50215e-14	2.50079e-10	6
Wdr6	0.878	0.747	0.307217	3.07517e-14	5.11954e-10	6
Rhbdd2	0.776	0.628	0.278902	4.5259e-14	7.53472e-10	6
Ptprn	0.922	0.821	0.310476	7.56375e-14	1.25921e-09	6
Tusc3	0.984	0.923	0.255207	9.01732e-14	1.5012e-09	6
Cetn2	0.841	0.71	0.268647	9.72695e-14	1.61934e-09	6
H13	0.71	0.523	0.263355	3.397e-13	5.65533e-09	6
Tprgl	0.886	0.811	0.263981	4.15204e-13	6.91232e-09	6
Cisd3	0.588	0.397	0.294295	6.48499e-13	1.07962e-08	6
Xpo6	0.441	0.257	0.319297	7.11058e-13	1.18377e-08	6
1500009L16Rik	0.633	0.431	0.267139	8.17738e-13	1.36137e-08	6
Qpct	0.69	0.503	0.280698	9.70516e-13	1.61571e-08	6
Cystm1	0.841	0.718	0.267836	1.0475e-12	1.74387e-08	6
Dnajc3	0.559	0.36	0.257902	1.76912e-12	2.94523e-08	6
Prrc2c	0.939	0.891	0.273055	2.02128e-12	3.36503e-08	6
Ifi27	0.302	0.154	0.417908	4.83439e-12	8.04829e-08	6
Tmem106c	0.616	0.441	0.250141	2.5597e-11	4.2614e-07	6
Sec61b	0.837	0.751	0.267574	1.59748e-10	2.65948e-06	6
Lmna	0.498	0.322	0.2586	1.65187e-10	2.75004e-06	6
Dusp26	0.89	0.781	0.25946	4.23063e-10	7.04316e-06	6
Hsd17b12	0.604	0.441	0.264458	4.44937e-10	7.40732e-06	6
Gpx3	0.755	0.623	0.305601	6.34416e-10	1.05618e-05	6
Pitpnc1	0.461	0.303	0.272778	1.43048e-09	2.38147e-05	6
Tppp3	0.735	0.626	0.317422	4.0924e-08	0.000681303	6
Calb1	0.747	0.661	0.320892	2.38259e-07	0.00396653	6
Opcml	0.641	0.571	0.290885	3.28443e-07	0.00546792	6
Prok2	0.551	0.091	1.42357	5.34585e-110	8.89978e-106	7
Pcp4l1	0.925	0.34	1.07366	2.86374e-95	4.76756e-91	7
Cxcl14	0.604	0.15	0.869414	2.12671e-78	3.54054e-74	7
Tac1	0.996	0.532	0.980949	5.7343e-66	9.54647e-62	7
Zbtb20	0.996	0.74	0.767738	1.62042e-62	2.69768e-58	7
Ddx5	1	0.997	0.55049	9.22668e-61	1.53606e-56	7
Rreb1	0.33	0.056	0.522285	1.84449e-59	3.07071e-55	7
Itm2c	1	0.993	0.615287	6.03259e-57	1.00431e-52	7
Plcb1	0.916	0.527	0.68404	2.44029e-55	4.0626e-51	7
Pkib	0.639	0.262	1.05151	4.04745e-54	6.73819e-50	7
Wnt2	0.344	0.066	0.404663	2.17259e-53	3.61693e-49	7
Ppp1r2	0.996	0.865	0.647684	5.99617e-52	9.98242e-48	7
Btg1	0.894	0.554	0.814518	1.01442e-51	1.68881e-47	7
Gpr88	0.775	0.309	0.647277	5.78971e-51	9.63871e-47	7
Bcl11b	0.78	0.367	0.686802	4.32006e-50	7.19203e-46	7
Pde1a	0.934	0.547	0.660526	2.99845e-49	4.99183e-45	7
Isl1	0.824	0.439	0.663611	1.73831e-48	2.89394e-44	7
Foxp2	0.674	0.255	0.669696	1.44741e-47	2.40964e-43	7
Gria2	1	0.992	0.474847	2.49876e-46	4.15994e-42	7
Mt1	0.969	0.599	0.68659	2.74687e-46	4.573e-42	7
Lmo4	0.96	0.523	0.591732	2.4975e-45	4.15784e-41	7
H3f3b	1	0.999	0.602801	1.35237e-43	2.25143e-39	7
Syt6	0.454	0.143	0.559039	1.76711e-42	2.94189e-38	7
Arpp21	1	0.591	0.476156	4.43112e-42	7.37694e-38	7
Fkbp1a	1	0.996	0.451321	7.31721e-42	1.21817e-37	7
Ldhb	1	0.985	0.610714	3.52661e-41	5.8711e-37	7
Phactr1	0.93	0.537	0.464124	2.02328e-38	3.36836e-34	7
Cartpt	0.956	0.494	0.301986	1.89513e-37	3.15502e-33	7
Tmem158	1	0.873	0.483709	6.68333e-36	1.11264e-31	7
Prkar2b	0.731	0.488	0.763218	2.26518e-35	3.77108e-31	7
Eif1	1	1	0.342871	6.30806e-34	1.05017e-29	7
Ybx1	0.982	0.8	0.487267	2.68294e-33	4.46656e-29	7
Rbm39	1	0.998	0.343737	3.68086e-33	6.1279e-29	7
Rsrp1	0.996	0.996	0.413536	1.81924e-32	3.02866e-28	7
Syn2	1	0.956	0.449386	2.67337e-32	4.45063e-28	7
Itm2b	1	0.999	0.427098	7.87804e-32	1.31154e-27	7
Slc22a17	1	0.993	0.350613	1.84874e-31	3.07779e-27	7
Akap5	0.608	0.306	0.488019	1.57052e-28	2.61461e-24	7
Junb	0.749	0.463	1.05287	9.57434e-28	1.59394e-23	7
Pou3f1	0.322	0.101	0.39695	1.12291e-27	1.86941e-23	7
Clic6	0.216	0.048	0.277793	1.45439e-27	2.42126e-23	7
Cadm1	1	0.967	0.391169	2.8742e-26	4.78496e-22	7
Ptma	1	0.993	0.350269	4.09276e-26	6.81363e-22	7
Car11	0.925	0.578	0.38553	5.66808e-26	9.43621e-22	7
Pbx1	0.943	0.683	0.421783	3.60019e-24	5.99359e-20	7
Pantr1	0.423	0.184	0.457076	5.37558e-24	8.94927e-20	7
Negr1	0.991	0.831	0.385831	7.02981e-24	1.17032e-19	7
Itgb8	0.291	0.096	0.333758	9.51033e-24	1.58328e-19	7
Trib1	0.172	0.036	0.373999	1.36756e-23	2.27671e-19	7
Ogt	0.969	0.859	0.446729	1.41498e-23	2.35566e-19	7
Son	0.991	0.965	0.370658	7.98985e-23	1.33015e-18	7
Ramp1	0.612	0.313	0.427357	1.86265e-22	3.10093e-18	7
Map2k1	1	0.911	0.320308	1.96905e-22	3.27807e-18	7
Dclk1	0.974	0.786	0.387238	3.04456e-22	5.06858e-18	7
Fos	0.863	0.506	0.602172	3.64988e-22	6.07632e-18	7
Mef2c	0.775	0.444	0.345146	7.12254e-21	1.18576e-16	7
Gpr149	0.308	0.117	0.366696	2.39097e-20	3.98048e-16	7
Fez1	1	0.937	0.343095	5.49603e-20	9.1498e-16	7
Hmgn1	0.934	0.785	0.400128	1.35722e-19	2.25949e-15	7
Pcdh11x	0.595	0.387	0.487853	3.46138e-19	5.7625e-15	7
Plk2	0.771	0.48	0.293647	8.97698e-19	1.49449e-14	7
Fras1	0.291	0.107	0.273541	1.09245e-18	1.81872e-14	7
R3hdm1	0.991	0.863	0.310794	2.62066e-18	4.36288e-14	7
Sh3bgrl	0.696	0.515	0.437322	6.41577e-18	1.0681e-13	7
Chn1	0.996	0.87	0.265815	1.19728e-17	1.99323e-13	7
Hnrnpk	1	0.995	0.271754	1.22171e-17	2.0339e-13	7
Malat1	1	1	0.276471	2.96936e-17	4.94339e-13	7
Ptprz1	0.621	0.439	0.421924	3.20693e-17	5.33889e-13	7
Gadd45g	0.617	0.422	0.701046	3.7553e-17	6.25182e-13	7
Sf3b1	0.996	0.954	0.289331	9.20861e-17	1.53305e-12	7
Hnrnpa2b1	1	0.992	0.283782	1.32209e-16	2.20101e-12	7
Ptpn5	0.802	0.583	0.336345	1.32918e-16	2.21282e-12	7
Hmgn2	0.855	0.674	0.358274	7.96983e-16	1.32682e-11	7
Arglu1	0.956	0.78	0.318428	9.20251e-16	1.53203e-11	7
Crym	0.559	0.291	0.253836	1.50777e-15	2.51013e-11	7
Npy1r	0.269	0.109	0.338601	1.5838e-15	2.63671e-11	7
Ptms	0.996	0.934	0.313303	2.37619e-15	3.95589e-11	7
Scamp1	0.881	0.694	0.357799	3.28055e-15	5.46146e-11	7
Cdk17	0.639	0.462	0.381519	9.94069e-15	1.65493e-10	7
Nrp2	0.542	0.376	0.428271	1.11845e-14	1.86199e-10	7
Cplx2	0.903	0.638	0.259196	1.36271e-14	2.26864e-10	7
Atp1a1	0.965	0.76	0.302036	1.95539e-14	3.25534e-10	7
Map2	1	0.951	0.303982	2.0175e-14	3.35873e-10	7
Rap1gap	0.802	0.612	0.342088	2.96477e-14	4.93575e-10	7
Gpm6b	0.806	0.579	0.262321	3.32499e-14	5.53545e-10	7
Dbpht2	0.78	0.547	0.315465	3.15837e-13	5.25805e-09	7
Dbp	0.727	0.536	0.338276	6.40107e-13	1.06565e-08	7
Kctd13	0.934	0.742	0.266525	1.60362e-12	2.6697e-08	7
Grin2b	0.974	0.75	0.260198	1.7606e-12	2.93105e-08	7
Fscn1	0.78	0.612	0.323095	2.75956e-12	4.59412e-08	7
Npas4	0.388	0.221	0.775021	7.2452e-12	1.20618e-07	7
Anp32b	0.678	0.56	0.391309	8.83659e-12	1.47112e-07	7
Rprm	0.577	0.392	0.315735	1.79957e-11	2.99592e-07	7
Tra2b	0.947	0.772	0.264701	3.76819e-11	6.27329e-07	7
Tcerg1l	0.41	0.255	0.347716	4.04719e-11	6.73776e-07	7
Pcdh8	0.493	0.352	0.406694	6.46643e-11	1.07653e-06	7
Top1	0.969	0.865	0.258376	1.21327e-10	2.01985e-06	7
Nr4a1	0.282	0.144	0.56798	2.15005e-10	3.5794e-06	7
Cetn3	0.894	0.776	0.274265	2.27144e-10	3.78149e-06	7
Actl6b	0.753	0.606	0.259436	2.80998e-10	4.67806e-06	7
Phlda1	0.537	0.401	0.352702	4.90112e-10	8.15938e-06	7
Xpr1	0.731	0.6	0.280608	5.01843e-10	8.35468e-06	7
Rerg	0.322	0.177	0.260547	5.51197e-10	9.17633e-06	7
Cacng3	0.498	0.371	0.344593	6.86569e-10	1.143e-05	7
Fstl1	0.203	0.089	0.256277	9.81984e-10	1.63481e-05	7
Klhl7	0.731	0.607	0.288025	1.09184e-09	1.8177e-05	7
Kcnk2	0.67	0.533	0.279707	1.91744e-09	3.19215e-05	7
Mkrn1	0.678	0.582	0.283162	9.6202e-09	0.000160157	7
Hnrnpl	0.775	0.652	0.258709	1.73136e-08	0.000288236	7
Gm42418	1	0.984	0.293523	2.46477e-08	0.000410334	7
Mbp	0.965	0.825	0.350527	3.80939e-08	0.000634188	7
Egr4	0.344	0.217	0.593367	5.09955e-08	0.000848972	7
Rab40b	0.458	0.323	0.259489	5.6345e-08	0.000938032	7
Chn2	0.458	0.355	0.302457	1.57335e-07	0.00261932	7
Ppp1cc	0.731	0.632	0.260645	2.0466e-07	0.00340718	7
Pid1	0.419	0.318	0.322168	2.13653e-07	0.0035569	7
Arc	0.242	0.136	0.473258	4.60266e-07	0.00766251	7
Jun	0.581	0.453	0.55878	1.67278e-06	0.0278485	7
Peli1	0.489	0.438	0.368024	4.31983e-06	0.0719165	7
Sgk1	0.291	0.196	0.256721	5.14218e-06	0.0856069	7
Cited2	0.555	0.489	0.352682	9.38098e-06	0.156175	7
Osbpl8	0.515	0.47	0.324153	9.81958e-06	0.163476	7
Spry2	0.189	0.104	0.30601	1.06805e-05	0.177809	7
Xist	0.912	0.635	0.25634	1.53879e-05	0.256177	7
Msi2	0.463	0.403	0.254113	3.2989e-05	0.549201	7
Hspa1a	0.181	0.303	0.596318	0.0046389	1	7
Btg2	0.269	0.192	0.569501	0.000100371	1	7
Egr1	0.383	0.358	0.405154	0.00398508	1	7
2900055J20Rik	0.419	0.354	0.263058	0.000349185	1	7
Pde8b	0.374	0.31	0.262707	0.000184523	1	7
Arc	0.804	0.108	1.33854	7.93727e-186	1.3214e-181	8
Npas4	0.955	0.194	1.69285	2.79466e-182	4.65255e-178	8
Egr4	0.935	0.189	1.93836	5.31015e-176	8.84034e-172	8
Nr4a1	0.799	0.119	1.23476	1.979e-171	3.29464e-167	8
Arl4d	0.518	0.058	0.771318	6.60207e-128	1.09911e-123	8
Plk2	1	0.47	1.78632	3.10032e-126	5.16141e-122	8
Gadd45g	0.97	0.406	2.05792	1.71762e-125	2.85949e-121	8
Dusp6	0.698	0.125	0.928948	6.33596e-123	1.05481e-118	8
Lmo7	0.849	0.21	1.14198	3.86564e-119	6.43551e-115	8
Crym	0.92	0.275	1.3127	4.35352e-113	7.24774e-109	8
Fosb	0.709	0.135	0.851409	4.24597e-107	7.06868e-103	8
Rgs2	0.985	0.598	1.58864	5.92941e-107	9.87127e-103	8
Junb	0.975	0.453	1.53542	5.44412e-105	9.06337e-101	8
Ppp1r1b	0.99	0.346	1.22845	3.88018e-97	6.45973e-93	8
Fosl2	0.437	0.053	0.505809	2.0246e-95	3.37056e-91	8
Ankrd33b	0.432	0.054	0.594228	3.51106e-94	5.84521e-90	8
Egr2	0.291	0.022	0.484925	7.19986e-92	1.19863e-87	8
Meis2	0.92	0.281	1.02521	1.78046e-90	2.96412e-86	8
Ttll8	0.241	0.015	0.394753	6.63312e-89	1.10428e-84	8
Fos	0.975	0.503	1.38782	4.99743e-88	8.31972e-84	8
Arpp21	1	0.594	1.30956	1.385e-85	2.30575e-81	8
Gm13889	0.784	0.259	1.41882	2.10476e-85	3.50401e-81	8
Gm136	0.261	0.019	0.377129	2.00962e-84	3.34561e-80	8
Jun	0.93	0.437	1.43942	3.82924e-84	6.37492e-80	8
Ramp1	0.884	0.302	0.889827	6.13054e-82	1.02061e-77	8
Rprml	0.864	0.308	0.884681	2.31281e-80	3.85036e-76	8
Syndig1l	0.744	0.2	0.716847	3.05276e-79	5.08224e-75	8
Sik2	0.663	0.172	0.670881	2.11841e-78	3.52673e-74	8
Foxo1	0.648	0.158	0.672627	5.79437e-78	9.64647e-74	8
Klf9	0.91	0.458	1.00119	1.20541e-77	2.00676e-73	8
Rem2	0.749	0.23	0.849421	2.41659e-77	4.02314e-73	8
Nr4a3	0.302	0.032	0.360013	2.10185e-73	3.49916e-69	8
Filip1	0.598	0.145	0.714502	5.59641e-73	9.3169e-69	8
Rarb	0.724	0.191	0.607246	7.63599e-73	1.27124e-68	8
Egr1	0.819	0.337	1.22687	6.71298e-69	1.11758e-64	8
Ppp3ca	1	0.949	0.774583	4.21984e-68	7.02519e-64	8
Wfs1	0.92	0.416	0.863496	2.56876e-67	4.27647e-63	8
Gpr88	0.884	0.307	0.737842	2.61266e-67	4.34955e-63	8
Pcp4l1	0.869	0.347	0.977887	5.39205e-67	8.97669e-63	8
Col6a1	0.583	0.138	0.556331	2.8924e-66	4.81527e-62	8
Caln1	0.894	0.388	0.802669	8.4657e-66	1.40937e-61	8
Baiap2	0.97	0.547	0.845218	1.19364e-65	1.98717e-61	8
Btg1	0.94	0.554	0.861357	1.26507e-64	2.10608e-60	8
Ppp1r2	1	0.866	0.82293	4.84909e-64	8.07277e-60	8
Phlda1	0.844	0.387	1.10568	2.77479e-63	4.61947e-59	8
Itm2c	1	0.993	0.719743	3.57915e-63	5.95857e-59	8
Gnal	0.945	0.536	0.753962	7.61764e-63	1.26818e-58	8
Gabrd	0.503	0.107	0.466473	1.20757e-62	2.01036e-58	8
Dusp14	0.724	0.26	0.90579	2.22881e-62	3.71052e-58	8
Gm17056	0.206	0.017	0.303787	9.55348e-62	1.59046e-57	8
R3hdm1	0.98	0.865	0.992954	1.07779e-61	1.7943e-57	8
Fkbp1a	1	0.996	0.715748	3.1771e-61	5.28924e-57	8
Phactr1	0.955	0.539	0.748319	5.2101e-60	8.67378e-56	8
Ptk2b	0.774	0.258	0.603547	1.07655e-59	1.79225e-55	8
Car11	0.94	0.58	0.760984	1.63851e-59	2.72778e-55	8
Map2k1	1	0.911	0.659001	2.97801e-59	4.95778e-55	8
Camkv	0.975	0.65	0.701047	5.59567e-58	9.31567e-54	8
Zbtb20	0.985	0.742	0.928833	1.93504e-57	3.22145e-53	8
Rgs14	0.568	0.15	0.517438	7.34239e-57	1.22236e-52	8
Plppr4	0.995	0.679	0.634103	7.39123e-57	1.23049e-52	8
Pou3f4	0.563	0.15	0.595547	1.56377e-56	2.60336e-52	8
Ppp1r15a	0.638	0.203	0.715312	6.7112e-56	1.11728e-51	8
2900055J20Rik	0.769	0.337	0.860404	1.32906e-55	2.21261e-51	8
Malat1	1	1	0.475577	1.73926e-55	2.89553e-51	8
Rab40b	0.784	0.307	0.64156	5.02223e-55	8.36101e-51	8
Itpka	0.573	0.157	0.496985	5.4333e-54	9.04535e-50	8
Klf5	0.518	0.135	0.626853	5.91004e-54	9.83903e-50	8
Ngef	0.849	0.429	0.715615	1.52945e-53	2.54622e-49	8
Akap5	0.794	0.299	0.56565	2.05414e-51	3.41973e-47	8
Gpr83	0.658	0.211	0.639954	2.11138e-51	3.51503e-47	8
Bcl11b	0.879	0.365	0.641361	2.47701e-51	4.12373e-47	8
Arl4a	0.889	0.536	0.850383	4.15626e-51	6.91934e-47	8
Lamp5	0.673	0.222	0.562375	2.34405e-50	3.90237e-46	8
Slco5a1	0.307	0.048	0.283346	3.22954e-50	5.37654e-46	8
R3hdm4	0.839	0.38	0.531299	1.8877e-49	3.14265e-45	8
Nebl	0.834	0.455	0.730564	3.40509e-48	5.66879e-44	8
Pdyn	0.693	0.246	0.61828	5.21982e-48	8.68995e-44	8
Btg2	0.568	0.177	0.717977	1.16675e-47	1.9424e-43	8
Peli1	0.789	0.423	0.930065	1.28916e-47	2.1462e-43	8
Lmo4	0.925	0.528	0.72677	1.36924e-47	2.2795e-43	8
Ncdn	0.99	0.835	0.821024	2.55485e-47	4.25332e-43	8
Gng7	0.693	0.252	0.49885	3.84804e-46	6.40621e-42	8
Sowaha	0.688	0.258	0.537622	3.55236e-45	5.91396e-41	8
Foxp2	0.719	0.255	0.628636	3.89317e-45	6.48135e-41	8
Meg3	1	1	0.46372	1.57375e-44	2.61998e-40	8
Eif1	1	1	0.396324	1.98867e-44	3.31074e-40	8
Mbnl2	0.985	0.826	0.571673	2.29246e-44	3.81649e-40	8
Icam5	0.709	0.274	0.520821	1.52022e-43	2.53086e-39	8
Kctd1	0.643	0.233	0.504453	1.66793e-43	2.77678e-39	8
1700086L19Rik	0.714	0.355	0.91769	2.37388e-43	3.95204e-39	8
Arpp19	0.965	0.878	0.708507	1.70023e-42	2.83054e-38	8
Spink8	0.286	0.051	0.276439	7.09965e-42	1.18195e-37	8
Tmem158	1	0.874	0.578414	2.66875e-41	4.44294e-37	8
Mctp1	0.734	0.297	0.566236	2.78362e-41	4.63417e-37	8
Mt1	0.935	0.603	0.646798	1.13336e-40	1.88682e-36	8
Foxp1	0.769	0.352	0.596444	1.24416e-40	2.07127e-36	8
Tiam2	0.382	0.09	0.350488	2.44324e-40	4.0675e-36	8
Cacna2d3	0.648	0.244	0.463702	3.12688e-40	5.20563e-36	8
Tsc22d1	1	0.972	0.525776	3.99517e-40	6.65116e-36	8
Carhsp1	0.633	0.233	0.431355	8.57194e-40	1.42706e-35	8
Ttll7	0.97	0.732	0.53411	1.06825e-39	1.77843e-35	8
Asic4	0.397	0.098	0.35981	1.42798e-39	2.3773e-35	8
Chn1	0.99	0.871	0.549418	2.04507e-39	3.40463e-35	8
Tac1	0.945	0.537	0.682748	1.60683e-38	2.67505e-34	8
Cdc42ep3	0.663	0.298	0.645211	1.73127e-38	2.88222e-34	8
Nfil3	0.337	0.075	0.305027	1.74211e-38	2.90027e-34	8
Cartpt	0.844	0.503	0.879191	1.44606e-37	2.4074e-33	8
Fbxw7	0.789	0.465	0.626549	1.5546e-37	2.5881e-33	8
Tpm1	0.935	0.728	0.664524	2.64772e-36	4.40793e-32	8
Drd1	0.528	0.162	0.323607	5.56392e-36	9.26281e-32	8
Dbpht2	0.869	0.544	0.713864	9.94293e-36	1.6553e-31	8
Hpca	0.834	0.483	0.611944	1.31403e-35	2.18759e-31	8
2010300C02Rik	0.598	0.225	0.401323	2.028e-35	3.37622e-31	8
Dlgap2	0.508	0.171	0.396619	3.43888e-35	5.72505e-31	8
Fez1	1	0.937	0.435144	6.01373e-35	1.00117e-30	8
Pdzd2	0.432	0.126	0.346583	1.29966e-34	2.16367e-30	8
Kcna1	0.633	0.245	0.414896	1.51044e-34	2.51459e-30	8
Ybx1	0.98	0.801	0.490939	1.72536e-34	2.87238e-30	8
Cpne5	0.894	0.54	0.540261	1.86941e-34	3.11219e-30	8
Kcnj4	0.402	0.11	0.314885	2.13934e-34	3.56158e-30	8
Palmd	0.392	0.106	0.303067	2.44585e-34	4.07185e-30	8
Ctxn1	0.99	0.874	0.520032	5.13414e-34	8.54732e-30	8
Cdk17	0.814	0.454	0.49162	7.72496e-34	1.28605e-29	8
Wipf3	0.503	0.174	0.395455	8.01055e-34	1.3336e-29	8
Rtn4	1	0.977	0.417789	5.27602e-33	8.78352e-29	8
Wasf1	0.92	0.618	0.442064	7.20425e-33	1.19936e-28	8
Tesc	0.678	0.306	0.506774	8.18561e-33	1.36274e-28	8
Cplx2	0.94	0.638	0.51354	1.15641e-32	1.92519e-28	8
Rgs7bp	0.764	0.423	0.518305	1.32402e-32	2.20423e-28	8
Ckb	1	1	0.400846	4.42505e-32	7.36683e-28	8
H2-DMa	0.407	0.121	0.334499	4.82089e-32	8.02582e-28	8
Mef2c	0.814	0.444	0.6766	5.70324e-32	9.49476e-28	8
Psme4	0.518	0.195	0.407465	1.3624e-31	2.26812e-27	8
Strip2	0.467	0.15	0.318324	3.87748e-31	6.45524e-27	8
Adcy5	0.693	0.319	0.432862	5.59691e-31	9.31773e-27	8
Homer1	0.608	0.258	0.407284	1.12998e-30	1.88119e-26	8
Kcnip2	0.658	0.313	0.434022	1.62714e-30	2.70886e-26	8
Atp2b1	0.99	0.913	0.451317	3.35959e-30	5.59305e-26	8
Celf2	0.985	0.796	0.458318	5.15956e-30	8.58964e-26	8
Arhgap32	0.688	0.353	0.536708	5.65582e-30	9.41581e-26	8
Ano3	0.628	0.261	0.444436	1.19355e-29	1.98703e-25	8
Ppp1r9a	0.975	0.786	0.470969	1.21186e-29	2.01751e-25	8
Hivep2	0.568	0.234	0.378872	1.30932e-29	2.17976e-25	8
Kcnab1	0.698	0.329	0.423564	2.35099e-29	3.91393e-25	8
Rgs9	0.744	0.393	0.501697	6.80968e-29	1.13367e-24	8
Wnt2	0.291	0.07	0.274729	7.37052e-29	1.22704e-24	8
Myo1b	0.392	0.121	0.342317	9.39059e-29	1.56335e-24	8
Gda	0.91	0.564	0.437651	1.05663e-28	1.75908e-24	8
Tra2b	0.93	0.775	0.478689	1.13988e-28	1.89767e-24	8
Grin2b	0.97	0.751	0.437737	1.71598e-28	2.85677e-24	8
Lrrk2	0.276	0.066	0.285959	1.8162e-28	3.02361e-24	8
Fam49a	0.779	0.425	0.438634	2.56638e-28	4.27251e-24	8
Gpm6b	0.869	0.578	0.49995	3.67825e-28	6.12356e-24	8
Arhgap10	0.322	0.087	0.254654	4.76381e-28	7.93078e-24	8
Snca	0.98	0.858	0.441462	4.99595e-28	8.31725e-24	8
mt-Co1	1	1	0.380593	5.1166e-28	8.51812e-24	8
Rbfox1	0.889	0.619	0.480599	5.20638e-28	8.66758e-24	8
Synpr	0.704	0.364	0.589042	5.92953e-28	9.87149e-24	8
Siah2	0.362	0.112	0.31742	1.22058e-27	2.03202e-23	8
Tiparp	0.523	0.219	0.513554	1.44991e-27	2.41382e-23	8
Crip2	0.95	0.786	0.485195	1.54159e-27	2.56643e-23	8
Prok2	0.347	0.105	0.893107	4.0616e-27	6.76175e-23	8
Ppp2r2a	0.915	0.696	0.472782	4.78672e-27	7.96893e-23	8
Necab2	0.759	0.417	0.491431	7.82655e-27	1.30296e-22	8
Ephx4	0.462	0.171	0.331064	9.37446e-27	1.56066e-22	8
Cbr3	0.377	0.119	0.288599	1.31051e-26	2.18174e-22	8
Camkk2	0.714	0.367	0.40095	1.43776e-26	2.39359e-22	8
Hspa2	0.362	0.111	0.291667	2.85809e-26	4.75815e-22	8
Arpc2	0.99	0.918	0.398268	4.37799e-26	7.28847e-22	8
Gnb4	0.698	0.388	0.421772	1.08541e-25	1.80699e-21	8
Cttnbp2	0.719	0.406	0.434568	1.76383e-25	2.93642e-21	8
Smpd3	0.683	0.348	0.377111	3.19282e-25	5.3154e-21	8
Ap1s1	0.99	0.885	0.379982	3.33776e-25	5.55671e-21	8
Prkcb	0.854	0.603	0.455292	3.69115e-25	6.14502e-21	8
Ppp2ca	0.94	0.794	0.415678	4.02325e-25	6.69791e-21	8
Nexn	0.271	0.07	0.269896	4.03729e-25	6.72127e-21	8
Ryr3	0.402	0.137	0.273008	4.54021e-25	7.55855e-21	8
Dusp1	0.543	0.263	0.618333	4.78466e-25	7.9655e-21	8
Fbl	0.719	0.437	0.429831	7.0064e-25	1.16643e-20	8
Plppr1	0.729	0.395	0.370738	7.98877e-25	1.32997e-20	8
Slc25a5	0.985	0.901	0.433317	8.02407e-25	1.33585e-20	8
Atp1a1	0.94	0.763	0.432848	9.02994e-25	1.5033e-20	8
Celf1	0.819	0.557	0.506236	1.13299e-24	1.8862e-20	8
Gpr19	0.518	0.238	0.469231	1.75604e-24	2.92345e-20	8
Vstm2l	0.719	0.4	0.407614	2.67535e-24	4.45392e-20	8
Mtdh	0.935	0.729	0.410881	3.42549e-24	5.70275e-20	8
Pde10a	0.734	0.412	0.478333	4.38217e-24	7.29543e-20	8
Foxg1	0.668	0.353	0.399022	4.81425e-24	8.01476e-20	8
Sorbs2	0.668	0.385	0.451929	5.03858e-24	8.38823e-20	8
Zfand5	0.975	0.904	0.433619	5.92365e-24	9.86169e-20	8
Spry2	0.322	0.098	0.327247	2.3443e-23	3.90279e-19	8
Zfp503	0.307	0.091	0.256224	2.65997e-23	4.42832e-19	8
Lzts1	0.543	0.239	0.348594	4.38612e-23	7.30201e-19	8
Ablim2	0.688	0.383	0.382036	5.43907e-23	9.05497e-19	8
Gas7	0.92	0.688	0.430334	5.80692e-23	9.66736e-19	8
Galnt18	0.503	0.213	0.296106	1.21763e-22	2.0271e-18	8
Rap2b	0.719	0.433	0.403734	1.35049e-22	2.2483e-18	8
Sez6	0.658	0.314	0.312596	1.55537e-22	2.58937e-18	8
Kcnh1	0.523	0.232	0.317144	1.79673e-22	2.9912e-18	8
Avpi1	0.603	0.316	0.354015	4.12214e-22	6.86254e-18	8
Pkig	0.894	0.688	0.377119	8.45557e-22	1.40768e-17	8
Vgf	0.779	0.458	0.401708	1.11465e-21	1.85567e-17	8
Dnajb4	0.94	0.792	0.414128	1.92316e-21	3.20167e-17	8
Actr3b	0.668	0.378	0.350913	2.0848e-21	3.47078e-17	8
Cap2	0.739	0.463	0.395363	2.66883e-21	4.44307e-17	8
Ptchd4	0.397	0.154	0.369555	2.75998e-21	4.59481e-17	8
Pde1b	0.668	0.365	0.375467	3.94748e-21	6.57176e-17	8
Actn1	0.548	0.262	0.353384	4.78164e-21	7.96047e-17	8
Slc25a25	0.608	0.33	0.354199	5.24664e-21	8.73461e-17	8
Man1a2	0.739	0.484	0.413247	6.1141e-21	1.01788e-16	8
9530059O14Rik	0.583	0.286	0.361559	6.83924e-21	1.1386e-16	8
Nsg2	1	0.946	0.315277	7.98441e-21	1.32924e-16	8
Nell2	0.864	0.559	0.368738	8.7554e-21	1.4576e-16	8
Aplp1	1	0.998	0.283889	8.82431e-21	1.46907e-16	8
Dynll1	1	0.999	0.274219	1.01605e-20	1.69152e-16	8
Rbp1	0.291	0.089	0.280343	1.05221e-20	1.75171e-16	8
Hist1h2bc	0.422	0.176	0.411396	1.18595e-20	1.97438e-16	8
Dclk3	0.462	0.186	0.25522	1.34399e-20	2.23747e-16	8
Usp2	0.452	0.191	0.287421	1.79054e-20	2.9809e-16	8
Rasgef1a	0.874	0.644	0.35374	2.06189e-20	3.43263e-16	8
Tyro3	0.387	0.146	0.255957	2.17012e-20	3.61281e-16	8
Prkca	0.573	0.311	0.412037	3.53827e-20	5.89051e-16	8
Ppp1r7	0.789	0.558	0.373256	1.01015e-19	1.68169e-15	8
Cnksr2	0.608	0.339	0.399122	1.09495e-19	1.82288e-15	8
Btg3	0.538	0.263	0.306535	1.47504e-19	2.45565e-15	8
Plcb1	0.814	0.535	0.397856	3.15497e-19	5.2524e-15	8
Elmo1	0.819	0.58	0.456971	3.22685e-19	5.37206e-15	8
Lpl	0.281	0.091	0.277516	5.20497e-19	8.66523e-15	8
Ppp1r12a	0.769	0.512	0.375436	5.66024e-19	9.42317e-15	8
Ifrd1	0.497	0.246	0.393422	6.34579e-19	1.05645e-14	8
Ing2	0.648	0.385	0.409231	1.00644e-18	1.67552e-14	8
Ier5	0.432	0.195	0.431121	1.23126e-18	2.0498e-14	8
Kdm7a	0.462	0.213	0.344046	1.78262e-18	2.9677e-14	8
Zeb1	0.678	0.45	0.387345	2.33518e-18	3.8876e-14	8
Ramp3	0.296	0.1	0.270604	3.29969e-18	5.49333e-14	8
Ddx5	1	0.997	0.258655	3.52969e-18	5.87623e-14	8
Gabra4	0.633	0.352	0.344379	3.80284e-18	6.33096e-14	8
Diaph2	0.482	0.231	0.307195	4.14261e-18	6.89662e-14	8
Cxadr	0.372	0.15	0.307266	4.88714e-18	8.13611e-14	8
Unc13c	0.452	0.196	0.281568	5.4216e-18	9.02587e-14	8
Itgb1bp1	0.553	0.285	0.302963	6.74171e-18	1.12236e-13	8
Cnnm1	0.518	0.26	0.301856	7.14203e-18	1.18901e-13	8
Pde2a	0.648	0.358	0.308326	7.33213e-18	1.22065e-13	8
Rasgrp1	0.769	0.444	0.314043	7.35532e-18	1.22451e-13	8
Pkn2	0.648	0.404	0.430322	1.15076e-17	1.91579e-13	8
Camk4	0.643	0.387	0.431681	1.3379e-17	2.22734e-13	8
A830018L16Rik	0.638	0.364	0.341451	1.73587e-17	2.88988e-13	8
P4ha1	0.487	0.244	0.346119	1.73871e-17	2.89461e-13	8
Cdkn1a	0.286	0.099	0.250106	1.94957e-17	3.24565e-13	8
Arglu1	0.935	0.782	0.336843	3.37037e-17	5.61098e-13	8
Pak6	0.513	0.253	0.277487	3.53002e-17	5.87677e-13	8
Isl1	0.774	0.444	0.334449	3.90112e-17	6.49458e-13	8
Krt10	0.583	0.33	0.334405	4.5816e-17	7.62745e-13	8
Mpc1	0.975	0.913	0.316633	5.68173e-17	9.45894e-13	8
Ptpn5	0.809	0.584	0.33548	6.22934e-17	1.03706e-12	8
Pcp4	0.99	0.959	0.422058	8.38828e-17	1.39648e-12	8
Ccnl1	0.729	0.484	0.34427	9.81812e-17	1.63452e-12	8
4430402I18Rik	0.492	0.256	0.340392	1.15283e-16	1.91924e-12	8
Nap1l1	0.97	0.935	0.319647	1.22807e-16	2.0445e-12	8
Pou3f1	0.291	0.104	0.25679	1.49207e-16	2.484e-12	8
Kctd13	0.91	0.744	0.315989	1.60236e-16	2.66761e-12	8
Kalrn	0.477	0.236	0.291198	1.85836e-16	3.0938e-12	8
Actl6b	0.819	0.604	0.318329	2.30675e-16	3.84027e-12	8
Slc6a6	0.613	0.353	0.325697	2.39852e-16	3.99306e-12	8
Pde1a	0.844	0.554	0.327726	2.41402e-16	4.01887e-12	8
Cacng3	0.648	0.364	0.314558	2.62777e-16	4.37472e-12	8
Mapk1	0.985	0.832	0.265563	3.94871e-16	6.57382e-12	8
Plekha5	0.538	0.294	0.286783	4.33128e-16	7.21071e-12	8
Clcn4	0.724	0.482	0.318835	5.1165e-16	8.51795e-12	8
Ldhb	1	0.985	0.26825	6.81167e-16	1.13401e-11	8
Mir124-2hg	0.578	0.343	0.363035	9.95823e-16	1.65785e-11	8
Lncpint	0.382	0.174	0.275097	1.1588e-15	1.92916e-11	8
Alcam	0.905	0.701	0.345128	1.40752e-15	2.34324e-11	8
Itm2a	0.402	0.19	0.409623	2.29673e-15	3.82359e-11	8
Hpcal4	0.724	0.483	0.319189	2.5184e-15	4.19263e-11	8
1700019D03Rik	0.296	0.115	0.262091	3.07711e-15	5.12277e-11	8
Nhp2	0.623	0.39	0.343297	3.24803e-15	5.40732e-11	8
Auts2	0.693	0.486	0.356629	3.38067e-15	5.62814e-11	8
Kctd12	0.397	0.183	0.286825	3.43679e-15	5.72157e-11	8
Cited2	0.683	0.484	0.631761	4.22653e-15	7.03632e-11	8
1190002N15Rik	0.327	0.137	0.274514	4.25243e-15	7.07944e-11	8
Mmd	0.779	0.569	0.293176	6.38447e-15	1.06289e-10	8
Grm5	0.935	0.682	0.280697	6.57569e-15	1.09472e-10	8
Ubl3	0.794	0.59	0.300646	7.03981e-15	1.17199e-10	8
Xpr1	0.819	0.597	0.357649	7.91933e-15	1.31841e-10	8
Akap8l	0.744	0.534	0.303805	1.04435e-14	1.73863e-10	8
Rragd	0.538	0.314	0.346771	1.46907e-14	2.44572e-10	8
Scg2	0.995	0.987	0.505287	1.48834e-14	2.47779e-10	8
Klhl2	0.583	0.33	0.256404	2.03442e-14	3.3869e-10	8
Dclk1	0.91	0.791	0.300581	2.53967e-14	4.22804e-10	8
Ppt1	0.784	0.559	0.31943	2.54366e-14	4.23469e-10	8
Prr7	0.714	0.493	0.322285	2.68032e-14	4.4622e-10	8
Prpf38b	0.653	0.432	0.294718	2.80261e-14	4.66578e-10	8
Cacnb4	0.794	0.565	0.301123	3.46403e-14	5.76691e-10	8
Erc2	0.663	0.438	0.306067	5.06901e-14	8.43888e-10	8
Lrrn3	0.658	0.424	0.31806	6.30203e-14	1.04916e-09	8
Rap1gap	0.784	0.614	0.332801	6.37763e-14	1.06175e-09	8
Kbtbd11	0.558	0.326	0.273421	6.7211e-14	1.11893e-09	8
Arpc1a	0.99	0.945	0.265356	8.41922e-14	1.40163e-09	8
Dbp	0.754	0.536	0.320675	1.01886e-13	1.69619e-09	8
Sept11	0.724	0.483	0.272871	1.15983e-13	1.93089e-09	8
Anp32b	0.769	0.556	0.28009	1.20898e-13	2.01271e-09	8
Ociad2	0.673	0.447	0.296978	1.7931e-13	2.98515e-09	8
Nedd4l	0.558	0.324	0.258597	1.9607e-13	3.26417e-09	8
Sptbn1	0.955	0.906	0.253349	2.23878e-13	3.72712e-09	8
Btbd3	0.613	0.392	0.345177	3.5131e-13	5.84861e-09	8
Sumo3	0.955	0.867	0.273349	4.3833e-13	7.29732e-09	8
Marcks	0.95	0.861	0.281748	5.07162e-13	8.44323e-09	8
Ensa	0.915	0.819	0.282594	5.81935e-13	9.68805e-09	8
A830010M20Rik	0.628	0.428	0.360356	7.18009e-13	1.19534e-08	8
Sf3b1	0.985	0.954	0.271022	7.91121e-13	1.31706e-08	8
Lrrtm1	0.553	0.351	0.367091	7.92487e-13	1.31933e-08	8
Nat14	0.839	0.649	0.253018	8.79797e-13	1.46469e-08	8
Gnai1	0.935	0.803	0.25649	8.91351e-13	1.48392e-08	8
AI593442	0.638	0.414	0.307162	1.20865e-12	2.01216e-08	8
Rxrg	0.477	0.258	0.282098	1.5543e-12	2.5876e-08	8
Ndrg4	1	0.98	0.26123	1.7153e-12	2.85564e-08	8
Epha4	0.528	0.304	0.292108	1.93085e-12	3.21448e-08	8
Runx1t1	0.603	0.374	0.292464	2.44027e-12	4.06256e-08	8
Ranbp2	0.543	0.333	0.292156	2.53768e-12	4.22474e-08	8
Dgat2	0.513	0.297	0.265387	3.58804e-12	5.97338e-08	8
Flrt3	0.482	0.287	0.344175	3.81023e-12	6.34328e-08	8
Rgs4	0.814	0.622	0.355511	4.64358e-12	7.73063e-08	8
Syne1	0.754	0.575	0.30031	5.48954e-12	9.13898e-08	8
Nts	0.462	0.268	0.751476	5.767e-12	9.6009e-08	8
Pabpc1	0.749	0.56	0.259336	6.54869e-12	1.09023e-07	8
Jmjd1c	0.638	0.462	0.338596	7.35551e-12	1.22454e-07	8
C2cd2l	0.618	0.413	0.284709	7.63242e-12	1.27064e-07	8
Cacna1e	0.658	0.454	0.288702	8.68997e-12	1.44671e-07	8
Pid1	0.518	0.313	0.3085	1.2009e-11	1.99926e-07	8
Hspa1a	0.457	0.288	1.31139	1.29345e-11	2.15333e-07	8
Pik3r1	0.658	0.45	0.272952	1.32152e-11	2.20006e-07	8
Add2	0.643	0.433	0.265304	1.44786e-11	2.4104e-07	8
Sox4	0.407	0.238	0.612775	1.89627e-11	3.1569e-07	8
Tceal8	0.824	0.643	0.312375	4.00187e-11	6.66232e-07	8
Zfp365	0.558	0.36	0.281284	4.23053e-11	7.04299e-07	8
Klf7	0.563	0.376	0.290999	5.61924e-11	9.35491e-07	8
Tanc2	0.658	0.458	0.263565	6.00873e-11	1.00033e-06	8
Slmap	0.598	0.393	0.262584	6.55767e-11	1.09172e-06	8
Fscn1	0.759	0.614	0.253057	9.05758e-11	1.50791e-06	8
Gabarapl2	0.995	0.992	0.261254	9.65618e-11	1.60756e-06	8
Clk4	0.603	0.419	0.260014	1.2793e-10	2.12978e-06	8
Jund	0.97	0.833	0.265239	2.03157e-10	3.38216e-06	8
Cyr61	0.116	0.032	0.358539	2.10582e-10	3.50576e-06	8
Sh2d5	0.528	0.341	0.264166	3.02999e-10	5.04432e-06	8
Psd	0.563	0.377	0.258254	3.6595e-10	6.09233e-06	8
Cited4	0.261	0.122	0.310444	3.88706e-10	6.47118e-06	8
Gucy1b3	0.804	0.664	0.318275	4.44654e-10	7.4026e-06	8
Klf13	0.538	0.343	0.250339	5.25193e-10	8.74342e-06	8
Pim3	0.417	0.254	0.298137	7.57307e-10	1.26077e-05	8
Fbxo33	0.452	0.283	0.361192	1.47282e-09	2.45196e-05	8
Mkrn1	0.709	0.581	0.264823	1.73683e-09	2.89148e-05	8
Smc5	0.533	0.374	0.334135	3.08863e-09	5.14195e-05	8
Khdrbs2	0.623	0.461	0.30361	3.43985e-09	5.72666e-05	8
Gabra2	0.724	0.537	0.256885	3.52429e-09	5.86723e-05	8
Id4	0.533	0.35	0.29326	4.02198e-09	6.69579e-05	8
Camk2n1	0.925	0.796	0.341829	7.55581e-09	0.000125789	8
Stmn4	0.955	0.884	0.25815	2.13708e-08	0.00035578	8
Lypd1	0.487	0.337	0.287494	2.61027e-07	0.00434558	8
Rprm	0.543	0.395	0.335731	3.47303e-07	0.00578191	8
Dnajb1	0.553	0.421	0.533901	4.01986e-07	0.00669227	8
Nrp2	0.508	0.379	0.277879	1.31062e-06	0.0218192	8
Xist	0.643	0.651	0.33119	0.00145903	1	8
Gpr22	0.422	0.319	0.279558	9.67335e-05	1	8
Crym	0.935	0.276	1.2241	1.02125e-104	1.70017e-100	9
Synpr	0.968	0.352	1.15993	3.0475e-100	5.07347e-96	9
Syndig1l	0.817	0.198	0.838996	8.43784e-99	1.40473e-94	9
Ppp1r1b	0.995	0.348	1.27965	1.55973e-98	2.59663e-94	9
Ptk2b	0.882	0.254	0.875829	5.07945e-97	8.45627e-93	9
Pcp4l1	0.968	0.344	1.14854	7.85618e-92	1.3079e-87	9
Gpr83	0.801	0.206	0.807471	4.63446e-90	7.71544e-86	9
Mef2c	0.984	0.438	1.13539	1.1942e-89	1.9881e-85	9
Wfs1	0.957	0.416	1.07678	2.04973e-87	3.41239e-83	9
Ppp1r2	1	0.866	1.09841	1.32553e-86	2.20674e-82	9
A830036E02Rik	0.344	0.033	0.45781	2.43387e-86	4.05191e-82	9
Pde10a	0.946	0.403	1.06568	1.05173e-85	1.75092e-81	9
Chn1	1	0.871	1.0214	6.00625e-85	9.99921e-81	9
Tac1	1	0.536	1.27725	2.82748e-81	4.70719e-77	9
Foxp2	0.866	0.25	0.873868	4.29653e-80	7.15286e-76	9
Asic4	0.532	0.093	0.485214	2.80249e-78	4.66559e-74	9
Ano3	0.812	0.254	0.826383	5.98367e-78	9.96162e-74	9
Inf2	0.532	0.097	0.557618	7.62609e-78	1.26959e-73	9
Arpp21	1	0.595	1.22944	1.62653e-77	2.70785e-73	9
Gpr88	0.914	0.307	0.839292	5.44398e-76	9.06313e-72	9
Lamp5	0.785	0.218	0.656941	2.19673e-74	3.65711e-70	9
Lmo4	0.984	0.527	0.992356	7.41811e-74	1.23497e-69	9
Fkbp1a	1	0.996	0.818449	1.16e-71	1.93116e-67	9
Map2k1	1	0.912	0.830055	6.02139e-69	1.00244e-64	9
Calm2	1	1	0.479167	2.78698e-68	4.63976e-64	9
Meis2	0.903	0.283	0.775188	4.50033e-67	7.49214e-63	9
Rprm	0.892	0.38	0.915644	6.20453e-67	1.03293e-62	9
Baiap2	0.968	0.548	0.886334	3.07349e-66	5.11674e-62	9
Filip1	0.608	0.146	0.553944	1.27385e-65	2.12071e-61	9
Celf2	0.995	0.797	0.841404	1.66659e-64	2.77455e-60	9
Car11	0.962	0.58	0.798085	1.24789e-63	2.07749e-59	9
Alcam	0.978	0.698	0.837446	5.95582e-63	9.91525e-59	9
Pcp4	1	0.959	0.897311	9.01628e-63	1.50103e-58	9
Camk2n1	0.989	0.793	0.921912	1.1649e-62	1.93932e-58	9
Adcy5	0.812	0.315	0.758481	1.81828e-62	3.02707e-58	9
Gabrd	0.516	0.107	0.480331	4.60847e-62	7.67219e-58	9
Gpm6b	0.941	0.575	0.892078	3.1198e-61	5.19384e-57	9
Tmem158	1	0.874	0.794532	3.82251e-61	6.36371e-57	9
Drd1	0.624	0.158	0.561043	4.06428e-61	6.76621e-57	9
Ndrg4	1	0.98	0.708915	6.34511e-61	1.05633e-56	9
Ppp3ca	1	0.95	0.747946	1.42201e-60	2.36737e-56	9
Rarb	0.704	0.194	0.538381	4.49291e-60	7.4798e-56	9
Itm2c	1	0.993	0.656564	2.4425e-58	4.06627e-54	9
Ramp1	0.833	0.306	0.739277	3.1374e-58	5.22315e-54	9
Camkv	0.984	0.651	0.727795	9.34227e-58	1.5553e-53	9
Krt12	0.199	0.016	0.275607	1.39294e-57	2.31897e-53	9
Itpka	0.597	0.157	0.538261	3.28371e-57	5.46672e-53	9
Grin2b	0.973	0.752	0.716975	3.50333e-57	5.83234e-53	9
Bcl11b	0.898	0.365	0.724983	3.60072e-57	5.99449e-53	9
Tiam1	0.672	0.213	0.570739	1.0603e-56	1.76519e-52	9
Id4	0.801	0.338	0.897653	1.62865e-56	2.71138e-52	9
Lmo7	0.699	0.219	0.607087	1.49887e-55	2.49532e-51	9
Sowaha	0.742	0.257	0.608446	4.58766e-55	7.63753e-51	9
Gng7	0.742	0.251	0.543729	4.44419e-53	7.39868e-49	9
2010300C02Rik	0.688	0.222	0.540325	1.71435e-52	2.85404e-48	9
Cdk17	0.925	0.45	0.61737	9.15908e-52	1.5248e-47	9
Slc35d3	0.409	0.077	0.318435	9.76068e-52	1.62496e-47	9
Gnal	0.909	0.539	0.70722	1.37629e-51	2.29125e-47	9
Rprml	0.817	0.312	0.620954	5.17884e-51	8.62174e-47	9
Lzts1	0.683	0.233	0.587066	4.9701e-50	8.27423e-46	9
Plcb1	0.914	0.531	0.729201	8.86676e-50	1.47614e-45	9
Ngef	0.849	0.43	0.705261	1.05966e-49	1.76413e-45	9
Wasf1	0.935	0.618	0.660524	3.01194e-49	5.01427e-45	9
Rgs9	0.823	0.39	0.693124	8.03761e-49	1.3381e-44	9
Ddn	0.559	0.158	0.475925	1.43496e-48	2.38892e-44	9
Rbfox1	0.952	0.617	0.647196	2.48878e-48	4.14331e-44	9
Clic6	0.301	0.046	0.263236	6.67211e-48	1.11077e-43	9
Akap5	0.774	0.301	0.584062	1.17569e-47	1.95728e-43	9
R3hdm4	0.817	0.382	0.634276	1.36862e-47	2.27847e-43	9
Myo1b	0.478	0.118	0.419709	2.61514e-47	4.35368e-43	9
Tshz1	0.452	0.107	0.430413	2.94675e-47	4.90575e-43	9
Pde1b	0.823	0.359	0.630441	4.21336e-47	7.01441e-43	9
Camkk2	0.785	0.365	0.612319	5.58148e-47	9.29205e-43	9
Icam5	0.742	0.274	0.531467	3.53293e-46	5.88161e-42	9
Phlda1	0.833	0.389	0.663308	3.61962e-46	6.02594e-42	9
Mt1	0.957	0.603	0.679882	5.09662e-46	8.48485e-42	9
Arhgap10	0.398	0.084	0.347672	6.65672e-46	1.10821e-41	9
Rab40b	0.763	0.31	0.567825	7.25261e-46	1.20742e-41	9
Cartpt	0.925	0.5	0.623492	2.7417e-45	4.56438e-41	9
Ephx4	0.559	0.167	0.433018	9.93752e-45	1.6544e-40	9
Htr1f	0.344	0.065	0.330194	2.50024e-44	4.16239e-40	9
Anks1b	0.978	0.721	0.570763	3.64461e-44	6.06754e-40	9
Mapk1	0.984	0.833	0.573017	7.68702e-44	1.27973e-39	9
Hpca	0.855	0.483	0.691004	1.32619e-43	2.20783e-39	9
Kctd1	0.64	0.235	0.584759	2.07132e-43	3.44833e-39	9
Rem2	0.672	0.236	0.526907	3.70012e-43	6.15996e-39	9
Kcnj4	0.441	0.109	0.415747	7.15042e-43	1.1904e-38	9
Tsc22d1	0.995	0.972	0.502643	6.89569e-42	1.14799e-37	9
Caln1	0.849	0.391	0.552692	7.60542e-42	1.26615e-37	9
Plppr1	0.801	0.392	0.619033	7.79467e-42	1.29766e-37	9
Wnt2	0.344	0.069	0.334434	1.51363e-41	2.51989e-37	9
Atp2b1	1	0.912	0.611867	2.57063e-41	4.27958e-37	9
2900055J20Rik	0.78	0.338	0.509153	4.31426e-41	7.18239e-37	9
Phactr1	0.892	0.543	0.642343	5.54669e-41	9.23413e-37	9
Pdzd2	0.468	0.126	0.387825	1.59155e-40	2.64962e-36	9
Cacng3	0.758	0.36	0.55413	6.72421e-40	1.11945e-35	9
Tesc	0.726	0.305	0.593653	1.21079e-39	2.01572e-35	9
Adra2c	0.371	0.083	0.31141	1.45075e-39	2.41521e-35	9
Arel1	0.581	0.198	0.439601	1.15969e-38	1.93065e-34	9
R3hdm1	0.968	0.866	0.55008	1.24575e-38	2.07393e-34	9
Plppr4	0.946	0.682	0.552707	1.31546e-38	2.18998e-34	9
Ttll7	0.941	0.734	0.632472	1.40109e-38	2.33253e-34	9
Rgs14	0.511	0.154	0.396264	2.08423e-38	3.46983e-34	9
Slc4a4	0.392	0.094	0.331505	4.74479e-38	7.89913e-34	9
Ankrd63	0.339	0.072	0.273467	7.19301e-38	1.19749e-33	9
Ctxn1	0.995	0.874	0.523748	1.15469e-37	1.92233e-33	9
Rgs7bp	0.806	0.422	0.56888	2.69788e-37	4.49144e-33	9
Camk2b	1	0.935	0.520319	5.59018e-37	9.30654e-33	9
Grm5	0.946	0.683	0.579424	9.414e-37	1.56724e-32	9
Camk4	0.769	0.382	0.602604	1.21921e-36	2.02974e-32	9
Diaph2	0.608	0.226	0.449895	1.73428e-36	2.88723e-32	9
Sez6	0.726	0.312	0.480821	3.25685e-36	5.422e-32	9
Ppp3r1	1	0.937	0.494795	8.73704e-36	1.45454e-31	9
Wipf3	0.532	0.174	0.377349	1.23553e-35	2.05691e-31	9
Atp1a1	0.952	0.763	0.562215	1.71709e-35	2.8586e-31	9
Cx3cl1	0.909	0.674	0.559298	1.81201e-35	3.01664e-31	9
Rasgrp1	0.833	0.442	0.532098	2.42517e-35	4.03742e-31	9
Pkig	0.919	0.688	0.528629	2.82921e-35	4.71007e-31	9
Nsg2	0.995	0.947	0.441011	2.91744e-35	4.85695e-31	9
Itpr1	0.661	0.254	0.416191	3.8115e-35	6.34538e-31	9
Prkcb	0.898	0.602	0.589997	5.38854e-35	8.97085e-31	9
Kcna1	0.624	0.246	0.475621	1.00361e-34	1.67081e-30	9
Nrp2	0.742	0.368	0.550525	1.54306e-34	2.56888e-30	9
Sox1	0.441	0.128	0.326943	1.14929e-33	1.91333e-29	9
Nexn	0.312	0.068	0.299275	1.48523e-33	2.47262e-29	9
Cplx2	0.935	0.639	0.534103	4.78614e-33	7.96797e-29	9
Fam49a	0.796	0.426	0.48742	5.99117e-33	9.9741e-29	9
Mctp1	0.704	0.3	0.481992	6.40693e-33	1.06663e-28	9
Slc25a5	0.995	0.901	0.529179	1.06518e-32	1.77331e-28	9
Tpm1	0.909	0.73	0.521317	1.26211e-32	2.10116e-28	9
Atp6v1c2	0.333	0.081	0.315885	1.32975e-32	2.21376e-28	9
Crh	0.36	0.089	0.450437	1.47717e-32	2.45919e-28	9
Pde2a	0.731	0.355	0.484202	2.31531e-32	3.85452e-28	9
Grin2a	0.624	0.269	0.492921	2.99666e-32	4.98884e-28	9
Erc2	0.79	0.433	0.492788	8.51692e-32	1.4179e-27	9
Necab2	0.769	0.418	0.565849	1.85127e-31	3.082e-27	9
Cpne5	0.855	0.543	0.555074	2.47571e-31	4.12157e-27	9
Kcnip2	0.688	0.313	0.450062	3.23641e-31	5.38798e-27	9
Perp	0.349	0.091	0.301904	5.69204e-31	9.4761e-27	9
Dclk3	0.511	0.184	0.41098	8.09225e-31	1.3472e-26	9
Chn2	0.715	0.344	0.450392	8.75938e-31	1.45826e-26	9
Col6a1	0.462	0.145	0.361272	9.23305e-31	1.53712e-26	9
Mkl2	0.817	0.512	0.52649	2.449e-30	4.07709e-26	9
Fam19a2	0.538	0.194	0.372391	3.08765e-30	5.14032e-26	9
Gucy1a3	0.71	0.366	0.556245	3.57293e-30	5.94821e-26	9
Itgav	0.306	0.072	0.272474	3.92235e-30	6.52992e-26	9
Calm1	1	1	0.289766	4.16756e-30	6.93815e-26	9
Cdk19	0.29	0.066	0.280054	4.16821e-30	6.93923e-26	9
Trps1	0.484	0.167	0.361398	6.10983e-30	1.01716e-25	9
Ccsap	0.624	0.257	0.359254	7.31369e-30	1.21758e-25	9
Cbr3	0.403	0.118	0.306069	9.50081e-30	1.58169e-25	9
Foxp1	0.737	0.355	0.511131	1.04656e-29	1.74232e-25	9
Slc16a2	0.435	0.139	0.335626	2.33806e-29	3.8924e-25	9
Gas7	0.919	0.689	0.540695	2.64589e-29	4.40488e-25	9
D430036J16Rik	0.382	0.11	0.302523	2.74228e-29	4.56534e-25	9
Jsrp1	0.323	0.081	0.305289	3.66445e-29	6.10058e-25	9
Gda	0.866	0.567	0.549721	4.0342e-29	6.71614e-25	9
Strip2	0.462	0.152	0.33507	1.42681e-28	2.37536e-24	9
Rtn4	1	0.977	0.374377	1.84568e-28	3.07268e-24	9
Mpped2	0.71	0.353	0.42407	6.07151e-28	1.01079e-23	9
Gfra1	0.565	0.222	0.378595	6.70778e-28	1.11671e-23	9
Cacna2d3	0.597	0.247	0.363738	1.12166e-27	1.86734e-23	9
Mat2b	0.903	0.726	0.422981	1.29831e-27	2.16143e-23	9
Pdyn	0.651	0.249	0.259005	2.86998e-27	4.77794e-23	9
Cttnbp2	0.737	0.406	0.461051	7.34029e-27	1.22201e-22	9
Tmem191c	0.919	0.745	0.448141	1.05714e-26	1.75992e-22	9
Brk1	0.978	0.888	0.401901	1.13591e-26	1.89106e-22	9
Ptms	0.995	0.935	0.389863	1.16876e-26	1.94575e-22	9
Ybx1	0.93	0.804	0.466598	1.64989e-26	2.74674e-22	9
RP24-267C3.3	0.661	0.313	0.40031	2.04348e-26	3.40198e-22	9
Osbpl8	0.774	0.459	0.441976	3.56424e-26	5.93375e-22	9
Ckb	1	1	0.400572	4.31511e-26	7.1838e-22	9
Dynll1	1	0.999	0.334424	1.18569e-25	1.97393e-21	9
Aplp1	1	0.998	0.293478	1.32583e-25	2.20724e-21	9
Ntng1	0.64	0.271	0.294447	1.6827e-25	2.80136e-21	9
Lingo3	0.462	0.169	0.304007	2.50409e-25	4.16881e-21	9
Klhl2	0.661	0.327	0.39174	2.92675e-25	4.87245e-21	9
Limd2	0.71	0.394	0.429641	2.98834e-25	4.97498e-21	9
Actn1	0.581	0.262	0.376032	4.57173e-25	7.61102e-21	9
Atp6v1d	1	0.994	0.353831	6.77761e-25	1.12834e-20	9
Dab1	0.575	0.258	0.379288	9.69003e-25	1.6132e-20	9
Ptpn5	0.866	0.582	0.452051	9.77453e-25	1.62726e-20	9
Phyhip	0.78	0.461	0.43599	1.04594e-24	1.74128e-20	9
Plk2	0.833	0.48	0.326295	2.00518e-24	3.33822e-20	9
Dclk1	0.946	0.789	0.429166	2.26727e-24	3.77455e-20	9
Ddx5	1	0.997	0.328508	2.43363e-24	4.05151e-20	9
9530059O14Rik	0.618	0.285	0.369444	2.65931e-24	4.42722e-20	9
Gria2	1	0.992	0.337876	3.85461e-24	6.41716e-20	9
Sipa1l1	0.651	0.332	0.382002	4.19426e-24	6.9826e-20	9
Rgs20	0.457	0.178	0.346573	4.4665e-24	7.43583e-20	9
Arpp19	0.968	0.878	0.503633	4.68553e-24	7.80047e-20	9
Arhgap20	0.871	0.619	0.445145	6.6465e-24	1.10651e-19	9
Capza2	1	0.972	0.360068	1.00039e-23	1.66546e-19	9
Galnt18	0.511	0.214	0.357637	1.34108e-23	2.23264e-19	9
Snca	0.995	0.858	0.382743	1.38325e-23	2.30283e-19	9
H2-DMa	0.371	0.123	0.289676	2.69761e-23	4.49098e-19	9
Chst2	0.602	0.293	0.412612	2.87247e-23	4.78209e-19	9
Malat1	1	1	0.312032	3.00596e-23	5.00432e-19	9
Cntnap5a	0.651	0.328	0.422799	3.4586e-23	5.75788e-19	9
Pde1a	0.871	0.554	0.43485	3.88074e-23	6.46065e-19	9
Pcsk2	0.833	0.507	0.441989	7.31711e-23	1.21815e-18	9
Camk2a	0.753	0.432	0.414066	1.35454e-22	2.25503e-18	9
Arf5	1	0.961	0.320899	1.7057e-22	2.83965e-18	9
Smpd3	0.661	0.35	0.424676	2.65924e-22	4.42711e-18	9
A830018L16Rik	0.688	0.363	0.405148	3.07018e-22	5.11124e-18	9
Vrk1	0.43	0.166	0.312863	4.00913e-22	6.6744e-18	9
Lrrc7	0.688	0.382	0.398007	7.9838e-22	1.32914e-17	9
Spata2l	0.403	0.148	0.291865	9.58872e-22	1.59633e-17	9
H3f3a	0.978	0.847	0.351464	1.04298e-21	1.73635e-17	9
Rasgef1a	0.844	0.646	0.407648	2.7393e-21	4.56039e-17	9
Camk1d	0.473	0.199	0.312221	3.13549e-21	5.21996e-17	9
Pcmtd1	0.823	0.569	0.419356	3.41416e-21	5.6839e-17	9
Atp2b2	0.823	0.558	0.42612	3.58214e-21	5.96355e-17	9
Ablim2	0.677	0.384	0.381447	3.65958e-21	6.09247e-17	9
Ttyh1	0.602	0.317	0.405074	3.71581e-21	6.18607e-17	9
Nell2	0.844	0.561	0.396787	3.7948e-21	6.31759e-17	9
Kcnab1	0.656	0.332	0.365338	3.85085e-21	6.41089e-17	9
Arglu1	0.946	0.782	0.405177	3.99855e-21	6.65679e-17	9
Ptpre	0.64	0.327	0.345246	4.57662e-21	7.61916e-17	9
Zfp706	0.989	0.941	0.353832	5.25609e-21	8.75033e-17	9
Palmd	0.333	0.11	0.256772	1.12415e-20	1.87149e-16	9
Dgat2	0.591	0.294	0.330437	1.33017e-20	2.21446e-16	9
Mmd	0.817	0.568	0.381487	1.3475e-20	2.24331e-16	9
Jakmip1	0.823	0.6	0.392365	1.67546e-20	2.7893e-16	9
Stk32c	0.758	0.5	0.428368	1.67697e-20	2.79182e-16	9
Prr7	0.758	0.492	0.399368	1.94672e-20	3.2409e-16	9
Tyro3	0.398	0.146	0.266036	2.41902e-20	4.02719e-16	9
Homer1	0.538	0.262	0.358531	2.58902e-20	4.31021e-16	9
Krt10	0.608	0.329	0.378634	3.85307e-20	6.4146e-16	9
AI593442	0.694	0.412	0.46319	5.5296e-20	9.20568e-16	9
Me3	0.425	0.167	0.277257	6.05764e-20	1.00848e-15	9
Ppp1r9a	0.946	0.788	0.350276	6.78542e-20	1.12964e-15	9
Dlgap2	0.43	0.176	0.304676	7.61669e-20	1.26803e-15	9
Kcna5	0.425	0.169	0.274422	8.61438e-20	1.43412e-15	9
C2cd2l	0.677	0.41	0.392399	9.20535e-20	1.53251e-15	9
Nptn	0.978	0.86	0.366484	1.53476e-19	2.55506e-15	9
Anp32a	0.957	0.872	0.338631	2.35461e-19	3.91996e-15	9
Neto1	0.554	0.265	0.336739	2.59617e-19	4.3221e-15	9
Cacna2d1	0.747	0.422	0.325124	2.99862e-19	4.9921e-15	9
Sumo3	0.957	0.867	0.324074	5.60193e-19	9.32608e-15	9
Ncdn	0.978	0.837	0.310997	7.16653e-19	1.19308e-14	9
Gnb4	0.672	0.391	0.375857	1.45511e-18	2.42247e-14	9
Rragd	0.586	0.312	0.354795	3.28974e-18	5.47676e-14	9
Lrrn3	0.694	0.423	0.388883	3.90109e-18	6.49454e-14	9
Syn2	1	0.957	0.310388	4.08294e-18	6.79728e-14	9
Tspan5	0.677	0.419	0.363647	4.92579e-18	8.20045e-14	9
Robo1	0.452	0.207	0.323264	6.48977e-18	1.08042e-13	9
Kcnh1	0.495	0.235	0.316953	9.06303e-18	1.50881e-13	9
Eno1	1	0.976	0.297434	9.22428e-18	1.53566e-13	9
Ptprj	0.387	0.155	0.253995	1.2482e-17	2.07801e-13	9
Ensa	0.925	0.819	0.33186	1.74401e-17	2.90343e-13	9
Sgk1	0.441	0.19	0.261136	1.81332e-17	3.01882e-13	9
Rbfox3	0.844	0.604	0.361957	2.6273e-17	4.37394e-13	9
Acvr2a	0.511	0.257	0.346541	2.6474e-17	4.4074e-13	9
Sh3bgrl	0.769	0.514	0.351435	2.762e-17	4.59818e-13	9
Sox11	0.677	0.443	0.468318	3.48265e-17	5.79792e-13	9
Gucy1b3	0.876	0.661	0.335653	4.36445e-17	7.26594e-13	9
Syne1	0.806	0.573	0.32809	7.65249e-17	1.27399e-12	9
Foxg1	0.618	0.356	0.349686	8.58589e-17	1.42938e-12	9
Klf9	0.731	0.467	0.334807	1.07524e-16	1.79007e-12	9
Mchr1	0.366	0.146	0.263302	1.1106e-16	1.84893e-12	9
Ccng2	0.457	0.21	0.273875	1.1241e-16	1.8714e-12	9
Reps2	0.597	0.339	0.322753	1.39561e-16	2.3234e-12	9
Dbp	0.737	0.538	0.44426	1.41497e-16	2.35564e-12	9
Rab15	0.629	0.383	0.340518	1.46655e-16	2.44151e-12	9
Cyld	0.801	0.623	0.358394	1.4982e-16	2.49421e-12	9
Gm12027	0.392	0.174	0.319249	1.69559e-16	2.82281e-12	9
Arhgap32	0.602	0.358	0.3526	1.8031e-16	3.0018e-12	9
Ywhaz	1	0.986	0.256611	2.25166e-16	3.74857e-12	9
Myt1l	0.892	0.73	0.344468	3.65015e-16	6.07677e-12	9
Ppp1cb	0.978	0.916	0.283119	3.76461e-16	6.26732e-12	9
Gnb2	0.989	0.98	0.254278	3.98679e-16	6.6372e-12	9
Cap2	0.726	0.464	0.332852	4.56937e-16	7.60708e-12	9
Ap1s1	0.968	0.887	0.326194	4.91402e-16	8.18086e-12	9
Trank1	0.694	0.434	0.322809	6.4138e-16	1.06777e-11	9
Them6	0.522	0.275	0.310992	7.68876e-16	1.28002e-11	9
Rassf8	0.543	0.3	0.34661	8.43297e-16	1.40392e-11	9
Plekha5	0.554	0.294	0.295741	1.00053e-15	1.66569e-11	9
Cacnb4	0.796	0.566	0.327395	1.23295e-15	2.05261e-11	9
Auts2	0.71	0.485	0.38218	1.50175e-15	2.50011e-11	9
Lrrtm3	0.774	0.526	0.356259	1.84248e-15	3.06736e-11	9
Ppp1r1a	0.758	0.575	0.404766	2.19203e-15	3.6493e-11	9
Fyco1	0.516	0.272	0.308321	2.19515e-15	3.65448e-11	9
Ppp1cc	0.806	0.629	0.362495	4.54169e-15	7.56101e-11	9
Cpne6	0.624	0.375	0.327482	4.5693e-15	7.60697e-11	9
Crip2	0.935	0.788	0.274227	5.64653e-15	9.40034e-11	9
Ppp1r7	0.774	0.559	0.32285	5.89013e-15	9.80588e-11	9
Uxs1	0.586	0.343	0.296122	6.90995e-15	1.15037e-10	9
Kcnq3	0.565	0.326	0.335659	7.1765e-15	1.19474e-10	9
Cyp46a1	0.769	0.548	0.33083	1.28686e-14	2.14236e-10	9
Tmem68	0.608	0.369	0.326777	1.44492e-14	2.4055e-10	9
Slmap	0.634	0.392	0.315516	1.90473e-14	3.17099e-10	9
Arhgef9	0.86	0.685	0.283469	1.98069e-14	3.29745e-10	9
Fbxl16	0.677	0.46	0.349453	2.0588e-14	3.42749e-10	9
Arpc2	0.962	0.92	0.280512	2.27618e-14	3.78938e-10	9
Tnik	0.86	0.699	0.311263	2.29134e-14	3.81461e-10	9
Smc2	0.376	0.17	0.274774	2.4732e-14	4.11738e-10	9
Arl6ip5	0.973	0.92	0.284005	2.51154e-14	4.18121e-10	9
Actr3b	0.624	0.381	0.304747	2.93563e-14	4.88723e-10	9
Rap1gap	0.796	0.614	0.318224	3.16225e-14	5.26452e-10	9
Lmo3	0.565	0.303	0.280092	3.18849e-14	5.3082e-10	9
Il1rapl1	0.742	0.51	0.351844	5.71017e-14	9.50629e-10	9
Strn	0.382	0.173	0.263491	6.08342e-14	1.01277e-09	9
Nlgn1	0.742	0.519	0.349145	8.33243e-14	1.38718e-09	9
Cdc42ep3	0.543	0.305	0.28706	1.51744e-13	2.52624e-09	9
Sh2d5	0.559	0.34	0.312812	2.37745e-13	3.95798e-09	9
Atrx	0.946	0.848	0.287925	2.51237e-13	4.18259e-09	9
Sec14l1	0.457	0.252	0.30315	2.69177e-13	4.48125e-09	9
Zfand5	0.978	0.904	0.275715	3.93058e-13	6.54362e-09	9
Mtdh	0.882	0.732	0.258698	4.60986e-13	7.67449e-09	9
Runx1t1	0.634	0.373	0.265164	5.2174e-13	8.68592e-09	9
Usp2	0.403	0.194	0.258467	5.62406e-13	9.36294e-09	9
Cdo1	0.554	0.321	0.280322	6.97968e-13	1.16198e-08	9
B230334C09Rik	0.554	0.322	0.288575	8.47793e-13	1.41141e-08	9
Gria3	0.72	0.468	0.32101	8.7633e-13	1.45891e-08	9
C1qtnf4	0.871	0.794	0.335558	1.11341e-12	1.8536e-08	9
Dlx6os1	0.43	0.209	0.269126	1.34851e-12	2.24499e-08	9
Gmpr	0.629	0.432	0.320746	1.43212e-12	2.3842e-08	9
Rap2b	0.661	0.437	0.300975	1.55864e-12	2.59483e-08	9
[truncated: 2,795 more rows]

## Sheet: GABA vs GABAGal diff expr
gene name	pct.1	pct.2	avg_logFC	p_val	p_val_adj
March1	0.469	0.291	0.262844	3.60106e-16	5.99504e-12
0610011F06Rik	0.606	0.796	-0.289205	2.04983e-28	3.41255e-24
1700020I14Rik	0.42	0.237	0.308998	1.54535e-18	2.5727e-14
2010005H15Rik	0.025	0.373	-0.473318	8.70496e-165	1.4492e-160
2010300C02Rik	0.305	0.117	0.265692	6.14021e-20	1.02222e-15
2700094K13Rik	0.428	0.685	-0.301284	3.32669e-32	5.53827e-28
9530059O14Rik	0.367	0.113	0.365325	4.92564e-31	8.2002e-27
A730017C20Rik	0.807	0.961	-0.468151	1.06466e-74	1.77244e-70
A830018L16Rik	0.437	0.217	0.313686	1.03574e-22	1.72431e-18
Adcy5	0.386	0.177	0.378031	3.36675e-23	5.60496e-19
Adgrl3	0.626	0.472	0.256656	1.93655e-15	3.22397e-11
Adra1b	0.075	0.334	-0.32605	4.91431e-66	8.18134e-62
Ahi1	0.997	1	-0.380324	6.80564e-77	1.133e-72
Ak5	0.374	0.175	0.26612	9.90449e-21	1.6489e-16
Akap5	0.413	0.113	0.546377	7.4948e-43	1.24773e-38
Alcam	0.734	0.577	0.362527	2.36049e-18	3.92975e-14
Aldoc	0.541	0.8	-0.260278	4.13771e-28	6.88846e-24
Alg2	0.747	0.891	-0.300178	2.36621e-31	3.93927e-27
Amigo2	0.128	0.577	-0.791376	1.82431e-141	3.03711e-137
Anks1b	0.802	0.513	0.513018	2.85374e-55	4.7509e-51
Ano3	0.363	0.101	0.416908	2.15943e-32	3.59502e-28
Anxa5	0.196	0.522	-0.489441	1.0959e-67	1.82445e-63
Ap1s1	0.917	0.806	0.344102	1.31433e-27	2.18809e-23
Ap1s2	0.799	0.495	0.572151	2.1039e-54	3.50258e-50
Arf3	0.887	0.759	0.378825	1.12991e-30	1.88107e-26
Arf5	0.971	0.938	0.253222	2.95914e-24	4.92638e-20
Arglu1	0.834	0.672	0.357694	1.48359e-26	2.46989e-22
Arhgdig	0.615	0.862	-0.426285	2.28349e-54	3.80156e-50
Arl4c	0.365	0.579	-0.258353	2.3341e-23	3.88581e-19
Arpp19	0.889	0.87	0.325103	5.54177e-10	9.22593e-06
Arpp21	0.712	0.326	2.03599	2.02376e-87	3.36916e-83
Arx	0.276	0.019	0.320868	3.27971e-36	5.46006e-32
As3mt	0.173	0.478	-0.395432	2.18369e-58	3.63541e-54
Asb4	0.092	0.489	-0.65757	2.78462e-124	4.63584e-120
Ass1	0.449	0.691	-0.280514	2.2705e-25	3.77992e-21
Atp1a3	0.835	0.709	0.251092	8.32244e-19	1.38552e-14
Atp1b1	1	1	0.319866	5.06954e-66	8.43978e-62
Atp1b2	0.411	0.685	-0.290029	1.20767e-32	2.01053e-28
Atp2a2	0.788	0.604	0.335293	1.00952e-26	1.68065e-22
Atp2b1	0.951	0.812	0.766105	3.32774e-90	5.54002e-86
Atp2b2	0.627	0.478	0.319219	1.28262e-20	2.13531e-16
Atp6v1g2	0.998	0.934	0.384837	1.44672e-59	2.4085e-55
Atxn7l3b	0.983	0.95	0.286652	2.98048e-35	4.9619e-31
AW551984	0.468	0.794	-0.501243	1.82833e-62	3.0438e-58
B3galnt1	0.458	0.699	-0.296801	6.87218e-29	1.14408e-24
Baiap2	0.654	0.367	0.79275	7.09899e-54	1.18184e-49
Bcl11a	0.515	0.26	0.467359	2.08644e-33	3.47351e-29
Bcl11b	0.532	0.035	0.888484	1.44611e-89	2.40748e-85
Brinp1	0.357	0.647	-0.317227	6.47362e-39	1.07773e-34
Brinp3	0.44	0.297	0.363787	1.61188e-14	2.68345e-10
Bsg	0.992	0.998	-0.283554	8.26228e-40	1.3755e-35
Btg1	0.629	0.505	0.319812	9.51036e-14	1.58329e-09
Bub3	0.676	0.94	-0.650746	2.18302e-120	3.63429e-116
C1d	0.932	0.973	-0.272746	2.08314e-34	3.46802e-30
C1ql3	0.072	0.454	-0.820256	2.09715e-134	3.49133e-130
C2cd2l	0.473	0.282	0.266501	1.2018e-19	2.00076e-15
C77370	0.515	0.359	0.280481	4.79612e-16	7.98459e-12
Cacna2d1	0.4	0.124	0.379661	1.14379e-34	1.90417e-30
Cacna2d3	0.336	0.103	0.300128	2.04054e-26	3.3971e-22
Cacnb4	0.624	0.485	0.272584	6.82339e-16	1.13596e-11
Cacng3	0.446	0.227	0.311449	5.78007e-23	9.62267e-19
Cacybp	0.925	0.971	-0.254692	9.98617e-31	1.6625e-26
Cadm2	0.503	0.357	0.331415	2.82421e-13	4.70175e-09
Calb2	0.511	0.437	0.459248	1.95709e-05	0.325816
Calcr	0.023	0.346	-0.482472	3.52989e-153	5.87655e-149
Calm2	1	1	0.284468	1.82908e-42	3.04506e-38
Caln1	0.5	0.249	0.549854	9.56176e-35	1.59184e-30
Camk2b	0.943	0.915	0.344826	1.44401e-29	2.404e-25
Camk2n1	0.824	0.734	0.4132	1.38713e-20	2.3093e-16
Camk4	0.443	0.326	0.29353	1.38398e-10	2.30405e-06
Camkk2	0.435	0.241	0.302339	4.99391e-20	8.31386e-16
Camkv	0.757	0.408	0.759801	6.05862e-78	1.00864e-73
Cap2	0.542	0.282	0.384567	7.69855e-34	1.28166e-29
Car11	0.695	0.313	0.787267	2.80251e-77	4.66562e-73
Ccdc184	0.294	0.526	-0.283557	9.56298e-29	1.59205e-24
Cck	0.153	0.219	-0.97872	4.51779e-06	0.0752121
Cd200	0.943	0.99	-0.260897	5.63323e-30	9.3782e-26
Cd24a	0.09	0.262	-0.367303	1.90276e-30	3.16771e-26
Cd63	0.281	0.67	-0.526579	4.4178e-81	7.35476e-77
Cdk17	0.55	0.241	0.573215	9.84682e-49	1.6393e-44
Celf2	0.899	0.518	0.939402	1.09358e-122	1.82059e-118
Celf6	0.463	0.775	-0.462807	6.74487e-59	1.12289e-54
Chgb	0.869	0.967	-0.870578	3.66396e-127	6.09976e-123
Chn1	0.909	0.798	0.672318	4.08701e-52	6.80406e-48
Chn2	0.445	0.14	0.416129	1.81683e-40	3.02467e-36
Chst1	0.716	0.536	0.348928	1.71053e-27	2.84769e-23
Cib2	0.42	0.732	-0.304114	3.82644e-39	6.37026e-35
Cisd3	0.339	0.61	-0.313824	3.92654e-37	6.5369e-33
Cited1	0.116	0.483	-0.627957	7.04797e-100	1.17335e-95
Clu	0.853	0.938	-0.369898	5.24848e-41	8.73767e-37
Col6a1	0.22	0.016	0.298972	1.20875e-27	2.01232e-23
Coprs	0.512	0.742	-0.263386	9.87978e-25	1.64479e-20
Cplx1	0.587	0.357	0.49301	1.08658e-30	1.80894e-26
Cplx2	0.767	0.421	0.72106	4.29513e-76	7.15053e-72
Cpne5	0.636	0.328	0.613624	7.7371e-51	1.28807e-46
Cpne6	0.435	0.214	0.273741	4.03646e-22	6.71991e-18
Cpne9	0.026	0.188	-0.289573	8.88075e-56	1.47847e-51
Crh	0.112	0.031	0.585555	6.26831e-09	0.000104355
Crip2	0.811	0.697	0.337151	6.36304e-21	1.05932e-16
Crym	0.397	0.087	0.966277	2.04153e-46	3.39874e-42
Cst3	0.991	0.998	-0.325158	5.67354e-38	9.44531e-34
Ctsz	0.154	0.412	-0.315379	7.20678e-46	1.19979e-41
Ctxn1	0.882	0.845	0.312729	2.89691e-14	4.82278e-10
Ctxn2	0.531	0.74	-0.300968	4.94014e-27	8.22434e-23
Ctxn3	0.018	0.223	-0.309262	2.98341e-89	4.96679e-85
Cx3cl1	0.748	0.548	0.438935	1.17697e-36	1.95942e-32
Cxcl14	0.223	0.05	0.475809	1.75977e-20	2.92966e-16
Dclk1	0.827	0.715	0.265854	3.14086e-17	5.2289e-13
Dclk3	0.247	0.058	0.256341	2.22653e-22	3.70672e-18
Ddn	0.239	0.023	0.2696	6.23972e-29	1.03879e-24
Dgkk	0.082	0.313	-0.31092	4.02825e-52	6.70623e-48
Diaph2	0.308	0.093	0.283406	5.10741e-25	8.50282e-21
Dlgap1	0.629	0.311	0.511991	6.26196e-51	1.04249e-46
Dlk1	0.263	0.439	-0.301307	6.22978e-17	1.03713e-12
Dlx1	0.285	0.765	-0.560647	7.9365e-105	1.32127e-100
Dnajb1	0.407	0.518	-0.271124	1.51145e-08	0.000251625
Dnajc12	0.383	0.641	-0.279773	2.27382e-32	3.78546e-28
Dock10	0.294	0.089	0.255838	4.64021e-23	7.72502e-19
Drap1	0.54	0.744	-0.282891	1.42897e-26	2.37896e-22
Drd1	0.248	0.012	0.364012	1.95223e-33	3.25008e-29
Dusp1	0.252	0.402	-0.301403	1.04415e-14	1.7383e-10
Dusp10	0.05	0.285	-0.26499	2.31627e-70	3.85612e-66
Dynlt3	0.752	0.573	0.305186	1.14242e-24	1.9019e-20
Ecel1	0.183	0.627	-0.630242	6.23517e-110	1.03803e-105
Edil3	0.327	0.658	-0.373111	1.25043e-46	2.08171e-42
Efna5	0.26	0.515	-0.291121	9.18915e-33	1.52981e-28
Egr4	0.283	0.111	0.574036	2.13427e-17	3.55314e-13
Emb	0.27	0.536	-0.323086	5.26415e-39	8.76375e-35
Eno2	0.839	0.687	0.280199	1.38721e-21	2.30943e-17
Enpp2	0.215	0.433	-0.287262	7.18462e-30	1.1961e-25
Ensa	0.875	0.691	0.381852	3.13873e-39	5.22536e-35
Epha5	0.784	0.526	0.683601	1.72691e-51	2.87495e-47
Erc2	0.496	0.39	0.258204	2.86081e-11	4.76267e-07
Ergic3	0.838	0.922	-0.286165	2.7573e-31	4.59036e-27
Erp29	0.794	0.92	-0.357909	2.19608e-48	3.65604e-44
Fam46a	0.067	0.225	-0.342639	8.977e-33	1.49449e-28
Fam49a	0.513	0.291	0.361571	6.07285e-26	1.01101e-21
Fam81a	0.351	0.124	0.330664	3.38327e-26	5.63247e-22
Fau	0.993	0.998	-0.298311	2.64768e-47	4.40786e-43
Fez1	0.955	0.905	0.315666	1.10695e-30	1.84285e-26
Fkbp1a	0.996	0.992	0.76706	1.25071e-60	2.08218e-56
Fkbp3	0.987	0.996	-0.258593	6.1767e-36	1.0283e-31
Flywch2	0.367	0.612	-0.315965	5.49315e-32	9.14499e-28
Fndc3a	0.523	0.738	-0.346155	2.25052e-31	3.74667e-27
Fos	0.531	0.583	-0.762268	1.39654e-11	2.32496e-07
Fosb	0.143	0.305	-0.386093	1.39481e-22	2.32209e-18
Foxp1	0.429	0.202	0.558786	3.40594e-29	5.67022e-25
Foxp2	0.362	0.047	0.762517	2.71204e-46	4.51501e-42
Fut9	0.594	0.468	0.359251	8.98351e-15	1.49558e-10
Fxyd6	0.915	0.992	-0.329514	2.96367e-45	4.93391e-41
Gabra2	0.577	0.379	0.292752	1.69043e-20	2.81422e-16
Gabrb3	0.7	0.563	0.260944	4.7268e-17	7.86918e-13
Gad2	0.995	0.967	0.263709	1.00304e-21	1.66986e-17
Gadd45g	0.442	0.404	0.538093	0.00157196	1
Gal	0.204	0.926	-2.6847	0	0
Gas7	0.762	0.497	0.536988	7.11549e-46	1.18459e-41
Gda	0.707	0.297	0.686458	5.16093e-73	8.59191e-69
Ghitm	0.931	0.808	0.328308	3.15007e-36	5.24423e-32
Gm10076	0.753	0.835	-0.255571	1.31562e-16	2.19024e-12
Gm1673	0.946	0.99	-0.459579	1.27621e-68	2.12463e-64
Gnai1	0.859	0.693	0.291419	3.60847e-23	6.00737e-19
Gnal	0.648	0.342	0.653083	5.53418e-55	9.21331e-51
Gnas	0.973	1	-0.628695	9.1697e-123	1.52657e-118
Gng2	0.642	0.856	-0.279959	1.94724e-29	3.24176e-25
Gng7	0.348	0.122	0.347143	1.62802e-26	2.71032e-22
Got1	0.965	0.895	0.281958	6.69043e-27	1.11382e-22
Gpc4	0.058	0.28	-0.252584	9.28614e-59	1.54596e-54
Gpm6b	0.638	0.443	0.520024	2.17195e-32	3.61587e-28
Gpr101	0.269	0.52	-0.383632	3.89509e-34	6.48455e-30
Gpr165	0.065	0.282	-0.269453	9.39147e-54	1.56349e-49
Gpr83	0.293	0.078	0.406216	4.64469e-26	7.73247e-22
Gpr88	0.431	0.12	0.769139	3.88974e-45	6.47564e-41
Gprasp2	0.925	1	-0.448205	2.15648e-77	3.59011e-73
Gria1	0.86	0.658	0.375802	6.7417e-37	1.12236e-32
Gria2	0.996	0.973	0.510774	1.89034e-79	3.14704e-75
Grin2a	0.335	0.146	0.251739	6.81697e-19	1.13489e-14
Grin2b	0.822	0.619	0.457215	1.31209e-40	2.18438e-36
Grm5	0.804	0.379	0.743878	4.9584e-94	8.25475e-90
Gstm7	0.217	0.441	-0.310401	3.37099e-30	5.61203e-26
Gucy1a3	0.413	0.247	0.383306	1.15315e-17	1.91976e-13
Gucy1b3	0.688	0.577	0.281413	6.66869e-16	1.1102e-11
H2afy	0.699	0.835	-0.26376	7.92318e-25	1.31905e-20
H3f3a	0.872	0.808	0.25839	8.66025e-19	1.44176e-14
Hint1	0.994	1	-0.298547	1.54142e-49	2.56615e-45
Hist3h2a	0.43	0.229	0.272572	2.25388e-20	3.75226e-16
Hmx2	0.01	0.579	-0.651995	0	0
Hmx3	0.004	0.396	-0.464333	3.32221e-251	5.53081e-247
Hnrnpdl	0.873	0.736	0.273573	1.93907e-23	3.22817e-19
Hpca	0.573	0.394	0.425555	1.05256e-21	1.7523e-17
Hpcal4	0.535	0.375	0.280128	2.99302e-16	4.98278e-12
Hs6st2	0.385	0.583	-0.339912	8.04641e-22	1.33957e-17
Hsp90aa1	1	1	-0.277842	7.41828e-59	1.235e-54
Hspa5	0.971	0.988	-0.320346	4.95174e-38	8.24366e-34
Icam5	0.384	0.087	0.449736	1.00019e-40	1.66512e-36
Id2	0.225	0.151	0.295899	2.17265e-05	0.361702
Id4	0.37	0.266	0.291971	1.13112e-08	0.000188309
Il1rapl1	0.575	0.369	0.327373	5.37191e-23	8.94315e-19
Impact	0.971	0.996	-0.269463	1.3886e-34	2.31173e-30
Irs4	0.151	0.505	-0.46852	2.65279e-79	4.41637e-75
Isl1	0.472	0.732	-0.280097	1.61108e-24	2.68213e-20
Itfg2	0.332	0.561	-0.25081	6.31008e-26	1.0505e-21
Itm2c	0.993	0.998	0.563549	1.76818e-43	2.94367e-39
Itpka	0.236	0.035	0.291873	1.09074e-25	1.81586e-21
Itpr1	0.315	0.148	0.274885	8.07896e-17	1.34499e-12
Jun	0.428	0.637	-0.392623	7.31343e-26	1.21754e-21
Jund	0.832	0.86	-0.295318	1.77464e-14	2.95442e-10
Kcna1	0.341	0.06	0.406061	2.35782e-38	3.9253e-34
Kcnip1	0.261	0.565	-0.354509	6.76633e-48	1.12646e-43
Kcnip2	0.385	0.173	0.330918	8.67233e-24	1.44377e-19
Kcnip4	0.526	0.313	0.381777	1.21108e-25	2.01621e-21
Kcnk2	0.58	0.338	0.392665	5.45707e-31	9.08492e-27
Kctd1	0.321	0.062	0.383423	1.56715e-34	2.60899e-30
Kctd13	0.783	0.668	0.275208	9.50875e-21	1.58302e-16
Klf9	0.536	0.416	0.287376	2.3694e-12	3.94458e-08
Klhl2	0.386	0.217	0.268081	9.19524e-17	1.53082e-12
Krt1	0.268	0.501	-0.281956	6.71442e-30	1.11782e-25
Lamp5	0.321	0.054	0.435354	4.62941e-36	7.70704e-32
Ldhb	0.989	0.984	0.264629	4.61551e-17	7.68391e-13
Lgi1	0.565	0.342	0.353157	1.39504e-27	2.32246e-23
Lhfpl5	0.182	0.55	-0.425855	5.1344e-79	8.54775e-75
Lhx6	0.203	0.01	0.299599	1.71803e-26	2.86017e-22
Lmna	0.271	0.54	-0.380465	1.53999e-38	2.56377e-34
Lmo3	0.401	0.099	0.414738	4.22698e-40	7.03708e-36
Lmo4	0.667	0.26	1.01727	1.71928e-83	2.86226e-79
Lmo7	0.326	0.041	0.494075	1.37908e-40	2.29589e-36
Lrp1b	0.692	0.466	0.421296	5.71117e-29	9.50796e-25
Lrrn3	0.482	0.239	0.368918	2.15127e-29	3.58144e-25
Lsamp	0.924	0.967	-0.342381	5.90627e-33	9.83276e-29
Lzts1	0.312	0.134	0.270716	4.63747e-18	7.72047e-14
Maged2	0.457	0.687	-0.272358	2.21155e-26	3.6818e-22
Malat1	1	1	0.320483	7.09452e-32	1.1811e-27
Map2k1	0.934	0.837	0.654731	1.33263e-58	2.21856e-54
Mapk1	0.875	0.748	0.405468	1.25011e-37	2.08118e-33
Marcksl1	0.907	0.998	-0.378789	5.78276e-55	9.62715e-51
Matk	0.825	0.664	0.306217	1.56475e-27	2.605e-23
Mbnl2	0.863	0.715	0.303279	3.28697e-26	5.47214e-22
Mctp1	0.404	0.087	0.61929	2.74886e-46	4.5763e-42
Meg3	1	0.998	0.321606	5.67728e-32	9.45153e-28
Meis2	0.42	0.052	1.0592	2.64601e-58	4.40508e-54
Mesdc2	0.602	0.761	-0.294124	1.45423e-24	2.421e-20
Mkl2	0.571	0.431	0.347356	5.09331e-18	8.47934e-14
Mpc1	0.932	0.885	0.26086	3.1665e-20	5.27159e-16
Mpped2	0.408	0.217	0.330032	3.23756e-20	5.38989e-16
Mrap2	0.258	0.683	-0.560482	1.44017e-98	2.3976e-94
Mt1	0.703	0.373	0.729729	1.99521e-62	3.32162e-58
Naca	0.985	0.994	-0.27216	4.2434e-41	7.06441e-37
Nap1l5	0.998	1	-0.534426	5.54446e-100	9.23041e-96
Ncald	0.625	0.779	-0.29231	2.26205e-22	3.76586e-18
Ncdn	0.908	0.639	0.753337	9.79547e-92	1.63075e-87
Ndn	0.862	0.843	-0.732897	3.27555e-42	5.45313e-38
Ndrg4	0.992	0.963	0.644712	1.37261e-77	2.28513e-73
Necab2	0.464	0.313	0.335558	1.94132e-15	3.2319e-11
Negr1	0.88	0.718	0.32333	1.31243e-29	2.18494e-25
Nell1	0.269	0.717	-0.729893	6.33434e-115	1.05454e-110
Nell2	0.596	0.447	0.328659	6.73539e-18	1.12131e-13
Nenf	0.909	0.99	-0.501481	7.69061e-74	1.28033e-69
Neto1	0.356	0.082	0.363511	1.70887e-35	2.84493e-31
Neto2	0.418	0.155	0.36861	6.77098e-32	1.12723e-27
Ngef	0.52	0.278	0.535739	5.89438e-36	9.81296e-32
Nnat	0.895	0.852	0.385508	9.70516e-15	1.61572e-10
Npas4	0.238	0.268	0.267007	0.484003	1
Nptn	0.892	0.757	0.286336	3.82429e-25	6.36667e-21
Npy	0.128	0.183	-0.799695	0.00043756	1
Nrgn	0.495	0.186	0.895799	8.20984e-43	1.36677e-38
Nrsn2	0.987	0.998	-0.290267	7.87365e-46	1.31081e-41
Nsg2	0.966	0.895	0.461046	1.4917e-57	2.48339e-53
Nts	0.251	0.515	-1.29138	6.70085e-50	1.11556e-45
Nudc	0.882	0.93	-0.260735	1.4166e-25	2.35836e-21
Nxph1	0.21	0.089	0.271742	1.63767e-11	2.7264e-07
Ociad2	0.496	0.276	0.36548	3.40665e-25	5.67139e-21
Oprk1	0.2	0.447	-0.318478	4.54958e-35	7.57415e-31
Pafah1b3	0.45	0.779	-0.42188	1.74824e-57	2.91047e-53
Pantr1	0.254	0.05	0.307196	3.74032e-25	6.22688e-21
Pbx1	0.749	0.538	0.425625	6.16326e-34	1.02606e-29
Pcbd1	0.313	0.775	-0.624379	1.57005e-107	2.61382e-103
Pcdh17	0.812	0.917	-0.277031	2.48362e-24	4.13473e-20
Pcdh7	0.641	0.369	0.460269	4.70932e-35	7.84007e-31
Pcdh8	0.411	0.225	0.26845	9.02614e-16	1.50267e-11
Pcp4l1	0.469	0.132	1.06203	2.65278e-53	4.41635e-49
Pde10a	0.465	0.367	0.415704	1.33726e-10	2.22627e-06
Pde1a	0.688	0.2	0.869304	3.21496e-95	5.35226e-91
Pde1b	0.439	0.26	0.400494	2.57265e-19	4.28296e-15
Pde2a	0.414	0.221	0.296611	6.21385e-19	1.03448e-14
Pde4b	0.416	0.171	0.309072	8.49988e-28	1.41506e-23
Pdia3	0.848	0.94	-0.293448	1.67378e-36	2.7865e-32
Pdyn	0.327	0.083	0.606111	1.39759e-31	2.32671e-27
Peg10	0.213	0.495	-0.262527	2.77699e-40	4.62314e-36
Peg3	0.958	0.998	-0.34618	7.45139e-51	1.24051e-46
Penk	0.413	0.315	0.656759	4.31409e-09	7.1821e-05
Pfdn2	0.985	0.994	-0.304265	1.00335e-47	1.67038e-43
Pfdn5	0.964	0.988	-0.311525	2.29944e-37	3.82811e-33
Phactr1	0.657	0.346	0.736785	3.13655e-57	5.22172e-53
Phactr3	0.418	0.584	-0.298834	5.98469e-17	9.96331e-13
Phlda1	0.506	0.235	0.575833	1.50277e-36	2.5018e-32
Phlda3	0.391	0.68	-0.274415	1.06476e-32	1.77262e-28
Phyhip	0.527	0.293	0.368298	4.41228e-30	7.34556e-26
PISD	0.747	0.616	0.265707	9.26921e-17	1.54314e-12
Pkig	0.743	0.608	0.332763	3.40205e-22	5.66373e-18
Plcb1	0.629	0.375	0.459747	1.76438e-34	2.93735e-30
Plk2	0.568	0.346	0.622231	6.57606e-27	1.09478e-22
Plppr1	0.474	0.282	0.33662	8.38121e-21	1.3953e-16
Plppr4	0.743	0.604	0.381704	1.22009e-24	2.03121e-20
Pmaip1	0.015	0.169	-0.308102	3.79436e-63	6.31685e-59
Pnoc	0.255	0.678	-0.818831	5.49632e-93	9.15028e-89
Podxl2	0.852	0.984	-0.51694	3.9e-87	6.49272e-83
Pou2f2	0.156	0.429	-0.336057	8.26979e-50	1.37675e-45
Pou3f3	0.198	0.023	0.262757	2.01808e-22	3.3597e-18
Pou3f4	0.227	0.012	0.295761	8.92553e-30	1.48592e-25
Ppp1r17	0.07	0.231	-0.267517	4.98997e-32	8.3073e-28
Ppp1r1b	0.491	0.115	1.5979	4.40521e-63	7.33379e-59
Ppp1r2	0.895	0.821	0.70532	1.20899e-39	2.01272e-35
Ppp1r7	0.634	0.435	0.373149	1.71312e-27	2.85201e-23
Ppp1r9a	0.833	0.668	0.411875	9.85974e-35	1.64145e-30
Ppp3ca	0.966	0.897	0.789905	1.58816e-78	2.64397e-74
Ppp3r1	0.958	0.872	0.430012	4.17407e-50	6.94899e-46
Prdx1	0.974	1	-0.320101	6.04455e-51	1.0063e-46
Prkcb	0.657	0.462	0.462996	7.81908e-28	1.30172e-23
Prkce	0.625	0.363	0.364478	3.35737e-33	5.58935e-29
Prkra	0.269	0.507	-0.25857	1.84106e-30	3.065e-26
Prlr	0.267	0.695	-0.423246	8.73106e-73	1.45355e-68
Prmt2	0.795	0.955	-0.49351	2.16785e-77	3.60904e-73
Prok2	0.143	0.062	0.341496	4.53831e-07	0.00755538
Prr13	0.544	0.829	-0.37895	1.22209e-48	2.03453e-44
Psap	0.999	0.996	0.275319	9.68961e-34	1.61313e-29
Ptk2b	0.362	0.039	0.550108	6.28153e-48	1.04575e-43
Ptms	0.962	0.874	0.358577	1.49211e-36	2.48407e-32
Ptn	0.682	0.8	-0.379667	2.91208e-23	4.84804e-19
Ptpn5	0.66	0.454	0.428758	5.79965e-31	9.65526e-27
R3hdm1	0.897	0.788	0.524167	1.88359e-38	3.1358e-34
R3hdm4	0.469	0.239	0.39985	2.72511e-28	4.53677e-24
Rab40b	0.404	0.165	0.429551	5.00692e-30	8.33551e-26
Rac3	0.374	0.641	-0.342111	8.45856e-39	1.40818e-34
Ramp1	0.415	0.105	0.733801	2.56279e-46	4.26654e-42
Rap1gap	0.66	0.548	0.329357	4.40812e-17	7.33864e-13
Rap2b	0.509	0.303	0.339752	8.25661e-24	1.37456e-19
Rarb	0.293	0.033	0.422253	2.56556e-36	4.27114e-32
Rasgef1a	0.711	0.53	0.307597	1.1442e-23	1.90486e-19
Rbfox1	0.688	0.433	0.456043	1.36817e-37	2.27773e-33
Rbfox3	0.667	0.398	0.463892	1.9645e-43	3.2705e-39
Rdx	0.526	0.74	-0.284394	2.54739e-27	4.24089e-23
Reln	0.09	0.307	-0.293819	4.48904e-44	7.47336e-40
Rem2	0.316	0.146	0.310384	7.93603e-17	1.32119e-12
Resp18	0.918	1	-0.610202	2.26442e-91	3.7698e-87
Rgs10	0.55	0.88	-1.07353	3.78024e-132	6.29335e-128
Rgs16	0.113	0.4	-0.453366	1.17999e-66	1.96444e-62
Rgs2	0.662	0.518	0.426259	5.63525e-14	9.38156e-10
Rgs4	0.609	0.792	-0.598638	2.65585e-52	4.42145e-48
Rgs7bp	0.517	0.27	0.415055	5.06909e-32	8.43903e-28
Rgs9	0.45	0.346	0.339663	1.19348e-11	1.98691e-07
Rims3	0.283	0.52	-0.250334	7.44814e-27	1.23997e-22
Rnh1	0.26	0.546	-0.321329	1.845e-43	3.07155e-39
Rorb	0.09	0.74	-0.99681	1.78497e-286	2.97163e-282
Rpl10	0.991	1	-0.448669	5.31786e-77	8.85317e-73
Rpl10-ps3	0.749	0.87	-0.379922	6.16518e-42	1.02638e-37
Rpl11	0.991	1	-0.313299	8.67455e-48	1.44414e-43
Rpl13	1	1	-0.343057	2.64066e-70	4.39617e-66
Rpl13a	0.998	1	-0.362074	5.94297e-70	9.89386e-66
Rpl14	0.999	0.998	-0.36377	7.36513e-70	1.22615e-65
Rpl17	0.998	1	-0.345335	9.41788e-61	1.56789e-56
Rpl18a	0.999	1	-0.270492	1.88045e-46	3.13057e-42
Rpl19	0.999	1	-0.296026	5.68132e-49	9.45826e-45
Rpl21	0.995	1	-0.315232	1.62956e-49	2.71288e-45
Rpl22l1	0.999	1	-0.440285	6.62933e-84	1.10365e-79
Rpl23	0.992	0.996	-0.275622	8.41192e-44	1.40042e-39
Rpl23a	0.992	0.988	-0.359654	1.46691e-56	2.44212e-52
Rpl23a-ps3	0.818	0.872	-0.25297	2.50124e-19	4.16407e-15
Rpl24	0.997	1	-0.356166	3.01128e-61	5.01319e-57
Rpl26	0.987	0.996	-0.36607	3.69615e-49	6.15335e-45
Rpl32	0.993	1	-0.353871	7.27409e-62	1.21099e-57
Rpl34	0.98	0.996	-0.344665	1.89312e-49	3.15166e-45
Rpl35	0.984	0.99	-0.298024	4.27315e-35	7.11394e-31
Rpl35a	0.99	0.996	-0.401363	2.18221e-59	3.63294e-55
Rpl36	0.981	0.994	-0.289669	4.93757e-35	8.22007e-31
Rpl37	0.998	0.998	-0.402395	7.99127e-65	1.33039e-60
Rpl37a	0.998	1	-0.339944	1.64834e-59	2.74415e-55
Rpl38	0.987	0.998	-0.340158	1.37995e-43	2.29734e-39
Rpl39	0.957	0.983	-0.296145	8.31442e-29	1.38418e-24
Rpl4	0.982	0.992	-0.263727	1.74346e-33	2.90251e-29
Rpl41	1	1	-0.257349	8.92036e-35	1.48506e-30
Rpl6	0.999	1	-0.362214	1.90453e-77	3.17066e-73
Rpl6l	0.756	0.872	-0.26327	1.98092e-25	3.29784e-21
Rpl8	0.99	1	-0.386433	2.20959e-68	3.67853e-64
Rpl9	0.995	1	-0.355292	6.99241e-54	1.1641e-49
Rprm	0.428	0.268	0.40813	3.97745e-15	6.62165e-11
Rprml	0.434	0.093	0.616167	6.64065e-52	1.10554e-47
Rps10	0.896	0.936	-0.267116	4.86425e-26	8.098e-22
Rps11	0.989	0.998	-0.37375	6.20244e-61	1.03258e-56
Rps14	0.998	0.998	-0.369902	2.82538e-54	4.7037e-50
Rps15a	0.965	0.981	-0.254393	7.59129e-28	1.2638e-23
Rps18	0.995	0.996	-0.268244	1.33582e-38	2.22387e-34
Rps19	0.998	1	-0.347725	6.19566e-59	1.03145e-54
Rps21	0.959	0.983	-0.26698	2.26451e-28	3.76996e-24
Rps23	0.994	0.998	-0.269985	9.25696e-31	1.5411e-26
Rps24	0.962	0.988	-0.398741	3.46693e-51	5.77174e-47
Rps27	0.999	0.998	-0.41855	9.15888e-75	1.52477e-70
Rps27a	0.993	1	-0.387117	3.81914e-58	6.3581e-54
Rps27rt	0.617	0.773	-0.296613	5.9521e-24	9.90905e-20
Rps28	0.971	0.996	-0.486596	8.42925e-76	1.4033e-71
Rps29	0.998	1	-0.317644	6.36658e-41	1.05991e-36
Rps3	0.996	0.998	-0.296216	2.63862e-44	4.39277e-40
Rps4x	0.976	0.996	-0.316367	2.22773e-37	3.70873e-33
Rps5	0.997	1	-0.298971	1.87894e-52	3.12806e-48
Rps6	0.998	1	-0.384389	1.02556e-61	1.70735e-57
Rps8	0.999	1	-0.426753	8.76849e-86	1.45978e-81
Rps9	0.985	0.988	-0.256882	1.01409e-31	1.68826e-27
Rrad	0.116	0.34	-0.443747	1.38096e-42	2.29902e-38
Runx1t1	0.445	0.132	0.469165	2.11998e-42	3.52934e-38
Rwdd2a	0.567	0.751	-0.279787	5.05783e-24	8.42027e-20
Scamp1	0.732	0.524	0.336049	5.31799e-30	8.8534e-26
Scg2	0.986	1	-0.506814	2.06575e-69	3.43907e-65
Scg3	0.549	0.759	-0.257838	3.62812e-23	6.0401e-19
Scn2b	0.702	0.583	0.257812	6.35807e-14	1.05849e-09
Scn9a	0.277	0.761	-0.650256	4.44737e-123	7.40397e-119
Selm	0.897	0.975	-0.332245	5.70437e-45	9.49663e-41
Serpine2	0.547	0.68	-0.329742	6.2597e-16	1.04211e-11
Sez6	0.406	0.134	0.43884	3.04805e-35	5.07439e-31
Sh3bgrl	0.585	0.344	0.427861	1.07041e-34	1.78202e-30
Sipa1l1	0.413	0.227	0.274488	7.86672e-19	1.30965e-14
Six3	0.318	0.109	0.405253	2.74419e-24	4.56853e-20
Slc22a17	0.997	0.988	0.309458	1.5085e-42	2.51135e-38
Slc25a5	0.947	0.816	0.567411	1.23493e-64	2.05591e-60
Slc39a6	0.39	0.654	-0.289354	9.82838e-33	1.63623e-28
Slc6a1	0.562	0.48	0.335621	2.0897e-09	3.47894e-05
Smim1	0.121	0.361	-0.257935	1.13027e-44	1.88167e-40
Smpd3	0.407	0.262	0.295095	4.44738e-14	7.404e-10
Snap25	1	1	0.452524	3.19261e-90	5.31506e-86
Snca	0.935	0.693	0.742575	8.54462e-92	1.42251e-87
Sorbs2	0.414	0.256	0.258865	5.41663e-15	9.01761e-11
Sowaha	0.356	0.066	0.417282	8.26464e-40	1.3759e-35
Spats2l	0.377	0.13	0.2901	8.22587e-28	1.36944e-23
Spint2	0.69	0.864	-0.431268	8.86659e-42	1.47611e-37
Spock3	0.831	0.67	0.391039	2.94274e-30	4.89907e-26
Sst	0.295	0.278	0.372015	0.0957121	1
St6galnac5	0.358	0.128	0.301191	1.84613e-25	3.07344e-21
Stk32a	0.131	0.342	-0.314873	1.18994e-35	1.98101e-31
Stmn1	0.984	1	-0.409655	1.02666e-63	1.70918e-59
Stmn2	0.952	1	-0.482632	2.57408e-84	4.28533e-80
Stmn3	0.999	1	-0.270403	1.19624e-47	1.99151e-43
Strip2	0.219	0.033	0.287302	1.99289e-23	3.31777e-19
Stxbp6	0.302	0.064	0.430756	2.54417e-29	4.23553e-25
Syndig1l	0.284	0.064	0.406068	1.53941e-27	2.56281e-23
Syt1	0.991	0.969	0.460409	1.67211e-55	2.78372e-51
Syt5	0.91	0.835	0.283976	7.45215e-22	1.24063e-17
Tac1	0.652	0.289	1.96501	6.98999e-75	1.16369e-70
Tecr	0.999	1	-0.253766	1.56961e-41	2.61309e-37
Th	0.024	0.181	-0.428498	4.95887e-54	8.25552e-50
Thra	0.976	0.932	0.280924	3.24345e-30	5.39969e-26
Thsd7b	0.065	0.303	-0.296049	1.73437e-62	2.88737e-58
Thy1	0.939	0.8	0.327273	5.2722e-32	8.77716e-28
Tm2d3	0.697	0.874	-0.291899	9.53153e-32	1.58681e-27
Tmed10	0.767	0.883	-0.288022	2.72929e-29	4.54372e-25
Tmeff2	0.497	0.346	0.321905	4.25806e-16	7.08881e-12
Tmem130	0.881	0.992	-0.421961	5.9048e-63	9.83032e-59
Tmem158	0.908	0.751	0.824327	1.23316e-68	2.05297e-64
Tmem176b	0.136	0.34	-0.269057	1.3731e-31	2.28593e-27
Tmem191c	0.78	0.649	0.255753	3.46161e-16	5.76289e-12
Tmem255a	0.394	0.701	-0.371451	8.09647e-44	1.3479e-39
Tmem35	0.451	0.202	0.308494	8.13669e-28	1.3546e-23
Tmem59l	0.966	0.996	-0.294363	2.20664e-37	3.67362e-33
Tmsb10	0.997	1	-0.409613	5.19236e-60	8.64424e-56
Tmsb4x	1	1	0.250876	2.44758e-20	4.07473e-16
Tmx1	0.661	0.819	-0.256372	4.66596e-24	7.76788e-20
Tmx4	0.962	0.992	-0.270383	6.4746e-34	1.07789e-29
Tox2	0.352	0.631	-0.2987	8.71263e-35	1.45048e-30
Tppp3	0.568	0.81	-0.358325	7.23752e-36	1.2049e-31
Tsc22d1	0.98	0.932	0.521226	1.12099e-51	1.86622e-47
Tshz2	0.457	0.717	-0.294009	1.1244e-28	1.87191e-24
Tspan5	0.468	0.307	0.256798	7.8493e-16	1.30675e-11
Ttll7	0.781	0.645	0.460807	6.0905e-34	1.01395e-29
Tuba1a	0.999	1	-0.295192	6.79419e-40	1.1311e-35
Tuba1b	0.978	1	-0.343471	9.99641e-51	1.6642e-46
Tubb2b	0.448	0.697	-0.253632	3.71296e-26	6.18134e-22
Txndc17	0.513	0.748	-0.310833	2.97095e-32	4.94604e-28
Ubc	0.999	1	-0.253709	1.42561e-37	2.37336e-33
Unc13c	0.244	0.085	0.259077	2.12608e-16	3.5395e-12
Usp51	0.126	0.433	-0.436259	2.80285e-70	4.66619e-66
Vat1	0.538	0.858	-0.554802	4.66136e-81	7.76024e-77
Vdac1	0.986	0.944	0.356438	6.92024e-51	1.15208e-46
Vstm2l	0.462	0.274	0.259274	2.56924e-17	4.27728e-13
Wasf1	0.689	0.497	0.487587	3.50115e-35	5.82871e-31
Wfs1	0.513	0.34	0.658283	4.48754e-25	7.47085e-21
Ybx1	0.847	0.746	0.27301	2.28003e-15	3.7958e-11
Ywhaz	0.99	0.969	0.26913	7.16933e-28	1.19355e-23
Zbtb20	0.777	0.682	0.513299	2.49147e-23	4.1478e-19
Zcchc12	0.99	0.998	-0.285302	6.32746e-31	1.05339e-26
Zdbf2	0.732	0.798	-0.259964	4.2607e-14	7.09322e-10
Zfand5	0.931	0.849	0.25909	4.36308e-20	7.26366e-16
Zfhx3	0.228	0.689	-0.605192	1.40854e-106	2.34493e-102
Zfhx4	0.163	0.435	-0.37316	6.32467e-50	1.05293e-45
Zfp385b	0.313	0.132	0.274124	1.62782e-18	2.70999e-14
Zfp706	0.957	0.883	0.305998	2.2923e-27	3.81623e-23
Zic1	0.167	0.505	-0.419085	1.36874e-65	2.27867e-61

## Sheet: GABA #1 vs all GABAGal
gene name	pct.1	pct.2	avg_logFC	p_val	p_val_adj
Gal	0.139	0.926	-2.81595	7.56741e-149	1.25982e-144
Nts	0.157	0.515	-1.6994	1.93441e-40	3.2204e-36
Cck	0.106	0.219	-1.32517	8.65333e-08	0.00144061
Fos	0.536	0.583	-1.19377	8.10465e-10	1.34926e-05
Pnoc	0.184	0.678	-1.11328	1.44951e-62	2.41315e-58
Cartpt	0.278	0.423	-1.11301	1.17688e-11	1.95928e-07
Isl1	0.029	0.732	-1.0455	6.09287e-110	1.01434e-105
Chgb	0.853	0.967	-0.961065	1.19406e-83	1.98786e-79
Npy	0.121	0.183	-0.949467	0.00306899	1
Rorb	0.121	0.74	-0.922347	2.64355e-85	4.40098e-81
C1ql3	0.025	0.454	-0.896062	1.50838e-56	2.51116e-52
Rgs4	0.45	0.792	-0.888134	3.07988e-55	5.12738e-51
Ecel1	0.067	0.627	-0.869353	1.38857e-77	2.3117e-73
Zfhx3	0.072	0.689	-0.864857	7.989e-88	1.33001e-83
Rgs10	0.722	0.88	-0.829467	1.32542e-48	2.20655e-44
Amigo2	0.133	0.577	-0.811603	8.21679e-55	1.36793e-50
Pcbd1	0.204	0.775	-0.798841	4.49244e-78	7.47901e-74
Bub3	0.569	0.94	-0.792592	1.89758e-87	3.15909e-83
Gpr101	0.045	0.52	-0.782323	5.20989e-61	8.67343e-57
Ndn	0.879	0.843	-0.779876	2.69266e-27	4.48274e-23
Asb4	0.025	0.489	-0.777366	7.558e-63	1.25826e-58
Spint2	0.454	0.864	-0.773744	1.37832e-65	2.29463e-61
Ngb	0.112	0.621	-0.763671	2.88937e-65	4.81022e-61
Ahi1	0.99	1	-0.74337	1.88451e-116	3.13733e-112
Calb1	0.429	0.652	-0.741998	8.69932e-24	1.44826e-19
Prlr	0.125	0.695	-0.739654	8.48305e-72	1.41226e-67
Jun	0.384	0.637	-0.73184	2.99591e-22	4.98759e-18
Cited1	0.07	0.483	-0.718478	8.90962e-50	1.48327e-45
Dlk1	0.123	0.439	-0.685993	3.87383e-30	6.44915e-26
Resp18	1	1	-0.676476	1.17317e-71	1.9531e-67
Scg2	0.98	1	-0.676079	1.97488e-55	3.28779e-51
AW551984	0.387	0.794	-0.664873	1.81439e-53	3.02059e-49
Hpcal1	0.389	0.592	-0.658627	7.89879e-19	1.31499e-14
Dlx1	0.311	0.765	-0.658486	5.32067e-59	8.85785e-55
Vat1	0.489	0.858	-0.657056	9.96309e-58	1.65866e-53
Hmx2	0.016	0.579	-0.64636	1.03047e-81	1.71553e-77
Rpl10	0.988	1	-0.634683	5.41371e-74	9.01274e-70
Zic1	0.053	0.505	-0.63368	9.85814e-57	1.64118e-52
Mrap2	0.221	0.683	-0.624509	3.18469e-55	5.30187e-51
Dbpht2	0.198	0.485	-0.623575	5.65916e-25	9.42137e-21
Rpl22l1	0.996	1	-0.617838	1.17008e-77	1.94795e-73
Irs4	0.055	0.505	-0.616317	1.17686e-55	1.95924e-51
Rpl3	0.996	0.998	-0.614768	2.49082e-67	4.14672e-63
Itm2c	0.965	0.998	-0.611165	1.60778e-68	2.67663e-64
Hspa5	0.943	0.988	-0.610963	1.64867e-59	2.74471e-55
Rps28	0.945	0.996	-0.605929	8.95496e-60	1.49082e-55
Rps14	0.994	0.998	-0.594721	3.4413e-65	5.72908e-61
Rpl10-ps3	0.656	0.87	-0.587491	1.77147e-48	2.94914e-44
Rps27	0.996	0.998	-0.587237	1.35178e-72	2.25045e-68
Scn9a	0.329	0.761	-0.584501	4.1452e-48	6.90093e-44
Rpl9	0.986	1	-0.578255	2.12832e-63	3.54322e-59
Tppp3	0.444	0.81	-0.575559	3.32835e-41	5.54103e-37
Pcp4	0.98	0.971	-0.564523	2.72119e-27	4.53023e-23
Atp1a1	0.53	0.779	-0.563904	1.6027e-34	2.66818e-30
Rpl14	0.996	0.998	-0.557728	1.18332e-74	1.96998e-70
A730017C20Rik	0.834	0.961	-0.55758	2.3324e-57	3.88299e-53
Celf6	0.399	0.775	-0.555809	1.14042e-43	1.89857e-39
Rps24	0.933	0.988	-0.550696	2.00942e-48	3.34528e-44
Rgs16	0.043	0.4	-0.545935	1.49836e-42	2.49447e-38
Rrad	0.051	0.34	-0.537926	1.86601e-31	3.10653e-27
Zfhx4	0.037	0.435	-0.536847	3.32352e-49	5.53299e-45
Zcchc12	0.973	0.998	-0.534215	1.62302e-54	2.702e-50
Peg10	0.051	0.495	-0.531476	1.70126e-55	2.83226e-51
Usp51	0.051	0.433	-0.526698	1.77575e-45	2.95627e-41
Rps19	0.992	1	-0.526644	4.47038e-60	7.44229e-56
Rpl35a	0.988	0.996	-0.526249	2.45978e-52	4.09504e-48
Rpl6	1	1	-0.522947	1.40405e-75	2.33747e-71
Nell1	0.378	0.717	-0.520366	3.7408e-32	6.22769e-28
Rps3	0.996	0.998	-0.518774	5.60435e-62	9.33013e-58
Rpl41	1	1	-0.518767	4.86365e-61	8.097e-57
Fosb	0.09	0.305	-0.5178	3.91042e-19	6.51007e-15
Rps23	0.99	0.998	-0.515875	9.29506e-50	1.54744e-45
Hap1	0.894	0.99	-0.513702	1.84918e-53	3.07852e-49
Prdx1	0.951	1	-0.512469	4.29991e-62	7.15848e-58
Ubb	1	1	-0.512257	1.7364e-67	2.89076e-63
Rps6	0.998	1	-0.511342	4.30698e-55	7.17026e-51
Junb	0.339	0.466	-0.509738	1.67551e-07	0.00278938
Gpx3	0.562	0.664	-0.505416	2.66531e-12	4.43721e-08
6330403K07Rik	0.998	1	-0.503677	4.71858e-53	7.8555e-49
Calcr	0.01	0.346	-0.50002	9.11385e-43	1.51727e-38
Cd24a	0.035	0.262	-0.498772	2.4497e-24	4.07827e-20
Rpl9-ps6	0.714	0.899	-0.498656	1.14955e-37	1.91377e-33
Pcsk1n	1	1	-0.497605	2.11762e-50	3.52541e-46
Tle4	0.196	0.588	-0.491861	4.45728e-37	7.42048e-33
Nenf	0.933	0.99	-0.491475	1.09662e-41	1.82565e-37
Ly6h	1	1	-0.488388	5.96092e-60	9.92375e-56
Rpl8	0.994	1	-0.488015	1.32196e-58	2.20081e-54
Pnck	0.881	0.983	-0.486979	5.42412e-49	9.03007e-45
Rpl37	0.998	0.998	-0.486022	1.99566e-50	3.32238e-46
2010005H15Rik	0.02	0.373	-0.483519	3.89157e-44	6.47869e-40
Gstm7	0.094	0.441	-0.482406	5.6096e-37	9.33886e-33
Hs6st2	0.278	0.583	-0.480476	2.0649e-24	3.43764e-20
Lrpap1	0.888	0.959	-0.478627	3.06231e-41	5.09813e-37
Rpl13	1	1	-0.478288	1.88867e-65	3.14425e-61
Rpl11	0.986	1	-0.476866	1.43527e-55	2.38943e-51
Plcxd3	0.282	0.631	-0.476706	9.94817e-33	1.65617e-28
Rps29	0.994	1	-0.475438	2.07164e-46	3.44887e-42
Rps3a1	0.943	0.988	-0.474525	6.7035e-44	1.116e-39
Rpl32	0.986	1	-0.474065	1.95732e-56	3.25854e-52
Oprk1	0.106	0.447	-0.474043	8.6997e-35	1.44833e-30
Rps8	0.998	1	-0.471962	9.94963e-59	1.65642e-54
Mrfap1	0.98	0.996	-0.467724	3.23524e-54	5.38602e-50
Prmt2	0.828	0.955	-0.46406	6.25029e-40	1.04055e-35
Synpr	0.213	0.379	-0.463524	2.0897e-10	3.47893e-06
Rpl13a	0.996	1	-0.461315	2.39154e-58	3.98144e-54
Cd63	0.354	0.67	-0.457407	3.10479e-29	5.16886e-25
Clu	0.867	0.938	-0.457228	1.32163e-32	2.20025e-28
Hmx3	0.008	0.396	-0.456594	2.93944e-51	4.89358e-47
Anxa5	0.237	0.522	-0.455852	2.7592e-25	4.59352e-21
Vip	0.057	0.111	-0.454806	0.00200186	1
Rps27a	0.996	1	-0.454775	3.12371e-43	5.20035e-39
Tuba1a	0.998	1	-0.453025	1.30055e-45	2.16515e-41
Rpl4	0.957	0.992	-0.451998	3.28093e-46	5.4621e-42
Gm10076	0.648	0.835	-0.45088	3.16024e-26	5.26117e-22
Rps18	0.986	0.996	-0.450627	2.16941e-51	3.61164e-47
Stk32a	0.022	0.342	-0.450603	9.11532e-39	1.51752e-34
1700086L19Rik	0.164	0.404	-0.444487	6.57794e-19	1.0951e-14
Ctxn1	0.626	0.845	-0.442966	9.84684e-33	1.6393e-28
Rpl23a	0.984	0.988	-0.437786	2.61007e-44	4.34525e-40
Rps5	0.994	1	-0.434134	3.61329e-54	6.01541e-50
Rps4x	0.963	0.996	-0.433958	1.22108e-36	2.03285e-32
Pfdn5	0.959	0.988	-0.431822	3.14755e-37	5.24004e-33
Mesdc2	0.515	0.761	-0.430949	1.50631e-27	2.5077e-23
Rpl37a	1	1	-0.430111	9.18912e-50	1.5298e-45
Gm8797	0.996	1	-0.427258	7.92279e-43	1.31899e-38
Rpl17	0.998	1	-0.426317	2.59923e-47	4.3272e-43
Rpl26	0.988	0.996	-0.426142	3.79818e-36	6.32321e-32
Cited2	0.411	0.631	-0.424333	1.89451e-16	3.15399e-12
Pou2f2	0.092	0.429	-0.422119	6.40953e-35	1.06706e-30
Rpl6l	0.663	0.872	-0.42126	1.0185e-30	1.6956e-26
Rpl34	0.978	0.996	-0.41855	2.15142e-39	3.58168e-35
Pea15a	0.863	0.955	-0.418456	4.55868e-31	7.58929e-27
Fndc9	0.043	0.396	-0.416495	5.08363e-41	8.46322e-37
Pdia6	0.742	0.882	-0.415104	2.32199e-29	3.86565e-25
Ctxn2	0.429	0.74	-0.414494	4.31714e-27	7.18717e-23
Rps9	0.971	0.988	-0.412866	1.49994e-40	2.4971e-36
Rpl35	0.973	0.99	-0.412636	1.16513e-33	1.93971e-29
Lmna	0.254	0.54	-0.411793	6.87578e-23	1.14468e-18
Sh3gl3	0.26	0.608	-0.409081	4.29444e-31	7.14939e-27
Ddc	0.082	0.32	-0.408319	3.41231e-22	5.68082e-18
Rps21	0.943	0.983	-0.406555	5.50995e-33	9.17297e-29
Rcn1	0.149	0.513	-0.406554	7.59022e-35	1.26362e-30
Sub1	0.994	1	-0.406366	9.15734e-54	1.52451e-49
Brinp1	0.282	0.647	-0.404812	1.15728e-31	1.92665e-27
Dusp1	0.258	0.402	-0.403973	4.07961e-09	6.79173e-05
Th	0.025	0.181	-0.402268	4.99576e-16	8.31695e-12
Cpne2	0.074	0.45	-0.401376	1.6769e-41	2.79171e-37
Rps27rt	0.538	0.773	-0.399502	1.55873e-23	2.59497e-19
Anp32b	0.256	0.598	-0.396889	1.19624e-29	1.9915e-25
Rps11	0.99	0.998	-0.395898	4.3615e-39	7.26102e-35
1500009L16Rik	0.268	0.577	-0.395087	2.05624e-25	3.42322e-21
Tmem255a	0.387	0.701	-0.391688	1.46426e-26	2.4377e-22
RP24-236C17.2	0.362	0.711	-0.390782	5.41659e-31	9.01754e-27
Rps16	0.994	1	-0.389492	9.00188e-43	1.49863e-38
Marcksl1	0.982	0.998	-0.387601	1.59405e-35	2.65377e-31
Rps7	0.98	0.996	-0.387021	7.61642e-39	1.26798e-34
Phactr3	0.354	0.584	-0.385184	2.93559e-16	4.88717e-12
Rps15a	0.935	0.981	-0.384921	5.61107e-32	9.34131e-28
Btg2	0.112	0.293	-0.384558	1.01729e-13	1.69358e-09
Podxl2	0.965	0.984	-0.384089	9.33032e-36	1.55331e-31
Rpl24	0.994	1	-0.383873	1.22475e-40	2.03897e-36
Rsph9	0.249	0.596	-0.383333	2.51845e-30	4.19272e-26
Gm1673	0.969	0.99	-0.383096	1.74354e-29	2.90265e-25
Hlf	0.186	0.507	-0.379552	2.13728e-27	3.55815e-23
Thsd7a	0.088	0.386	-0.37907	5.63232e-29	9.37669e-25
Nr2f2	0.035	0.299	-0.37859	8.50841e-29	1.41648e-24
Rpl21	0.994	1	-0.377625	1.34254e-38	2.23507e-34
Saraf	0.955	0.986	-0.375242	1.42043e-34	2.36474e-30
Cpe	0.969	0.99	-0.374203	4.76361e-31	7.93046e-27
Ergic3	0.802	0.922	-0.372867	1.92913e-28	3.21161e-24
Caly	1	1	-0.372637	5.98769e-45	9.9683e-41
Rps2	0.965	0.992	-0.369491	7.78612e-36	1.29623e-31
Txndc17	0.456	0.748	-0.368857	2.20097e-24	3.66418e-20
Eef1g	0.961	0.996	-0.368195	1.96811e-34	3.27651e-30
Tshz2	0.374	0.717	-0.367861	2.0408e-24	3.39753e-20
Uqcc2	0.902	0.979	-0.366136	2.07633e-26	3.45667e-22
0610011F06Rik	0.562	0.796	-0.364559	1.72963e-23	2.87949e-19
Nudc	0.853	0.93	-0.36398	2.44681e-26	4.07344e-22
Spcs2	0.939	0.988	-0.363953	1.07699e-28	1.79298e-24
Pdia3	0.843	0.94	-0.363726	8.48101e-30	1.41192e-25
Rplp2	0.986	0.996	-0.363403	9.8579e-33	1.64114e-28
2700094K13Rik	0.384	0.685	-0.362085	8.29721e-24	1.38132e-19
C1d	0.914	0.973	-0.360979	4.40176e-31	7.32805e-27
Dgkk	0.045	0.313	-0.360075	3.05022e-28	5.07801e-24
Cst3	0.996	0.998	-0.359651	2.07429e-27	3.45327e-23
Itm2b	1	0.998	-0.358827	2.90545e-43	4.837e-39
Crip2	0.497	0.697	-0.3588	5.78495e-18	9.63079e-14
Naca	0.98	0.994	-0.358476	1.62626e-37	2.70739e-33
Rps18-ps3	0.395	0.654	-0.358285	1.97084e-21	3.28105e-17
Fau	0.992	0.998	-0.357828	1.80684e-37	3.00802e-33
Lsamp	0.91	0.967	-0.357301	1.06941e-20	1.78035e-16
Rpl10a	0.924	0.963	-0.356888	5.52522e-31	9.19838e-27
Cirbp	0.926	0.973	-0.356849	9.75045e-27	1.62325e-22
Erp29	0.806	0.92	-0.356484	1.14119e-27	1.89986e-23
Jund	0.791	0.86	-0.353661	1.18133e-12	1.96668e-08
Stmn1	0.998	1	-0.352455	1.62143e-33	2.69936e-29
Rpl19	1	1	-0.351633	4.78969e-37	7.97387e-33
Tram1l1	0.579	0.79	-0.351584	3.70606e-21	6.16984e-17
Hspa1a	0.272	0.373	-0.350887	0.00028825	1
Rpl18a	1	1	-0.350868	2.865e-41	4.76965e-37
Edil3	0.307	0.658	-0.348445	5.91846e-25	9.85306e-21
Btf3	0.924	0.983	-0.346128	1.06614e-29	1.77491e-25
Fndc3a	0.493	0.738	-0.345675	1.25009e-18	2.08115e-14
Rpl23a-ps3	0.775	0.872	-0.345183	2.7012e-19	4.49696e-15
Rps25	0.982	0.994	-0.343983	1.07898e-30	1.79628e-26
Rpl27a	0.99	0.994	-0.343544	9.27541e-30	1.54417e-25
Fam46a	0.072	0.225	-0.342361	1.51756e-12	2.52643e-08
Srp14	0.941	0.992	-0.341544	1.14009e-31	1.89802e-27
Lypd1	0.221	0.34	-0.341441	5.03723e-06	0.0838598
Sec61b	0.663	0.802	-0.339395	2.47116e-17	4.11399e-13
Eif3e	0.697	0.85	-0.338841	2.13014e-21	3.54626e-17
Ptn	0.759	0.8	-0.337799	1.21256e-08	0.000201867
Bex2	1	1	-0.337079	1.37505e-52	2.28918e-48
Ftl1	0.969	0.996	-0.336404	1.83609e-29	3.05672e-25
Ppp1r17	0.016	0.231	-0.336246	1.74889e-24	2.91155e-20
Mageh1	0.468	0.715	-0.336127	9.8127e-20	1.63362e-15
Zdbf2	0.697	0.798	-0.334984	8.59772e-13	1.43135e-08
Aamp	0.777	0.897	-0.334953	3.30736e-25	5.50609e-21
Fam183b	0.108	0.369	-0.334729	4.25681e-23	7.08674e-19
Psmb1	0.93	0.994	-0.334678	2.11272e-27	3.51725e-23
Os9	0.503	0.753	-0.334496	1.0401e-20	1.73156e-16
Stxbp5l	0.331	0.608	-0.334134	4.06433e-19	6.7663e-15
Tox2	0.329	0.631	-0.333751	5.71189e-22	9.50915e-18
BC048546	0.086	0.287	-0.333421	8.55456e-17	1.42416e-12
Atraid	0.722	0.897	-0.332663	4.08593e-24	6.80225e-20
Tmem176b	0.104	0.34	-0.332416	3.33781e-20	5.55678e-16
Nnat	0.716	0.852	-0.331929	7.34454e-15	1.22272e-10
Ubc	1	1	-0.331282	2.6574e-33	4.42404e-29
Dnajb1	0.411	0.518	-0.329819	1.80352e-05	0.30025
Tmem215	0.016	0.268	-0.328532	8.57904e-30	1.42824e-25
Gstp1	0.757	0.899	-0.328245	3.56741e-22	5.93902e-18
Sumo1	0.928	0.992	-0.327225	5.50905e-27	9.17146e-23
Rpl38	0.992	0.998	-0.326058	6.69638e-24	1.11481e-19
Gpr165	0.02	0.282	-0.325891	1.55414e-30	2.58733e-26
Sf3b2	0.908	0.975	-0.325861	1.65759e-25	2.75956e-21
Sptssa	0.35	0.654	-0.324853	1.69837e-21	2.82744e-17
Ctxn3	0.01	0.223	-0.323521	1.95293e-25	3.25124e-21
Pnmal1	0.683	0.843	-0.322047	2.3325e-16	3.88314e-12
Nr3c1	0.262	0.561	-0.321709	4.22238e-22	7.02942e-18
Wdr89	0.613	0.814	-0.321635	1.51427e-19	2.52096e-15
Gpc4	0.006	0.28	-0.3206	1.98941e-34	3.31196e-30
Thsd7b	0.051	0.303	-0.320226	1.02242e-25	1.70213e-21
Nell2	0.188	0.447	-0.320198	9.27909e-19	1.54478e-14
Cetn2	0.521	0.734	-0.320147	1.55925e-17	2.59584e-13
Pmaip1	0.01	0.169	-0.31934	2.13031e-18	3.54653e-14
Sdf2	0.511	0.732	-0.318993	6.96398e-18	1.15936e-13
Rhbdd2	0.483	0.753	-0.318944	7.93852e-20	1.3216e-15
Ddrgk1	0.595	0.804	-0.316756	2.8073e-18	4.67359e-14
Mrpl54	0.479	0.707	-0.316634	2.00159e-17	3.33225e-13
Pafah1b3	0.55	0.779	-0.316476	1.47655e-18	2.45816e-14
Vgf	0.409	0.493	-0.316301	0.000996906	1
Psmc2	0.665	0.862	-0.315134	1.41089e-21	2.34884e-17
Arhgdig	0.683	0.862	-0.315033	3.53925e-18	5.89215e-14
Cox7a2l	0.877	0.959	-0.314957	1.36954e-20	2.28001e-16
Arl4a	0.399	0.588	-0.313369	1.24928e-12	2.0798e-08
Bcas2	0.883	0.953	-0.312383	1.50142e-22	2.49957e-18
Cdkl2	0.204	0.48	-0.312383	1.43146e-21	2.38309e-17
Morf4l1	1	1	-0.312271	5.76587e-43	9.59903e-39
Eef1a1	0.998	1	-0.312258	6.14348e-33	1.02277e-28
Rpl23	0.992	0.996	-0.311607	9.68862e-31	1.61296e-26
Rps26	0.914	0.948	-0.310728	4.85146e-21	8.07672e-17
Emb	0.303	0.536	-0.310253	2.54276e-17	4.23319e-13
Rac3	0.405	0.641	-0.307476	8.48835e-17	1.41314e-12
Sesn3	0.585	0.779	-0.307345	1.07896e-16	1.79626e-12
Atp6v0b	0.99	1	-0.306493	7.8728e-35	1.31066e-30
Rasd1	0.012	0.216	-0.306278	1.21145e-23	2.01682e-19
Tesc	0.061	0.317	-0.306017	3.70254e-25	6.16399e-21
Ift22	0.505	0.701	-0.305782	5.20486e-16	8.66505e-12
Epdr1	0.405	0.658	-0.3055	5.49026e-19	9.14018e-15
Eif4a1	0.939	0.977	-0.304715	1.82616e-23	3.04019e-19
Ptma	0.99	0.996	-0.304627	8.27513e-18	1.37764e-13
Ptov1	0.918	0.973	-0.304234	1.29146e-20	2.15003e-16
Rprm	0.08	0.268	-0.304146	2.26544e-15	3.7715e-11
Klhdc8b	0.184	0.456	-0.303039	3.4266e-21	5.70461e-17
Dgcr6	0.352	0.641	-0.302063	1.79839e-20	2.99396e-16
Syt5	0.74	0.835	-0.30173	1.92192e-13	3.19961e-09
Sec11a	0.337	0.588	-0.301541	7.39023e-17	1.23033e-12
Rnh1	0.264	0.546	-0.300814	2.01811e-20	3.35975e-16
Tmie	0.207	0.458	-0.300668	5.63251e-19	9.37701e-15
Rpl36a	0.93	0.963	-0.300142	9.03069e-19	1.50343e-14
Sdcbp	0.661	0.779	-0.299798	5.44121e-08	0.000905852
Por	0.372	0.65	-0.299642	1.11008e-18	1.84806e-14
Pdcd5	0.748	0.895	-0.299166	7.96995e-20	1.32684e-15
Ldha	0.804	0.887	-0.298292	7.00188e-17	1.16567e-12
Chodl	0.049	0.208	-0.297869	2.54581e-14	4.23826e-10
Dpcd	0.56	0.73	-0.297571	4.64766e-15	7.73743e-11
Bsg	0.992	0.998	-0.296502	7.23014e-26	1.20367e-21
Acp1	0.832	0.917	-0.296234	4.29441e-22	7.14933e-18
Psme2	0.342	0.573	-0.296168	4.6376e-17	7.72068e-13
N6amt1	0.219	0.491	-0.295476	4.91753e-20	8.18671e-16
Gstm6	0.247	0.476	-0.295067	1.57039e-15	2.61438e-11
H3f3b	0.996	1	-0.294283	1.72372e-25	2.86964e-21
Sfr1	0.875	0.94	-0.292398	8.47924e-22	1.41162e-17
Rbbp7	0.64	0.808	-0.29239	6.31527e-15	1.05137e-10
Cnpy2	0.489	0.724	-0.292219	3.13962e-17	5.22684e-13
Wfs1	0.125	0.34	-0.291544	6.54526e-17	1.08965e-12
Nagk	0.431	0.691	-0.291298	4.83859e-18	8.05528e-14
Prmt1	0.83	0.942	-0.290707	1.38224e-20	2.30116e-16
Eif1	1	1	-0.290068	8.37869e-34	1.39488e-29
Gaa	0.969	0.99	-0.289166	3.07655e-18	5.12184e-14
Susd4	0.346	0.602	-0.288883	1.42802e-16	2.37736e-12
Arpc5	0.601	0.773	-0.28862	3.94469e-17	6.56712e-13
Tmem59	0.953	0.986	-0.287703	1.56749e-21	2.60955e-17
Ndrg1	0.115	0.381	-0.28746	1.09442e-22	1.82198e-18
Capns1	0.83	0.901	-0.28735	2.46807e-19	4.10885e-15
Efna5	0.272	0.515	-0.286751	1.11077e-15	1.84922e-11
Sox2	0.078	0.317	-0.286263	2.35397e-21	3.91889e-17
Hmgb1	0.971	0.994	-0.286197	1.83306e-21	3.05167e-17
Dctn3	0.904	0.971	-0.285016	4.59916e-20	7.65668e-16
Tusc3	0.814	0.926	-0.284263	1.42121e-16	2.36603e-12
Pgls	0.274	0.538	-0.283585	1.19195e-18	1.98435e-14
Gabra5	0.229	0.425	-0.283334	1.0104e-12	1.68211e-08
Rpl13-ps3	0.286	0.567	-0.282147	1.81308e-19	3.01841e-15
Rnd3	0.137	0.351	-0.282136	1.29513e-16	2.15613e-12
Nme1	0.982	1	-0.281675	4.13531e-24	6.88447e-20
Ywhae	1	1	-0.28071	3.62204e-32	6.02996e-28
B3galnt1	0.479	0.699	-0.280659	1.37812e-14	2.2943e-10
Snx7	0.1	0.361	-0.28045	5.01945e-23	8.35638e-19
Rpl39	0.957	0.983	-0.278968	3.10161e-15	5.16355e-11
Gm9843	0.81	0.891	-0.278793	8.58275e-15	1.42886e-10
Prnp	0.949	0.988	-0.27865	2.3944e-13	3.9862e-09
Cisd3	0.374	0.61	-0.278144	2.50015e-16	4.16225e-12
Cpne7	0.039	0.313	-0.277949	2.19424e-29	3.65297e-25
Tubb5	0.988	0.998	-0.277025	7.35377e-21	1.22425e-16
Prkra	0.254	0.507	-0.276452	1.24635e-17	2.07492e-13
Gm10073	0.501	0.678	-0.276389	3.40496e-12	5.66858e-08
Egr1	0.27	0.373	-0.27616	6.48161e-05	1
As3mt	0.284	0.478	-0.276118	2.68173e-12	4.46454e-08
Npas4	0.121	0.268	-0.275883	1.21959e-09	2.03038e-05
Jam3	0.151	0.394	-0.275652	9.96454e-19	1.6589e-14
Pcsk2	0.235	0.435	-0.275646	1.599e-11	2.66201e-07
Rps15	0.984	0.998	-0.27492	2.05811e-21	3.42634e-17
Tmem163	0.039	0.212	-0.27427	1.00649e-16	1.6756e-12
Efcab10	0.125	0.377	-0.27421	2.34067e-20	3.89675e-16
Egfl7	0.229	0.458	-0.273884	4.52968e-16	7.54102e-12
Rab2a	0.967	0.996	-0.273838	5.09467e-24	8.48161e-20
Tmed10	0.783	0.883	-0.273791	1.55901e-15	2.59544e-11
Eif3m	0.534	0.746	-0.273618	6.84599e-16	1.13972e-11
Tmem59l	0.98	0.996	-0.27335	1.64396e-18	2.73686e-14
Rplp0	0.879	0.948	-0.273177	1.04607e-18	1.74149e-14
Enpp2	0.241	0.433	-0.272118	1.60142e-12	2.66604e-08
Rpl30	0.9	0.95	-0.271375	4.15518e-18	6.91754e-14
Apoc3	0.008	0.2	-0.271249	6.59862e-23	1.09854e-18
Rph3a	0.309	0.555	-0.270159	1.74477e-15	2.9047e-11
Gnas	1	1	-0.270109	4.28533e-36	7.13422e-32
Trappc2l	0.773	0.885	-0.269639	8.45634e-16	1.40781e-11
2700060E02Rik	0.761	0.87	-0.265995	4.9039e-15	8.16401e-11
Tmx1	0.669	0.819	-0.265635	1.44668e-14	2.40843e-10
Ctsz	0.202	0.412	-0.265611	3.16996e-14	5.27735e-10
Tmsb10	1	1	-0.265114	2.82887e-17	4.70949e-13
Pfkl	0.329	0.573	-0.264135	5.05849e-15	8.42137e-11
Mrpl23	0.591	0.767	-0.264113	1.36993e-14	2.28066e-10
Trappc4	0.708	0.87	-0.264013	2.71856e-15	4.52586e-11
Rwdd2a	0.587	0.751	-0.263988	5.45883e-12	9.08785e-08
Morf4l2	0.996	0.996	-0.263736	9.34412e-23	1.55561e-18
Vti1b	0.761	0.87	-0.263277	4.11499e-15	6.85064e-11
Tmed4	0.609	0.781	-0.262985	2.22058e-14	3.69682e-10
Wbp5	0.98	0.992	-0.262783	8.87411e-18	1.47736e-13
Brs3	0.01	0.155	-0.261853	1.16432e-16	1.93836e-12
Gadd45g	0.252	0.404	-0.261511	1.01144e-07	0.00168385
Lhfpl5	0.337	0.55	-0.261423	2.37314e-13	3.9508e-09
Grcc10	0.74	0.85	-0.261044	2.37378e-13	3.95187e-09
Mrps12	0.632	0.825	-0.261026	1.90599e-15	3.17308e-11
Med28	0.742	0.845	-0.260951	3.83973e-15	6.39238e-11
Gabarapl2	0.975	0.996	-0.260522	8.67679e-22	1.44451e-17
Cpne9	0.055	0.188	-0.260147	4.53569e-11	7.55101e-07
Gm2000	0.509	0.724	-0.260014	2.16734e-13	3.60819e-09
2410015M20Rik	0.873	0.948	-0.259998	4.52134e-16	7.52713e-12
Ssr2	0.571	0.796	-0.259099	6.44498e-15	1.07296e-10
Gprasp2	0.994	1	-0.258939	1.08074e-20	1.79921e-16
Tmem237	0.307	0.544	-0.258638	8.80777e-15	1.46632e-10
Ncald	0.661	0.779	-0.258405	2.40631e-09	4.00603e-05
Vdac3	0.973	0.984	-0.25829	9.47203e-20	1.5769e-15
Ttc9b	0.438	0.662	-0.257688	1.68687e-14	2.80831e-10
RP23-407N2.2	0.824	0.917	-0.257596	2.84749e-14	4.7405e-10
Srpr	0.372	0.623	-0.257217	1.22641e-14	2.04172e-10
Rdx	0.521	0.74	-0.256948	6.03914e-14	1.0054e-09
Rps17	0.947	0.984	-0.256849	1.67037e-18	2.78083e-14
Fam76a	0.342	0.577	-0.256803	4.52478e-14	7.53286e-10
Psmb2	0.892	0.955	-0.256737	2.28364e-17	3.80181e-13
Denr	0.685	0.831	-0.256404	6.12972e-14	1.02048e-09
Hspd1	0.896	0.951	-0.256233	9.55829e-17	1.59126e-12
Prkar2b	0.284	0.544	-0.255805	1.90037e-15	3.16374e-11
Pa2g4	0.366	0.6	-0.25568	2.18568e-14	3.63872e-10
Usp29	0.875	0.924	-0.254442	1.54636e-15	2.57437e-11
Swi5	0.943	0.99	-0.254288	9.62798e-19	1.60287e-14
Spcs1	0.955	0.975	-0.254139	9.30502e-20	1.5491e-15
Copz1	0.429	0.666	-0.254102	5.51232e-15	9.1769e-11
Thoc3	0.256	0.501	-0.253256	6.18606e-16	1.02986e-11
Prr13	0.663	0.829	-0.253246	3.66684e-14	6.10455e-10
Fkbp4	0.787	0.895	-0.252587	4.82439e-14	8.03165e-10
Tmed3	0.344	0.569	-0.252339	9.70676e-14	1.61598e-09
Sgta	0.503	0.711	-0.252202	8.15789e-13	1.35813e-08
Npdc1	0.91	0.967	-0.251559	1.48751e-17	2.47641e-13
Cct5	0.769	0.88	-0.251199	5.30456e-14	8.83102e-10
Cct7	0.937	0.973	-0.251057	3.10989e-16	5.17734e-12
Tm2d3	0.669	0.874	-0.250548	8.47485e-16	1.41089e-11
Sppl3	0.427	0.217	0.251212	3.04716e-14	5.07291e-10
Nlk	0.35	0.13	0.251547	3.11258e-17	5.18182e-13
Ankrd34b	0.356	0.169	0.252326	2.32245e-13	3.86641e-09
Fam126b	0.765	0.629	0.252394	2.24203e-11	3.73254e-07
Ap2a1	0.683	0.581	0.252752	9.24534e-10	1.53916e-05
Arl8a	0.716	0.658	0.253059	4.76354e-08	0.000793034
Pde4b	0.374	0.171	0.253062	4.03453e-14	6.71669e-10
Nkain2	0.28	0.064	0.2533	3.46647e-20	5.77099e-16
Kcnq3	0.415	0.231	0.253544	1.67355e-11	2.78613e-07
Celsr2	0.466	0.282	0.253779	8.5485e-12	1.42315e-07
Pfkp	0.765	0.586	0.254266	1.75986e-13	2.92982e-09
Timp2	0.885	0.79	0.254774	5.63778e-13	9.38578e-09
Map4	0.855	0.79	0.255073	1.75442e-09	2.92076e-05
Grm1	0.454	0.256	0.255632	1.66602e-12	2.77358e-08
Scamp5	0.585	0.437	0.255957	2.90475e-10	4.83583e-06
Eif4g3	0.714	0.606	0.255989	3.41942e-11	5.69266e-07
mt-Nd4	1	1	0.256197	4.05383e-16	6.74881e-12
Hnrnpul2	0.648	0.561	0.256217	6.90859e-09	0.000115014
Acyp1	0.456	0.254	0.256432	2.75105e-13	4.57995e-09
Grik2	0.446	0.305	0.256496	1.91687e-08	0.00031912
Pnkd	0.644	0.536	0.25672	1.62068e-10	2.69811e-06
Sdhc	0.755	0.647	0.256839	2.86524e-11	4.77005e-07
Ppp2ca	0.875	0.777	0.256924	1.3839e-10	2.30392e-06
Zbtb4	0.401	0.206	0.257362	1.89145e-13	3.14889e-09
Anks1b	0.689	0.513	0.257467	2.87408e-11	4.78476e-07
PISD	0.73	0.616	0.257594	6.72701e-10	1.11991e-05
Slc24a3	0.403	0.206	0.257906	6.61387e-13	1.10108e-08
Manea	0.358	0.142	0.25797	1.42862e-16	2.37836e-12
Ppm1e	0.391	0.175	0.258332	1.1553e-15	1.92334e-11
Pdxk	0.658	0.526	0.259116	4.143e-10	6.89727e-06
Necab1	0.278	0.212	0.260498	0.00244981	1
Snap91	0.781	0.643	0.26052	2.91939e-12	4.8602e-08
Pttg1	0.519	0.334	0.261597	5.54125e-12	9.22508e-08
Itfg1	0.916	0.779	0.26205	6.6993e-17	1.1153e-12
9330182L06Rik	0.395	0.216	0.263844	1.25015e-11	2.08125e-07
Ttyh3	0.403	0.175	0.263884	1.44232e-16	2.40118e-12
BC005537	0.589	0.439	0.264839	1.55967e-10	2.59654e-06
Slc35f1	0.427	0.216	0.264852	3.54372e-14	5.89958e-10
Laptm4b	0.378	0.161	0.265063	2.00845e-16	3.34368e-12
Calm3	1	0.981	0.265189	2.26322e-19	3.76781e-15
C77370	0.517	0.359	0.265827	5.34116e-11	8.89196e-07
Cntnap5a	0.378	0.235	0.266059	1.31387e-08	0.000218734
Pja2	0.996	0.983	0.266151	2.36538e-21	3.93788e-17
Scn2b	0.712	0.583	0.266854	1.10233e-10	1.83516e-06
Serpine2	0.755	0.68	0.266951	3.12149e-05	0.519666
Trim2	0.824	0.722	0.267239	1.42165e-13	2.36676e-09
Sema6d	0.472	0.266	0.267367	9.67097e-13	1.61002e-08
Rnf152	0.339	0.113	0.268075	1.62684e-18	2.70837e-14
Ppfia2	0.521	0.441	0.2683	1.73017e-06	0.0288039
Zfp385a	0.466	0.241	0.268612	1.49189e-15	2.4837e-11
Dnajc5	0.906	0.781	0.268782	3.4933e-16	5.81565e-12
9530059O14Rik	0.335	0.113	0.268786	5.09407e-18	8.48062e-14
Kcnk1	0.458	0.256	0.268978	5.44747e-14	9.06895e-10
Got2	0.796	0.662	0.269091	2.35023e-14	3.91267e-10
Klhl1	0.356	0.126	0.269159	1.62316e-18	2.70223e-14
Csde1	0.824	0.697	0.269964	1.39565e-12	2.32347e-08
Appbp2	0.667	0.612	0.270369	2.03513e-09	3.38809e-05
C130071C03Rik	0.292	0.054	0.270526	3.81446e-24	6.35031e-20
mt-Nd4l	0.961	0.928	0.271475	8.0159e-12	1.33449e-07
Glrb	0.832	0.699	0.271815	4.45183e-14	7.4114e-10
Gnao1	0.896	0.825	0.271858	5.20247e-14	8.66108e-10
Scn8a	0.423	0.221	0.271866	7.21294e-14	1.20081e-09
Clstn1	0.836	0.742	0.274204	5.88537e-12	9.79797e-08
Acsl4	0.46	0.287	0.274948	2.62681e-11	4.37312e-07
B3gat1	0.411	0.25	0.275246	7.34055e-10	1.22205e-05
Pacsin1	0.853	0.74	0.277399	2.92824e-15	4.87494e-11
Grin1	0.708	0.614	0.278266	1.23267e-10	2.05215e-06
Fam19a5	0.497	0.373	0.279042	4.05359e-08	0.000674842
Ttc14	0.926	0.821	0.279173	4.32807e-16	7.20537e-12
Klhl5	0.317	0.085	0.279918	7.11622e-21	1.18471e-16
Chn2	0.364	0.14	0.280232	3.30407e-17	5.50062e-13
Phf24	0.46	0.21	0.282054	2.68715e-18	4.47357e-14
Tspyl1	0.881	0.753	0.282439	9.35097e-14	1.55675e-09
Pole4	0.487	0.254	0.282633	7.97345e-17	1.32742e-12
Dpp6	0.912	0.814	0.283768	1.93595e-14	3.22297e-10
B3glct	0.311	0.05	0.284114	1.68111e-27	2.79872e-23
Ank2	0.961	0.895	0.284654	1.04459e-14	1.73903e-10
Dclk1	0.853	0.715	0.284746	2.87081e-14	4.77933e-10
Rab3c	0.926	0.835	0.284766	4.56885e-12	7.60622e-08
Tenm1	0.54	0.435	0.285669	2.13498e-06	0.0355431
Ppargc1a	0.339	0.126	0.285774	9.59529e-17	1.59742e-12
Cacng2	0.542	0.367	0.286887	6.04798e-12	1.00687e-07
Alcam	0.738	0.577	0.288478	1.60099e-09	2.66533e-05
mt-Cytb	1	1	0.28905	4.16713e-22	6.93744e-18
Arhgap5	0.806	0.676	0.289278	1.58895e-15	2.64528e-11
Pcmtd1	0.681	0.505	0.289622	8.14548e-15	1.35606e-10
Il1rapl1	0.548	0.369	0.290773	2.18295e-11	3.63418e-07
Ube2ql1	0.485	0.249	0.291696	7.81157e-17	1.30047e-12
Etnk1	0.949	0.849	0.292585	1.28432e-17	2.13814e-13
Psd3	0.591	0.483	0.292655	7.6612e-08	0.00127544
Pik3ca	0.487	0.293	0.292864	6.78149e-14	1.12898e-09
Kcnc1	0.746	0.639	0.292902	1.94097e-12	3.23133e-08
Ntm	0.888	0.814	0.292927	1.18424e-12	1.97153e-08
Lpgat1	0.722	0.548	0.293348	3.46191e-15	5.76338e-11
Cycs	0.992	0.965	0.295749	6.92989e-19	1.15369e-14
Isoc1	0.423	0.276	0.296293	9.27713e-09	0.000154446
Tenm4	0.566	0.369	0.297705	2.84119e-14	4.73001e-10
Spon1	0.268	0.076	0.298002	1.22454e-16	2.03861e-12
Malat1	1	1	0.298371	2.09688e-19	3.49088e-15
Zyg11b	0.636	0.476	0.298484	7.42374e-14	1.2359e-09
Nmnat2	0.607	0.41	0.298975	6.1337e-15	1.02114e-10
Epb41l1	0.573	0.383	0.299033	1.1896e-14	1.98045e-10
Sorl1	0.462	0.235	0.299934	2.64209e-16	4.39856e-12
Tenm3	0.399	0.198	0.299949	1.82199e-14	3.03324e-10
Gapdh	0.998	1	0.299977	1.38452e-34	2.30494e-30
Rnf11	0.883	0.794	0.300182	4.18016e-15	6.95912e-11
Pitpnc1	0.499	0.283	0.301719	1.56131e-14	2.59927e-10
Fry	0.613	0.45	0.302056	1.42547e-13	2.37312e-09
Bzw1	0.65	0.499	0.302754	8.56132e-14	1.42529e-09
Ugcg	0.45	0.216	0.303629	3.48323e-17	5.79887e-13
Tsc22d3	0.613	0.483	0.304416	1.03428e-11	1.72187e-07
Cox5a	0.998	0.988	0.304475	2.65019e-19	4.41203e-15
Tmeff1	0.566	0.35	0.304895	7.644e-16	1.27257e-11
Kirrel3	0.384	0.13	0.305	9.12291e-22	1.51878e-17
Taok1	0.691	0.559	0.306571	2.19823e-12	3.65962e-08
Erbb4	0.548	0.371	0.306697	9.93542e-12	1.65405e-07
Cx3cl1	0.695	0.548	0.307401	1.52794e-13	2.54372e-09
Gabrb1	0.912	0.802	0.307425	3.14068e-14	5.2286e-10
Vat1l	0.665	0.522	0.307876	3.89538e-13	6.48503e-09
Galntl6	0.346	0.126	0.307954	1.01071e-17	1.68263e-13
Rgs7bp	0.491	0.27	0.30885	1.7957e-16	2.98948e-12
Sst	0.36	0.278	0.308925	0.000159575	1
Calb2	0.53	0.437	0.309178	5.63385e-05	0.937923
Ldhb	0.998	0.984	0.30999	2.62173e-13	4.36466e-09
Cdk14	0.464	0.291	0.311121	2.68713e-11	4.47353e-07
Kcnd3	0.45	0.21	0.311183	7.1339e-18	1.18765e-13
Lgi2	0.339	0.109	0.311267	1.85961e-19	3.09588e-15
Slc7a14	0.577	0.348	0.312359	5.91107e-17	9.84075e-13
Slc32a1	0.957	0.878	0.312477	8.43808e-17	1.40477e-12
Dzank1	0.836	0.717	0.312851	3.64779e-16	6.07284e-12
Dynlt3	0.753	0.573	0.31302	1.4023e-16	2.33456e-12
Olfm3	0.364	0.19	0.314881	1.36804e-11	2.27752e-07
Kcnk2	0.507	0.338	0.314963	6.14448e-12	1.02293e-07
Scn1b	0.632	0.472	0.315686	1.10384e-13	1.83767e-09
Nrep	0.389	0.142	0.316225	2.04177e-20	3.39914e-16
Ptprm	0.36	0.118	0.316417	5.45131e-21	9.07535e-17
Crim1	0.387	0.231	0.31717	1.95017e-09	3.24664e-05
Trove2	0.579	0.369	0.317728	1.64815e-16	2.74383e-12
Syngr1	0.771	0.637	0.317887	9.50437e-17	1.58229e-12
Adgrl1	0.638	0.483	0.319494	1.10548e-12	1.8404e-08
Gnal	0.569	0.342	0.320609	6.09864e-17	1.0153e-12
Zbtb7a	0.691	0.544	0.320804	4.2317e-14	7.04493e-10
Dner	0.898	0.757	0.321147	1.04712e-15	1.74325e-11
Cab39	0.65	0.489	0.321468	1.51884e-14	2.52857e-10
Csmd1	0.423	0.229	0.321773	4.42451e-14	7.36592e-10
Lancl3	0.389	0.08	0.322141	4.01079e-31	6.67717e-27
Enc1	0.524	0.334	0.323357	3.55874e-13	5.92459e-09
Eps15	0.558	0.34	0.325273	4.97048e-17	8.27485e-13
Csmd3	0.566	0.367	0.326042	7.08162e-14	1.17895e-09
Lrrc4c	0.571	0.39	0.326444	2.89641e-13	4.82195e-09
Scamp1	0.726	0.524	0.328313	1.10164e-18	1.83401e-14
Meg3	1	0.998	0.328953	9.81578e-23	1.63413e-18
mt-Nd3	0.924	0.918	0.329797	6.08728e-16	1.01341e-11
Actr2	0.759	0.575	0.330092	4.13313e-17	6.88084e-13
Atp6v1a	0.99	0.961	0.33457	8.4074e-28	1.39966e-23
Mpc1	0.955	0.885	0.336652	2.80943e-22	4.67714e-18
Cpne5	0.521	0.328	0.336876	1.29133e-12	2.14981e-08
Scn2a1	0.955	0.856	0.337461	3.77953e-21	6.29217e-17
mt-Co3	1	1	0.338459	5.77535e-30	9.6148e-26
Hnrnpa0	0.552	0.346	0.338498	3.78199e-15	6.29626e-11
Pde4a	0.521	0.245	0.340602	4.55476e-22	7.58277e-18
Hspa4l	0.935	0.796	0.34067	2.32296e-21	3.86726e-17
Gnaq	0.697	0.546	0.343033	6.29908e-16	1.04867e-11
RP23-231J2.1	0.313	0.099	0.343672	1.0498e-17	1.7477e-13
Ppp3r1	0.949	0.872	0.345443	8.26444e-20	1.37586e-15
Sphkap	0.47	0.301	0.34743	3.13555e-11	5.22006e-07
Elmod1	0.904	0.755	0.348737	1.99979e-23	3.32925e-19
Nova1	0.552	0.322	0.348826	5.09355e-17	8.47974e-13
Rell2	0.628	0.417	0.349487	9.00948e-19	1.4999e-14
March6	0.679	0.528	0.349732	9.24072e-16	1.5384e-11
mt-Atp6	1	1	0.34974	1.56123e-31	2.59913e-27
Frrs1l	0.689	0.485	0.349838	3.11717e-18	5.18947e-14
Chd3os	0.996	0.986	0.350143	1.74741e-22	2.90909e-18
Phyhipl	0.918	0.821	0.350954	4.9749e-22	8.28222e-18
Spin1	0.687	0.515	0.352714	8.41352e-17	1.40068e-12
Mapk8	0.642	0.417	0.353109	6.84836e-20	1.14011e-15
Nrcam	0.534	0.311	0.353299	1.21332e-17	2.01994e-13
Clip3	0.74	0.569	0.354395	1.46024e-18	2.43101e-14
Adgrl3	0.661	0.472	0.354905	1.42518e-15	2.37263e-11
Opcml	0.728	0.53	0.35527	2.61834e-16	4.35902e-12
Synj1	0.861	0.682	0.355545	3.80539e-20	6.33522e-16
Gria2	0.986	0.973	0.355916	9.09794e-17	1.51462e-12
Msi2	0.677	0.524	0.356294	7.63155e-15	1.2705e-10
Nptn	0.922	0.757	0.357072	1.26199e-24	2.10096e-20
Ddx3x	0.796	0.66	0.357093	1.23182e-17	2.05074e-13
Epm2aip1	0.787	0.66	0.358959	4.0472e-18	6.73779e-14
Herc1	0.798	0.623	0.359289	1.28722e-20	2.14297e-16
Ptprs	0.695	0.553	0.360106	5.63671e-14	9.38399e-10
Tshz3	0.276	0.033	0.360335	2.34501e-27	3.90397e-23
Abat	0.847	0.703	0.360766	6.53792e-22	1.08843e-17
Rbms3	0.399	0.194	0.361752	5.132e-15	8.54376e-11
Cltc	0.93	0.804	0.365649	8.87684e-25	1.47782e-20
Lynx1	0.566	0.297	0.366006	7.08581e-23	1.17965e-18
Ctnnd2	0.554	0.379	0.366502	4.12974e-15	6.87518e-11
Cntn5	0.319	0.095	0.367118	1.4177e-19	2.36018e-15
Strbp	0.81	0.629	0.3674	9.31681e-25	1.55106e-20
Csrnp3	0.669	0.452	0.369831	2.2166e-20	3.6902e-16
Gbx1	0.294	0.006	0.369907	3.7632e-38	6.26497e-34
Tspan5	0.532	0.307	0.370516	7.66904e-19	1.27674e-14
Htr2c	0.564	0.522	0.371264	5.08807e-05	0.847062
Dpysl2	0.965	0.915	0.372227	1.43005e-23	2.38074e-19
Efr3a	0.706	0.487	0.372576	3.07658e-22	5.12189e-18
Disp2	0.781	0.664	0.372971	2.04052e-18	3.39705e-14
Fam168a	0.622	0.373	0.373194	1.77953e-21	2.96256e-17
Rbfox3	0.628	0.398	0.375008	1.81254e-19	3.01752e-15
Selt	0.875	0.726	0.376731	1.3668e-25	2.27545e-21
Kcnc2	0.466	0.258	0.377144	4.68813e-16	7.8048e-12
Sfrp2	0.315	0.023	0.378798	1.45575e-35	2.42353e-31
Rtn3	0.998	0.996	0.379557	6.42665e-44	1.06991e-39
Cyfip2	0.826	0.666	0.38069	1.07898e-21	1.79628e-17
Zfp804a	0.387	0.134	0.382256	1.14443e-21	1.90525e-17
Nsf	0.992	0.977	0.382438	2.98902e-33	4.97611e-29
Pcdh7	0.603	0.369	0.382837	1.46436e-16	2.43787e-12
Chchd10	1	0.988	0.382884	3.32673e-30	5.53833e-26
Slc24a2	0.556	0.33	0.382886	2.8482e-18	4.74169e-14
Ttbk2	0.626	0.41	0.384295	3.47887e-19	5.79162e-15
Ryr2	0.46	0.13	0.384415	4.28581e-32	7.13502e-28
Atp2b2	0.661	0.478	0.384968	2.11394e-19	3.51928e-15
Gabra1	0.851	0.798	0.386041	6.66851e-10	1.11017e-05
mt-Co2	1	1	0.386714	8.7638e-29	1.459e-24
Ncam1	0.978	0.948	0.388157	2.65102e-23	4.41342e-19
Smim13	0.644	0.435	0.388979	5.81137e-20	9.67477e-16
Kcna2	0.407	0.142	0.390424	1.60881e-23	2.67834e-19
Atp2c1	0.644	0.503	0.390807	1.94331e-15	3.23523e-11
Nckap1	0.783	0.569	0.391074	1.73526e-25	2.88885e-21
Ddah1	0.652	0.48	0.391525	5.0669e-17	8.43537e-13
Plcxd2	0.458	0.126	0.393598	7.7613e-33	1.2921e-28
Prkce	0.622	0.363	0.395852	4.96083e-22	8.25879e-18
Elfn1	0.311	0.012	0.397284	9.63075e-39	1.60333e-34
Kctd12	0.339	0.052	0.40184	1.13283e-31	1.88593e-27
Kcnb2	0.544	0.249	0.402041	3.95335e-26	6.58153e-22
Dpp10	0.554	0.386	0.402308	3.40857e-12	5.67459e-08
Chrm2	0.352	0.066	0.402738	6.92675e-30	1.15317e-25
Kit	0.378	0.068	0.403137	8.10224e-33	1.34886e-28
Slc2a13	0.497	0.219	0.404074	3.7125e-25	6.18057e-21
Syt11	1	0.944	0.404614	1.16235e-39	1.93508e-35
Vamp1	0.44	0.153	0.405163	2.53827e-26	4.22572e-22
Srcin1	0.558	0.283	0.405505	6.83056e-23	1.13715e-18
Fam168b	0.618	0.338	0.405788	8.85979e-26	1.47498e-21
Cadps	0.72	0.532	0.406827	8.71197e-21	1.45037e-16
Mmp16	0.499	0.32	0.411332	1.64441e-14	2.73761e-10
Cacna2d2	0.632	0.491	0.411606	4.72774e-12	7.87074e-08
Unc5d	0.577	0.4	0.41167	2.68582e-14	4.47135e-10
Cds2	0.759	0.577	0.41397	1.40997e-23	2.34731e-19
mt-Nd1	1	1	0.414592	1.24588e-29	2.07414e-25
Lypd6	0.342	0.049	0.415428	1.66355e-32	2.76949e-28
Rpp25	0.411	0.068	0.415648	1.78779e-38	2.97631e-34
Atp6v1g2	0.994	0.934	0.415799	2.98473e-37	4.96898e-33
Ghitm	0.959	0.808	0.416137	1.53424e-33	2.5542e-29
Nsg2	0.965	0.895	0.420539	1.88236e-29	3.13375e-25
Epb41l3	0.822	0.643	0.42145	1.06687e-29	1.77612e-25
Adarb2	0.425	0.076	0.421454	1.1409e-38	1.89937e-34
Epha7	0.419	0.093	0.422095	2.53282e-34	4.21664e-30
Nat8l	0.552	0.231	0.423623	8.23974e-29	1.37175e-24
Cend1	0.949	0.786	0.424053	7.82923e-30	1.30341e-25
Stx1b	0.73	0.517	0.425449	5.4619e-26	9.09297e-22
Aplp2	0.998	0.911	0.42772	1.56814e-42	2.61064e-38
Mn1	0.479	0.117	0.427779	6.46533e-38	1.07635e-33
Diras1	0.569	0.249	0.428282	3.63672e-30	6.0544e-26
Lrrc4b	0.546	0.291	0.431964	5.3737e-22	8.94614e-18
Hcrtr2	0.413	0.08	0.433345	2.99225e-36	4.9815e-32
Spock2	0.875	0.678	0.434032	1.51915e-30	2.52908e-26
Higd1a	0.943	0.781	0.436952	4.0857e-31	6.80187e-27
Rit2	0.986	0.924	0.43706	1.56066e-24	2.59819e-20
Ywhag	0.988	0.951	0.437151	1.57258e-33	2.61803e-29
Tppp	0.683	0.443	0.437322	1.69295e-24	2.81842e-20
Gad2	1	0.967	0.439654	4.7753e-39	7.94992e-35
Sulf2	0.489	0.151	0.440849	1.17385e-32	1.95422e-28
Unc80	0.83	0.652	0.443077	7.65046e-27	1.27365e-22
Dlx6os1	0.479	0.148	0.443328	4.11607e-31	6.85243e-27
Got1	0.982	0.895	0.4458	1.19219e-32	1.98475e-28
Rab6b	0.951	0.808	0.44582	2.93032e-37	4.8784e-33
Insig1	0.577	0.328	0.45142	2.09579e-21	3.48907e-17
Stxbp1	0.986	0.938	0.456467	2.63392e-37	4.38495e-33
Camta1	0.988	0.946	0.459149	4.77305e-40	7.94617e-36
Tmem178	0.399	0.095	0.459614	3.25382e-31	5.41697e-27
Ncdn	0.875	0.639	0.459622	4.03386e-32	6.71557e-28
Nacc2	0.479	0.07	0.46148	2.01769e-49	3.35905e-45
Spock3	0.853	0.67	0.46241	1.12341e-25	1.87026e-21
Coro6	0.438	0.052	0.467062	2.60433e-47	4.3357e-43
Sorcs3	0.425	0.103	0.468111	5.44915e-33	9.07175e-29
St6galnac5	0.431	0.128	0.468247	2.7633e-29	4.60034e-25
Cxcl14	0.192	0.05	0.469939	9.68963e-13	1.61313e-08
Gprin3	0.569	0.194	0.474112	3.14884e-39	5.24219e-35
Dnm3	0.963	0.856	0.475105	1.07612e-35	1.79152e-31
Camk2d	0.873	0.73	0.476549	1.69377e-26	2.81979e-22
Fndc5	0.558	0.188	0.482349	2.84885e-38	4.74277e-34
Dnm1	0.93	0.713	0.485866	1.50719e-40	2.50916e-36
Bmpr2	0.695	0.431	0.489981	6.15648e-30	1.02493e-25
Atp1b1	1	1	0.490877	3.22487e-80	5.36876e-76
Chl1	0.74	0.452	0.493106	2.57215e-31	4.28212e-27
Kif5a	0.828	0.654	0.493947	6.07512e-29	1.01139e-24
Nwd2	0.28	0.017	0.499617	1.4718e-32	2.45025e-28
Vdac1	0.998	0.944	0.501546	4.22544e-58	7.03451e-54
Grm5	0.712	0.379	0.503025	7.23066e-33	1.20376e-28
Pantr1	0.438	0.05	0.504626	9.08877e-48	1.5131e-43
Elavl4	0.933	0.798	0.505642	8.04294e-41	1.33899e-36
Napb	0.959	0.808	0.508228	3.30576e-46	5.50343e-42
Sp9	0.38	0.027	0.515894	4.54243e-45	7.56223e-41
Pcdh8	0.613	0.225	0.517428	1.93093e-37	3.21461e-33
Camk2n1	0.941	0.734	0.523421	1.38893e-38	2.3123e-34
2610028E06Rik	0.339	0.002	0.523502	2.38238e-46	3.96619e-42
Sod2	0.902	0.697	0.524909	7.35001e-41	1.22363e-36
Slc12a5	0.863	0.647	0.525308	1.34612e-39	2.24102e-35
Ap1s2	0.787	0.495	0.525809	4.87147e-30	8.11002e-26
Thy1	0.969	0.8	0.526076	1.5371e-41	2.55896e-37
Dlgap1	0.632	0.311	0.530141	1.05733e-33	1.76024e-29
Arf3	0.9	0.759	0.535034	1.41689e-28	2.35884e-24
Nrxn3	0.98	0.957	0.536731	1.78944e-34	2.97905e-30
Impad1	0.824	0.567	0.539369	5.32625e-41	8.86714e-37
Snca	0.949	0.693	0.543058	5.90364e-43	9.82837e-39
Cit	0.802	0.581	0.555875	1.91352e-36	3.18563e-32
Kcnmb4	0.489	0.08	0.559748	3.06894e-50	5.10918e-46
Gad1	1	0.977	0.561425	1.57212e-57	2.61726e-53
Tcf4	0.387	0.216	0.562904	3.18197e-12	5.29734e-08
Lmo4	0.564	0.26	0.56518	1.74459e-29	2.9044e-25
Celf2	0.81	0.518	0.569811	1.35058e-36	2.24844e-32
Scn1a	0.775	0.497	0.577442	4.17113e-41	6.9441e-37
Atp1a3	0.945	0.709	0.58277	1.92904e-55	3.21147e-51
Ids	0.706	0.445	0.584096	1.22353e-33	2.03694e-29
Rgs8	0.583	0.138	0.584208	1.81432e-53	3.02049e-49
Syp	0.928	0.72	0.588947	2.05299e-46	3.41782e-42
Pura	0.992	0.948	0.59147	1.12032e-61	1.86512e-57
Sncb	1	0.988	0.59165	5.9238e-58	9.86195e-54
Arx	0.501	0.019	0.593333	3.93029e-68	6.54315e-64
Nrxn2	0.939	0.767	0.594471	7.05937e-46	1.17524e-41
Mpped2	0.624	0.217	0.594484	1.49847e-46	2.49466e-42
Kcnip4	0.597	0.313	0.603345	5.28804e-30	8.80353e-26
Purb	0.885	0.674	0.603873	5.21294e-47	8.67851e-43
Runx1t1	0.593	0.132	0.60906	3.20204e-55	5.33075e-51
Pgm2l1	0.834	0.518	0.609159	9.77119e-45	1.62671e-40
Brinp3	0.597	0.297	0.627921	4.18716e-31	6.97079e-27
Slitrk4	0.65	0.26	0.628159	2.93654e-43	4.88876e-39
Scd2	0.863	0.623	0.629226	2.024e-42	3.36956e-38
Slc25a5	0.973	0.816	0.638059	9.62583e-53	1.60251e-48
Eno2	0.939	0.687	0.64128	5.76293e-52	9.59412e-48
Rab3b	0.708	0.452	0.644754	4.22234e-32	7.02936e-28
Cdh8	0.616	0.192	0.654016	2.50361e-49	4.16801e-45
Atp2a2	0.896	0.604	0.672235	3.78098e-58	6.29457e-54
Tenm2	0.642	0.221	0.672479	4.78461e-51	7.96543e-47
Tmeff2	0.661	0.346	0.672549	1.74593e-37	2.90662e-33
Pbx1	0.798	0.538	0.673307	4.12076e-39	6.86025e-35
Neto2	0.605	0.155	0.681613	1.67477e-55	2.78816e-51
Tac1	0.505	0.289	0.682398	3.30134e-15	5.49608e-11
Lhx8	0.499	0.016	0.692153	6.22327e-69	1.03605e-64
Sox6	0.552	0.035	0.692182	2.79611e-73	4.65496e-69
Tmem65	0.708	0.309	0.692927	1.01893e-50	1.69632e-46
Pou3f2	0.517	0.043	0.699831	3.56801e-64	5.94002e-60
Snap25	1	1	0.704134	9.83494e-105	1.63732e-100
Pde1a	0.536	0.2	0.716029	5.59357e-34	9.31217e-30
Penk	0.546	0.315	0.719295	5.64027e-22	9.38992e-18
1700020I14Rik	0.671	0.237	0.722771	1.4805e-55	2.46474e-51
Ndrg4	0.998	0.963	0.723175	2.03457e-70	3.38715e-66
Zfp385b	0.626	0.132	0.730514	8.99858e-65	1.49808e-60
Pou3f3	0.583	0.023	0.744952	4.22564e-83	7.03485e-79
Ptprd	0.869	0.67	0.748537	1.41572e-52	2.3569e-48
Lhx6	0.624	0.01	0.77339	1.48634e-95	2.47445e-91
Sv2a	0.986	0.829	0.776419	4.9719e-81	8.27722e-77
Sema3c	0.566	0.043	0.830238	1.93371e-72	3.21924e-68
Cntn1	0.982	0.806	0.830723	5.37583e-81	8.94968e-77
Satb1	0.646	0.157	0.851853	1.7837e-64	2.96951e-60
Vstm2a	0.82	0.534	0.865384	6.66952e-50	1.11034e-45
Elavl2	0.902	0.59	0.873424	3.69559e-65	6.15242e-61
Cplx2	0.83	0.421	0.87863	1.1211e-67	1.86641e-63
Cadm2	0.712	0.357	0.901706	1.97677e-48	3.29092e-44
Syt1	0.998	0.969	0.924944	5.13021e-102	8.54078e-98
Fut9	0.83	0.468	0.946697	2.23193e-67	3.71572e-63
Bcl11a	0.863	0.26	0.95891	2.29668e-100	3.82351e-96
Slc6a1	0.906	0.48	1.06784	6.2013e-94	1.03239e-89
Cnr1	0.845	0.396	1.07448	1.14452e-82	1.9054e-78
Stxbp6	0.689	0.064	1.09161	1.37743e-93	2.29314e-89
Cplx1	0.843	0.357	1.09267	3.92295e-87	6.53092e-83
Bcl11b	0.804	0.035	1.10577	1.44321e-128	2.40265e-124
Nrgn	0.613	0.186	1.25786	2.4584e-51	4.09275e-47
Epha5	0.947	0.526	1.34122	2.41356e-111	4.0181e-107

## Sheet: GABA #1 vs all GABA except #1
gene name	pct.1	pct.2	avg_logFC	p_val	p_val_adj
Satb1	0.646	0.056	0.962711	1.06e-250	1.76e-246
Cnr1	0.845	0.193	1.22087	1.29e-229	2.14e-225
Itm2c	0.965	0.999	-1.30533	1.09e-202	1.81e-198
Sox6	0.552	0.048	0.665924	4.9e-202	8.15e-198
Sema3c	0.566	0.059	0.832849	7.56e-197	1.26e-192
Elavl4	0.933	0.448	0.998687	1.56e-178	2.6e-174
2610028E06Rik	0.339	0.005	0.520089	3.2e-176	5.33e-172
Coro6	0.438	0.03	0.484066	5.05e-170	8.41e-166
Lhx8	0.499	0.053	0.600137	1.58e-158	2.63e-154
Fkbp1a	0.988	0.998	-1.12859	3.57e-153	5.94e-149
Sv2a	0.986	0.821	0.836724	2.65e-145	4.41e-141
Lhx6	0.624	0.118	0.604315	4.38e-145	7.29e-141
Slc6a1	0.906	0.493	0.978105	7.04e-144	1.17e-139
Cntn1	0.982	0.825	0.86211	2.89e-140	4.81e-136
Pou3f2	0.517	0.089	0.638208	1.06e-131	1.77e-127
Tmem65	0.708	0.22	0.771572	3.82e-131	6.36e-127
Adarb2	0.425	0.048	0.442181	8.67e-131	1.44e-126
Pou3f3	0.583	0.12	0.615842	8.89e-131	1.48e-126
Gbx1	0.294	0.012	0.36259	4.28e-129	7.12e-125
Sncb	1	0.983	0.731042	2.71e-124	4.52e-120
Gad1	1	0.954	0.69457	9e-123	1.5e-118
Stxbp6	0.689	0.224	0.870427	2.19e-121	3.64e-117
Ptprd	0.869	0.566	0.938549	4.7e-121	7.83e-117
Pura	0.992	0.934	0.686806	6.14e-120	1.02e-115
Hcrtr2	0.413	0.054	0.461424	9.78e-119	1.63e-114
Ctxn1	0.626	0.934	-0.857412	1.98e-117	3.29e-113
Nrxn2	0.939	0.609	0.776223	1.22e-115	2.03e-111
Elavl2	0.902	0.52	0.881795	6.09e-115	1.01e-110
Calm2	1	1	-0.49922	1.29e-114	2.14e-110
Lancl3	0.389	0.047	0.366834	1.55e-113	2.58e-109
Camkv	0.376	0.834	-0.897987	7.24e-112	1.21e-107
Nacc2	0.479	0.086	0.434812	3.22e-111	5.37e-107
Fndc5	0.558	0.134	0.533534	4.74e-109	7.88e-105
Epha5	0.947	0.751	0.865628	2.46e-108	4.1e-104
Peg3	0.998	0.95	0.664758	1.58e-107	2.62e-103
Impact	1	0.966	0.602744	1.09e-106	1.81e-102
Crip2	0.497	0.874	-0.792381	8.36e-106	1.39e-101
Elfn1	0.311	0.03	0.375572	4.72e-102	7.85e-98
Tmem158	0.796	0.931	-1.02241	3.06e-100	5.09e-96
Camta1	0.988	0.911	0.613682	6.02e-100	1e-95
Tsc22d1	0.933	0.99	-0.735455	9.06e-100	1.51e-95
Kcnmb4	0.489	0.111	0.519209	5.66e-99	9.43e-95
Eif1	1	1	-0.464496	2.22e-97	3.7e-93
Sulf2	0.489	0.109	0.490761	3.86e-97	6.43e-93
Syt1	0.998	0.99	0.591661	1.25e-96	2.08e-92
Syt5	0.74	0.944	-0.671425	5.35e-96	8.91e-92
Ddah1	0.652	0.232	0.636783	3.35e-94	5.58e-90
Isl1	0.029	0.562	-0.867947	1.67e-93	2.78e-89
Bcl11a	0.863	0.445	0.628718	1.29e-92	2.15e-88
Arpp21	0.44	0.768	-2.13583	2.44e-92	4.06e-88
Klhl1	0.356	0.052	0.345274	8.45e-92	1.41e-87
Kit	0.378	0.061	0.409479	1.01e-91	1.68e-87
Rab3b	0.708	0.308	0.790521	3.05e-91	5.08e-87
Baiap2	0.288	0.727	-0.996849	1.61e-89	2.68e-85
Cplx1	0.843	0.535	0.781016	1.03e-88	1.72e-84
Vstm2a	0.82	0.538	0.888798	2.46e-87	4.1e-83
Nrip3	0.521	0.14	0.512627	3.3e-87	5.49e-83
Ly6h	1	1	-0.464305	4.21e-87	7.01e-83
Nell2	0.188	0.679	-0.74087	1.14e-86	1.89e-82
Tmem178	0.399	0.079	0.467225	3.55e-85	5.92e-81
Wfs1	0.125	0.592	-1.06655	4.53e-83	7.55e-79
Dbpht2	0.198	0.684	-0.723362	4.79e-83	7.97e-79
Efr3a	0.706	0.289	0.527527	5.98e-83	9.96e-79
Plcxd2	0.458	0.111	0.403035	5.26e-82	8.75e-78
Tshz3	0.276	0.032	0.361273	5.7e-82	9.49e-78
Ywhag	0.988	0.904	0.581456	6.97e-82	1.16e-77
Ppp3ca	0.908	0.978	-0.778665	9.26e-81	1.54e-76
Scn1a	0.775	0.418	0.615871	1.09e-80	1.81e-76
Cacna2d2	0.632	0.241	0.683545	1.21e-80	2.02e-76
Fut9	0.83	0.546	0.763462	4.02e-80	6.69e-76
Impad1	0.824	0.492	0.59399	6.78e-80	1.13e-75
Nnat	0.716	0.931	-0.815808	4.31e-79	7.17e-75
Atp1a1	0.53	0.827	-0.71211	2.13e-78	3.54e-74
Stxbp1	0.986	0.924	0.536018	3.78e-77	6.3e-73
Zfp385b	0.626	0.249	0.580562	4.03e-77	6.71e-73
Map2k1	0.885	0.944	-0.746677	8.31e-77	1.38e-72
Napb	0.959	0.827	0.50634	6.41e-76	1.07e-71
Ppp1r1b	0.133	0.563	-1.74706	1.02e-75	1.69e-71
Sub1	0.994	1	-0.395662	6.89e-75	1.15e-70
Syngr1	0.771	0.417	0.538947	1.04e-74	1.72e-70
Msi2	0.677	0.289	0.567024	3.56e-74	5.92e-70
Nrxn3	0.98	0.942	0.639572	1.43e-73	2.38e-69
Scd2	0.863	0.632	0.652069	1.51e-73	2.51e-69
Cdh8	0.616	0.254	0.575677	6.87e-73	1.14e-68
Kcnc2	0.466	0.135	0.48854	9.67e-73	1.61e-68
Ttbk2	0.626	0.254	0.517828	1.12e-72	1.86e-68
Insig1	0.577	0.213	0.557365	3.34e-72	5.57e-68
Syp	0.928	0.747	0.573774	3.77e-72	6.27e-68
Cadps	0.72	0.361	0.584577	3.81e-72	6.34e-68
B3glct	0.311	0.051	0.278133	5.43e-72	9.04e-68
Atp2b1	0.867	0.967	-0.627197	5.66e-72	9.42e-68
Phactr1	0.354	0.718	-0.825211	7.43e-72	1.24e-67
Gpr88	0.067	0.504	-0.983975	1.08e-71	1.8e-67
Aplp1	0.988	0.999	-0.41566	2.24e-71	3.73e-67
Ap1s1	0.802	0.94	-0.567849	6.64e-71	1.11e-66
Rtn3	0.998	0.996	0.399666	9.76e-71	1.63e-66
Rit2	0.986	0.873	0.592796	1.04e-70	1.72e-66
Ptprm	0.36	0.076	0.354611	1.67e-70	2.78e-66
Disp2	0.781	0.443	0.5791	2.67e-70	4.45e-66
Meis2	0.057	0.493	-1.14708	6.87e-70	1.14e-65
Pcp4l1	0.119	0.539	-1.19426	9.3e-70	1.55e-65
Chn1	0.818	0.927	-0.770063	1.05e-69	1.75e-65
Chrm2	0.352	0.072	0.390237	1.74e-69	2.89e-65
Zfp385a	0.466	0.136	0.380279	2.79e-69	4.64e-65
Slc38a1	0.84	0.531	0.526719	2.84e-69	4.72e-65
Sfrp2	0.315	0.056	0.330073	3.35e-69	5.58e-65
Syt11	1	0.964	0.416673	1.09e-68	1.82e-64
Nap1l5	1	0.998	0.467204	1.66e-65	2.77e-61
Kcnb2	0.544	0.198	0.435916	4.24e-65	7.06e-61
Vamp1	0.44	0.13	0.421689	5.95e-65	9.9e-61
Sema6d	0.472	0.147	0.417437	7.39e-65	1.23e-60
Rprm	0.08	0.498	-0.810185	3.53e-64	5.88e-60
Rpl3	0.996	1	-0.433497	4.11e-64	6.85e-60
mt-Nd1	1	1	0.493632	1.06e-63	1.77e-59
Gnas	1	0.967	0.449694	1.64e-63	2.72e-59
Gpm6b	0.339	0.698	-0.700251	2.26e-63	3.77e-59
Tenm2	0.642	0.31	0.554217	2.48e-63	4.12e-59
Ramp1	0.082	0.482	-0.857712	4.17e-63	6.95e-59
Dpysl2	0.965	0.896	0.516956	1.02e-62	1.69e-58
Nwd2	0.28	0.05	0.45491	1.59e-62	2.64e-58
Epb41l3	0.822	0.566	0.487187	3.83e-62	6.38e-58
Kif5a	0.828	0.587	0.569331	4.67e-62	7.78e-58
Cntn4	0.315	0.065	0.320431	6.45e-62	1.07e-57
Rgs8	0.583	0.235	0.446115	7.38e-62	1.23e-57
Aldoc	0.798	0.489	0.594098	1.68e-61	2.8e-57
Cartpt	0.278	0.619	-1.46369	2.28e-61	3.79e-57
Aplp2	0.998	0.938	0.393362	2.42e-61	4.03e-57
Nmnat2	0.607	0.266	0.445778	2.52e-61	4.2e-57
Rprml	0.092	0.502	-0.655705	3.02e-61	5.02e-57
Pgm2l1	0.834	0.591	0.55385	3.53e-61	5.88e-57
Eif4a1	0.939	0.988	-0.431191	4.18e-61	6.95e-57
Klhdc8a	0.309	0.061	0.254591	5.66e-61	9.42e-57
Hpcal1	0.389	0.733	-0.691201	1.6e-60	2.67e-56
Prnp	0.949	0.997	-0.43398	2.15e-60	3.58e-56
Crym	0.074	0.463	-1.08885	2.3e-60	3.82e-56
Kcna2	0.407	0.12	0.41539	3.06e-60	5.1e-56
Pkig	0.487	0.795	-0.543207	4.55e-60	7.57e-56
Purb	0.885	0.71	0.511694	2.1e-59	3.5e-55
Ppp1r2	0.816	0.91	-0.831253	3.03e-59	5.04e-55
Erbb4	0.548	0.216	0.480441	3.76e-59	6.26e-55
Plcb1	0.335	0.689	-0.63775	4.7e-59	7.83e-55
Mrfap1	0.98	0.998	-0.375771	8.54e-59	1.42e-54
Anp32b	0.256	0.642	-0.53261	8.92e-59	1.48e-54
Foxp2	0.039	0.427	-0.879145	1.44e-58	2.39e-54
Tcf25	0.998	0.986	0.339308	5.69e-58	9.47e-54
Lrrc55	0.237	0.036	0.265065	7.44e-58	1.24e-53
Cnih2	0.836	0.952	-0.441535	1.44e-57	2.4e-53
Smim17	0.36	0.093	0.289888	1.99e-57	3.31e-53
Id4	0.049	0.435	-0.615938	1.99e-57	3.32e-53
Dynll1	0.996	1	-0.413283	3.21e-57	5.34e-53
Icam5	0.063	0.448	-0.548448	5.92e-57	9.85e-53
Rab40b	0.084	0.468	-0.576752	1.06e-56	1.76e-52
Lypd6	0.342	0.082	0.356376	1.13e-56	1.89e-52
Arpp19	0.755	0.917	-0.628503	1.4e-56	2.33e-52
Ncam1	0.978	0.907	0.491048	1.4e-56	2.34e-52
Camk2n2	0.658	0.327	0.453365	2.22e-56	3.7e-52
Mkl2	0.252	0.635	-0.568523	2.8e-56	4.67e-52
Zbtb20	0.577	0.818	-0.748879	3.8e-56	6.33e-52
Bex2	1	1	-0.279258	6.15e-56	1.02e-51
Lynx1	0.566	0.236	0.406816	6.83e-56	1.14e-51
Tle4	0.196	0.594	-0.538151	1.16e-55	1.94e-51
Serpine2	0.755	0.505	0.776743	2e-55	3.32e-51
Nrep	0.389	0.113	0.339733	2.99e-55	4.97e-51
Cadm2	0.712	0.461	0.738965	4.49e-55	7.47e-51
Rnf11	0.883	0.707	0.471139	5.34e-55	8.89e-51
Caln1	0.196	0.562	-0.680343	5.88e-55	9.79e-51
Ptk2b	0.053	0.424	-0.61863	6.67e-55	1.11e-50
Ldha	0.804	0.936	-0.457355	7.19e-54	1.2e-49
Pnck	0.881	0.966	-0.447912	8.95e-54	1.49e-49
Gas7	0.546	0.806	-0.594763	1.75e-53	2.91e-49
Cds2	0.759	0.476	0.492126	2.17e-53	3.61e-49
Tppp	0.683	0.372	0.477003	2.28e-53	3.79e-49
Gria1	0.665	0.899	-0.435291	3.37e-53	5.61e-49
Epm2aip1	0.787	0.545	0.501798	3.84e-53	6.39e-49
1700020I14Rik	0.671	0.369	0.523004	4.21e-53	7.01e-49
Scoc	0.996	0.982	0.336577	4.26e-53	7.1e-49
Slitrk4	0.65	0.335	0.521274	6.27e-53	1.04e-48
Pdyn	0.029	0.388	-0.765352	9.17e-53	1.53e-48
Gabra1	0.851	0.662	0.647426	1.06e-52	1.76e-48
Gda	0.431	0.763	-0.568272	1.51e-52	2.51e-48
Pde2a	0.106	0.476	-0.507049	3.71e-52	6.18e-48
Atp1a3	0.945	0.813	0.414416	4.35e-52	7.24e-48
Chst1	0.448	0.77	-0.486539	5.23e-52	8.7e-48
Snap25	1	1	0.311108	6.94e-52	1.16e-47
Cpne2	0.074	0.441	-0.454956	7.04e-52	1.17e-47
Ntm	0.888	0.695	0.50561	7.97e-52	1.33e-47
Diras1	0.569	0.253	0.40472	8.38e-52	1.39e-47
Frmpd4	0.403	0.126	0.337413	1.11e-51	1.85e-47
Fth1	1	1	-0.259556	1.31e-51	2.18e-47
Rbfox1	0.405	0.745	-0.517238	1.67e-51	2.78e-47
Dnm3	0.963	0.873	0.438947	2.35e-51	3.91e-47
Ngef	0.233	0.578	-0.618847	3.49e-51	5.8e-47
Ddx5	0.994	1	-0.369249	5.75e-51	9.57e-47
Chd3os	0.996	0.969	0.4272	6.73e-51	1.12e-46
Lamp5	0.031	0.38	-0.533108	1.81e-50	3.02e-46
Tesc	0.061	0.412	-0.606332	2.12e-50	3.53e-46
Hspa4l	0.935	0.803	0.409279	3.29e-50	5.47e-46
Ybx1	0.724	0.872	-0.510612	3.3e-50	5.49e-46
Kcnc1	0.746	0.485	0.471689	4.83e-50	8.04e-46
Arpc2	0.824	0.947	-0.423773	5.18e-50	8.62e-46
Cdk17	0.266	0.608	-0.573692	8.22e-50	1.37e-45
Kcnd3	0.45	0.164	0.360642	1.19e-49	1.98e-45
Gpr83	0.014	0.349	-0.56329	5.97e-49	9.93e-45
Emc10	0.89	0.964	-0.405235	1.31e-48	2.17e-44
Kcnab1	0.098	0.448	-0.493498	1.69e-48	2.81e-44
Syt4	0.969	0.953	0.57243	2.07e-48	3.44e-44
Fam63b	0.505	0.209	0.372432	3.57e-48	5.95e-44
Car11	0.487	0.737	-0.630394	3.63e-48	6.04e-44
Calb1	0.429	0.712	-0.987466	6.53e-48	1.09e-43
Ids	0.706	0.448	0.516961	2.17e-47	3.61e-43
Akap5	0.133	0.47	-0.58979	2.36e-47	3.94e-43
Dzank1	0.836	0.624	0.430305	3.26e-47	5.43e-43
Prr7	0.27	0.603	-0.469618	3.33e-47	5.55e-43
Lrp1b	0.438	0.743	-0.545319	7.18e-47	1.2e-42
Clip3	0.74	0.471	0.437259	1.29e-46	2.14e-42
Ubb	1	1	-0.346683	2.42e-46	4.02e-42
Atp6v1d	0.992	0.997	-0.349228	2.59e-46	4.32e-42
Gprasp1	0.998	0.963	0.339867	2.79e-46	4.64e-42
AI504432	0.513	0.219	0.353147	3.32e-46	5.53e-42
Spock2	0.875	0.711	0.407664	3.57e-46	5.94e-42
Eno2	0.939	0.818	0.452979	9.38e-46	1.56e-41
Six3	0.045	0.373	-0.546996	1.39e-45	2.31e-41
Nat8l	0.552	0.261	0.394585	1.89e-45	3.15e-41
R3hdm1	0.808	0.915	-0.563608	2.16e-45	3.59e-41
Nap1l3	0.892	0.718	0.38628	3.07e-45	5.11e-41
Atp2a2	0.896	0.766	0.421294	4.52e-45	7.52e-41
Rarb	0.029	0.346	-0.492025	8.3e-45	1.38e-40
Cygb	0.654	0.366	0.398952	2.52e-44	4.2e-40
Stmn2	1	0.943	0.349663	3.7e-44	6.15e-40
Amigo1	0.368	0.118	0.254674	5.48e-44	9.12e-40
Ano3	0.092	0.418	-0.52759	5.62e-44	9.35e-40
6330403K07Rik	0.998	1	-0.393574	6.95e-44	1.16e-39
Phlda1	0.247	0.559	-0.65393	1.09e-43	1.81e-39
mt-Co3	1	1	0.321328	1.43e-43	2.38e-39
Dnajc5	0.906	0.771	0.35614	1.91e-43	3.18e-39
Ddx3x	0.796	0.573	0.433895	2.05e-43	3.4e-39
Slc12a5	0.863	0.716	0.411305	2.7e-43	4.5e-39
Htr1a	0.211	0.04	0.25612	5.32e-43	8.86e-39
Trove2	0.579	0.294	0.36996	5.33e-43	8.88e-39
Btg1	0.372	0.68	-0.54544	5.98e-43	9.95e-39
Ptpn5	0.415	0.709	-0.501821	6.89e-43	1.15e-38
Sumo3	0.738	0.904	-0.410402	7.86e-43	1.31e-38
Camk2a	0.188	0.526	-0.435206	9.62e-43	1.6e-38
Pja2	0.996	0.984	0.309049	1.34e-42	2.23e-38
Tac1	0.505	0.682	-1.41881	1.46e-42	2.43e-38
Higd1a	0.943	0.841	0.396521	1.96e-42	3.27e-38
Sp9	0.38	0.13	0.350448	2.2e-42	3.66e-38
Tspyl4	0.994	0.952	0.308603	2.24e-42	3.73e-38
Tubb3	0.988	0.96	0.355126	2.79e-42	4.64e-38
Calm1	1	1	-0.253205	3.52e-42	5.85e-38
Dner	0.898	0.685	0.413023	3.97e-42	6.62e-38
Rem2	0.057	0.369	-0.488293	4.3e-42	7.16e-38
Rxrg	0.033	0.341	-0.39974	4.63e-42	7.71e-38
Ndrg2	0.464	0.188	0.317429	5.8e-42	9.66e-38
Fxyd6	0.971	0.904	0.417781	8.51e-42	1.42e-37
Fstl5	0.579	0.284	0.406481	1.36e-41	2.27e-37
Ngb	0.112	0.424	-0.629203	1.52e-41	2.53e-37
Lgi2	0.339	0.109	0.318759	1.53e-41	2.55e-37
Ptms	0.943	0.966	-0.376224	1.59e-41	2.65e-37
Ahi1	0.99	0.998	-0.422698	1.69e-41	2.81e-37
Rnf152	0.339	0.107	0.26281	2.42e-41	4.04e-37
Vwc2l	0.278	0.074	0.266501	3.76e-41	6.26e-37
Rpl41	1	1	-0.306817	4.45e-41	7.41e-37
Necab2	0.198	0.517	-0.507805	5.18e-41	8.63e-37
Tusc3	0.814	0.944	-0.362081	5.76e-41	9.58e-37
Adcy2	0.339	0.111	0.320072	6.34e-41	1.06e-36
Mapt	0.99	0.895	0.314555	8.37e-41	1.39e-36
Chl1	0.74	0.467	0.407494	9.15e-41	1.52e-36
Rgs17	0.967	0.855	0.332679	9.97e-41	1.66e-36
Ftl1	0.969	0.994	-0.322056	1.07e-40	1.77e-36
Rcn1	0.149	0.468	-0.449862	2.56e-40	4.26e-36
Sez6	0.143	0.46	-0.474719	4.72e-40	7.86e-36
Fez1	0.912	0.964	-0.364721	7.46e-40	1.24e-35
Chchd10	1	0.989	0.336165	1e-39	1.67e-35
Bmpr2	0.695	0.44	0.420969	1.09e-39	1.81e-35
Grin2a	0.078	0.387	-0.382234	1.31e-39	2.18e-35
Vstm2l	0.186	0.517	-0.388296	1.61e-39	2.68e-35
Rgs9	0.2	0.5	-0.538929	3.11e-39	5.18e-35
Ywhae	1	1	-0.250418	4.08e-39	6.79e-35
Sod2	0.902	0.778	0.38682	6.02e-39	1e-34
Hmgb1	0.971	0.993	-0.333903	6.15e-39	1.02e-34
Spint2	0.454	0.738	-0.399375	8.83e-39	1.47e-34
Cend1	0.949	0.845	0.366368	1.01e-38	1.68e-34
Rab6b	0.951	0.864	0.341515	1.13e-38	1.88e-34
Arx	0.501	0.23	0.337786	1.79e-38	2.97e-34
Ppm1e	0.391	0.147	0.275693	1.82e-38	3.03e-34
Chd5	0.697	0.452	0.385886	1.99e-38	3.31e-34
Lrrc4b	0.546	0.282	0.410529	2.27e-38	3.77e-34
Tpm1	0.579	0.792	-0.462105	3.6e-38	5.99e-34
Arpc5	0.601	0.815	-0.389265	3.89e-38	6.48e-34
Htr2c	0.564	0.326	0.656195	5.96e-38	9.93e-34
Hpcal4	0.276	0.588	-0.420942	7.34e-38	1.22e-33
Cltc	0.93	0.818	0.34744	7.55e-38	1.26e-33
Ptma	0.99	0.994	-0.333452	1.04e-37	1.72e-33
Ache	0.789	0.546	0.345348	1.31e-37	2.19e-33
Gnao1	0.896	0.78	0.36116	1.38e-37	2.29e-33
Zbtb4	0.401	0.157	0.286957	1.54e-37	2.57e-33
Synj1	0.861	0.697	0.381062	2.6e-37	4.32e-33
Kcnip2	0.135	0.436	-0.420727	2.95e-37	4.91e-33
Syndig1l	0.049	0.332	-0.486415	3.12e-37	5.2e-33
Plppr4	0.55	0.782	-0.454086	3.69e-37	6.15e-33
Basp1	0.953	0.851	0.371702	4.03e-37	6.71e-33
Drd1	0.02	0.294	-0.411711	4.05e-37	6.74e-33
Lmo7	0.088	0.374	-0.526429	4.29e-37	7.14e-33
Cacna2d3	0.09	0.386	-0.378671	4.88e-37	8.13e-33
Gfra1	0.031	0.309	-0.358221	6.94e-37	1.16e-32
Wasf1	0.495	0.728	-0.492002	1.07e-36	1.79e-32
Plk2	0.368	0.608	-0.80239	1.14e-36	1.89e-32
Srcin1	0.558	0.295	0.383775	1.17e-36	1.94e-32
Pde10a	0.237	0.511	-0.685636	1.92e-36	3.2e-32
Gucy1a3	0.178	0.46	-0.538601	2.04e-36	3.39e-32
Camk2b	0.875	0.956	-0.378467	2.28e-36	3.8e-32
Cpe	0.969	0.991	-0.30734	2.35e-36	3.92e-32
Cit	0.802	0.656	0.410714	3.43e-36	5.72e-32
Syngr3	0.945	0.83	0.322203	4.62e-36	7.7e-32
Eif5a	0.967	0.997	-0.288148	4.64e-36	7.73e-32
B3gat1	0.411	0.175	0.353886	5.04e-36	8.39e-32
Rps2	0.965	0.994	-0.296936	6.87e-36	1.14e-31
Phlda3	0.622	0.344	0.341663	9.85e-36	1.64e-31
Prkacb	0.914	0.972	-0.347538	1.08e-35	1.8e-31
Rpp25	0.411	0.173	0.294699	3.35e-35	5.57e-31
Stmn3	1	0.999	0.275057	3.37e-35	5.61e-31
Nr2f2	0.035	0.303	-0.527089	3.42e-35	5.69e-31
RP24-267C3.3	0.121	0.408	-0.39917	4.21e-35	7.01e-31
Zmat2	0.718	0.897	-0.338767	4.23e-35	7.05e-31
Cacna2d1	0.153	0.45	-0.421117	5.05e-35	8.4e-31
Nkx2-1	0.264	0.075	0.264985	5.69e-35	9.47e-31
Syt13	0.648	0.391	0.348634	7.22e-35	1.2e-30
Tspan2	0.485	0.227	0.291269	7.98e-35	1.33e-30
Nsf	0.992	0.978	0.30201	9.69e-35	1.61e-30
Cacng2	0.542	0.288	0.351212	2.2e-34	3.66e-30
mt-Co2	1	1	0.328235	2.2e-34	3.66e-30
Rims3	0.495	0.24	0.322418	2.23e-34	3.72e-30
Gm8797	0.996	0.998	-0.300614	2.41e-34	4.01e-30
Gprin3	0.569	0.289	0.297766	2.52e-34	4.2e-30
Mt1	0.579	0.728	-0.589681	4.39e-34	7.31e-30
Pcsk2	0.235	0.524	-0.470644	5.21e-34	8.67e-30
Gng7	0.115	0.396	-0.401445	5.77e-34	9.6e-30
H3f3a	0.755	0.896	-0.337873	9.22e-34	1.54e-29
Pik3ca	0.487	0.242	0.329821	9.92e-34	1.65e-29
G3bp2	0.984	0.957	0.30094	1.04e-33	1.74e-29
Gpr101	0.045	0.314	-0.462965	1.1e-33	1.83e-29
Spin1	0.687	0.457	0.378153	1.23e-33	2.05e-29
Hnrnpa0	0.552	0.3	0.365332	1.34e-33	2.24e-29
Rgs2	0.47	0.701	-0.649232	1.64e-33	2.73e-29
Mlf2	0.953	0.986	-0.302208	1.73e-33	2.87e-29
Rgs14	0.016	0.265	-0.319714	2.48e-33	4.13e-29
Srrm4	0.503	0.249	0.314812	3.32e-33	5.53e-29
Mapk8	0.642	0.401	0.343278	3.51e-33	5.84e-29
Unc80	0.83	0.699	0.383202	3.66e-33	6.09e-29
Lrpap1	0.888	0.947	-0.318018	3.74e-33	6.22e-29
Itm2b	1	0.999	-0.272338	4.49e-33	7.48e-29
Scn1b	0.632	0.385	0.354771	5.22e-33	8.7e-29
Ranbp6	0.564	0.31	0.309904	7.98e-33	1.33e-28
Kctd13	0.628	0.814	-0.363641	8.33e-33	1.39e-28
Stx1b	0.73	0.518	0.363075	8.59e-33	1.43e-28
Spock1	0.644	0.407	0.396577	9.05e-33	1.51e-28
Eef2	0.969	0.871	0.295752	9.07e-33	1.51e-28
Tmem130	0.963	0.865	0.335683	1.02e-32	1.69e-28
Ociad2	0.268	0.542	-0.424536	1.05e-32	1.74e-28
Dgat2	0.121	0.397	-0.350785	1.28e-32	2.14e-28
Arhgap6	0.049	0.311	-0.333556	1.3e-32	2.17e-28
Pitpnc1	0.499	0.25	0.3275	1.34e-32	2.23e-28
Tsc22d3	0.613	0.373	0.368448	1.38e-32	2.3e-28
Selm	0.957	0.885	0.332729	1.4e-32	2.33e-28
Fam76a	0.342	0.619	-0.361779	1.43e-32	2.38e-28
Ppp1r9a	0.716	0.856	-0.416479	1.72e-32	2.87e-28
Ccsap	0.102	0.371	-0.345137	2.84e-32	4.72e-28
Zcchc12	0.973	0.993	-0.29244	3.01e-32	5.02e-28
Acp1	0.832	0.917	-0.318591	3.83e-32	6.38e-28
Filip1	0.012	0.252	-0.342462	3.96e-32	6.6e-28
Unc5d	0.577	0.327	0.406139	4.1e-32	6.83e-28
Reep1	0.689	0.46	0.342053	4.38e-32	7.29e-28
Hmgcs1	0.814	0.66	0.372204	6.08e-32	1.01e-27
Cdk14	0.464	0.229	0.375283	6.09e-32	1.01e-27
Rcan2	0.744	0.542	0.326005	7.85e-32	1.31e-27
Fam155a	0.452	0.21	0.285376	1.05e-31	1.75e-27
Atp6v1a	0.99	0.967	0.278589	1.11e-31	1.85e-27
Alg2	0.9	0.716	0.29035	1.79e-31	2.99e-27
Egr4	0.072	0.326	-0.775709	1.95e-31	3.24e-27
Selt	0.875	0.765	0.322807	2.23e-31	3.71e-27
Anp32a	0.779	0.911	-0.338565	2.32e-31	3.85e-27
Fam171b	0.777	0.897	-0.334005	2.43e-31	4.05e-27
Bsn	0.407	0.181	0.277724	2.86e-31	4.77e-27
Ugcg	0.45	0.217	0.30363	3.19e-31	5.31e-27
Stk32c	0.342	0.602	-0.38253	3.3e-31	5.5e-27
Carhsp1	0.08	0.34	-0.372906	3.35e-31	5.58e-27
Map4	0.855	0.738	0.371265	3.87e-31	6.44e-27
Rap2b	0.29	0.553	-0.378845	3.97e-31	6.61e-27
Celf2	0.81	0.917	-0.430106	4.15e-31	6.92e-27
Lpgat1	0.722	0.476	0.318075	4.38e-31	7.29e-27
Hspa5	0.943	0.976	-0.340281	7.03e-31	1.17e-26
Camk2d	0.873	0.73	0.376128	9.32e-31	1.55e-26
Dek	0.397	0.673	-0.34557	1.01e-30	1.69e-26
Dnm1	0.93	0.815	0.319053	1.18e-30	1.97e-26
Foxp1	0.215	0.472	-0.54342	1.3e-30	2.16e-26
Ptprs	0.695	0.476	0.406041	1.33e-30	2.22e-26
Gnb4	0.223	0.486	-0.401708	1.56e-30	2.6e-26
Neto2	0.605	0.38	0.390103	1.8e-30	2.99e-26
Smpd3	0.19	0.45	-0.417553	1.81e-30	3.02e-26
Mpped2	0.624	0.365	0.327518	2.22e-30	3.7e-26
Klhl2	0.166	0.431	-0.350537	2.98e-30	4.96e-26
Cab39	0.65	0.434	0.350817	2.99e-30	4.98e-26
Pitpna	0.722	0.497	0.314331	3.26e-30	5.43e-26
Cyfip2	0.826	0.684	0.350081	3.45e-30	5.74e-26
Gucy1b3	0.489	0.728	-0.378617	3.6e-30	5.99e-26
Rps3a1	0.943	0.983	-0.279869	4.23e-30	7.05e-26
Rbbp7	0.64	0.833	-0.318275	4.54e-30	7.56e-26
March6	0.679	0.491	0.374908	6.58e-30	1.1e-25
Prkar2b	0.284	0.561	-0.402219	6.91e-30	1.15e-25
Itpka	0.039	0.276	-0.339448	7.22e-30	1.2e-25
Atp1b2	0.613	0.37	0.322372	8.78e-30	1.46e-25
Sphkap	0.47	0.232	0.341783	9.43e-30	1.57e-25
Rab2a	0.967	0.994	-0.2633	9.58e-30	1.59e-25
Synpr	0.213	0.464	-0.714934	1.03e-29	1.72e-25
Tecr	1	0.999	0.255631	1.06e-29	1.76e-25
2900055J20Rik	0.184	0.446	-0.432567	1.96e-29	3.27e-25
Sf3b2	0.908	0.958	-0.293975	2.62e-29	4.36e-25
Tmeff1	0.566	0.329	0.305515	2.79e-29	4.65e-25
1700086L19Rik	0.164	0.429	-0.415364	2.86e-29	4.76e-25
Gabrg1	0.184	0.474	-0.331286	3.24e-29	5.39e-25
Fam134b	0.605	0.381	0.325545	3.53e-29	5.88e-25
Cetn2	0.521	0.746	-0.328109	3.98e-29	6.62e-25
Capza2	0.955	0.985	-0.280871	7.76e-29	1.29e-24
Sh3gl3	0.26	0.524	-0.332214	8.16e-29	1.36e-24
Zyg11b	0.636	0.423	0.324639	1.1e-28	1.82e-24
Strbp	0.81	0.649	0.299695	1.11e-28	1.85e-24
Scai	0.503	0.269	0.277309	1.37e-28	2.28e-24
Slc7a14	0.577	0.348	0.311092	1.53e-28	2.55e-24
Rps23	0.99	0.995	-0.288961	1.62e-28	2.69e-24
Rell2	0.628	0.408	0.32118	1.66e-28	2.76e-24
Ets2	0.147	0.408	-0.317844	2.05e-28	3.42e-24
Lzts1	0.106	0.353	-0.348527	2.6e-28	4.32e-24
Bcl11b	0.804	0.477	0.267527	2.66e-28	4.42e-24
Pak3	0.947	0.865	0.279539	3.15e-28	5.25e-24
Zfp706	0.914	0.966	-0.314846	3.31e-28	5.52e-24
Unc13c	0.049	0.283	-0.353557	3.4e-28	5.66e-24
Arl6ip5	0.875	0.944	-0.290553	3.56e-28	5.93e-24
Grm1	0.454	0.223	0.277128	3.74e-28	6.22e-24
Ppm1l	0.495	0.256	0.275787	4.43e-28	7.38e-24
Gatsl2	0.427	0.208	0.265772	4.44e-28	7.39e-24
Acly	0.54	0.312	0.315669	4.69e-28	7.81e-24
Rps3	0.996	0.995	-0.262053	5.1e-28	8.49e-24
Abat	0.847	0.699	0.309784	5.11e-28	8.51e-24
Cd47	0.949	0.91	0.374433	5.91e-28	9.83e-24
Arl4a	0.399	0.614	-0.459512	6.57e-28	1.09e-23
Tmeff2	0.661	0.464	0.439251	8.94e-28	1.49e-23
Ppp1r12a	0.329	0.58	-0.340708	9.32e-28	1.55e-23
Acsl6	0.479	0.253	0.266572	1.04e-27	1.74e-23
Rps14	0.994	0.999	-0.264665	1.05e-27	1.75e-23
Mtdh	0.611	0.799	-0.31113	1.24e-27	2.06e-23
Dlx6os1	0.479	0.242	0.293757	1.31e-27	2.17e-23
Capza1	0.45	0.233	0.279111	1.44e-27	2.4e-23
N6amt1	0.219	0.479	-0.313715	1.52e-27	2.54e-23
Dnajc6	0.616	0.393	0.322632	1.73e-27	2.88e-23
R3hdm4	0.266	0.509	-0.395438	1.77e-27	2.95e-23
Galntl6	0.346	0.146	0.273222	2.06e-27	3.43e-23
Pcdh8	0.613	0.37	0.307752	2.17e-27	3.61e-23
Pde4a	0.521	0.295	0.290118	2.72e-27	4.53e-23
Tbc1d24	0.479	0.247	0.258868	2.85e-27	4.74e-23
Fam168b	0.618	0.391	0.305259	3.5e-27	5.82e-23
Plcxd3	0.282	0.524	-0.408855	4.03e-27	6.71e-23
Inpp5f	0.765	0.632	0.340087	5.25e-27	8.75e-23
Pttg1	0.519	0.301	0.305701	6.28e-27	1.05e-22
Mctp1	0.215	0.442	-0.521597	6.31e-27	1.05e-22
Iscu	0.98	0.938	0.305456	7.22e-27	1.2e-22
Myh7	0.033	0.251	-0.29131	7.42e-27	1.24e-22
Fam168a	0.622	0.406	0.318427	7.7e-27	1.28e-22
Arid4a	0.501	0.711	-0.323339	8.86e-27	1.47e-22
S100a10	0.327	0.134	0.284401	8.88e-27	1.48e-22
Eif3e	0.697	0.836	-0.308199	8.93e-27	1.49e-22
Nat14	0.487	0.714	-0.32616	9.31e-27	1.55e-22
Rasgrp2	0.519	0.283	0.290472	1e-26	1.67e-22
Rimklb	0.442	0.222	0.260183	1.52e-26	2.53e-22
Snx7	0.1	0.336	-0.295475	1.55e-26	2.57e-22
Wbp5	0.98	0.994	-0.250103	1.65e-26	2.74e-22
Strip2	0.039	0.256	-0.329828	1.68e-26	2.79e-22
Dusp14	0.106	0.343	-0.360647	1.7e-26	2.82e-22
Pclo	0.896	0.749	0.293012	1.89e-26	3.15e-22
Rpl9	0.986	0.997	-0.262521	2.27e-26	3.79e-22
Sepw1	0.99	0.999	-0.27031	2.4e-26	3.99e-22
Sema6a	0.382	0.182	0.324604	2.41e-26	4.01e-22
Limd2	0.217	0.46	-0.351868	2.54e-26	4.23e-22
Ypel2	0.102	0.341	-0.305568	2.62e-26	4.36e-22
Pdlim7	0.37	0.627	-0.30485	2.98e-26	4.97e-22
Atp11b	0.513	0.282	0.26703	3.34e-26	5.56e-22
Aldh5a1	0.423	0.211	0.256032	3.73e-26	6.21e-22
Ctnnd2	0.554	0.357	0.35654	4.35e-26	7.24e-22
Asic2	0.417	0.206	0.274719	4.41e-26	7.35e-22
Slc24a2	0.556	0.336	0.32621	4.61e-26	7.67e-22
H3f3b	0.996	1	-0.267793	4.98e-26	8.29e-22
2010300C02Rik	0.11	0.345	-0.318906	6.15e-26	1.02e-21
Atp5g2	0.818	0.917	-0.276837	6.28e-26	1.05e-21
Acsl4	0.46	0.251	0.301743	7.51e-26	1.25e-21
Herc1	0.798	0.645	0.315866	7.89e-26	1.31e-21
Socs5	0.468	0.247	0.261429	8.09e-26	1.35e-21
Ccdc136	0.462	0.244	0.280901	1.05e-25	1.75e-21
Dad1	0.928	0.976	-0.255965	1.09e-25	1.81e-21
Rgs10	0.722	0.516	0.301489	1.11e-25	1.86e-21
Kctd1	0.129	0.36	-0.356273	1.14e-25	1.9e-21
Gadd45g	0.252	0.481	-0.904994	1.26e-25	2.1e-21
Kcnip1	0.446	0.223	0.251724	1.27e-25	2.11e-21
Dclk3	0.063	0.284	-0.288701	1.33e-25	2.22e-21
Rnf14	0.91	0.826	0.259467	1.48e-25	2.47e-21
Cep170b	0.444	0.228	0.25545	1.58e-25	2.63e-21
Tsnax	0.603	0.785	-0.30668	1.65e-25	2.74e-21
Ddn	0.059	0.276	-0.278624	2.4e-25	4e-21
Celf5	0.401	0.647	-0.317753	2.63e-25	4.38e-21
Dbp	0.401	0.611	-0.423661	2.67e-25	4.45e-21
Sept6	0.536	0.311	0.26871	2.97e-25	4.94e-21
Tmem50a	0.736	0.871	-0.28018	3.78e-25	6.29e-21
Med28	0.742	0.865	-0.28824	3.81e-25	6.35e-21
Dbn1	0.376	0.608	-0.312944	3.82e-25	6.35e-21
Msantd4	0.583	0.367	0.280348	4.88e-25	8.13e-21
Gnl3l	0.877	0.74	0.286708	5.93e-25	9.87e-21
Smim13	0.644	0.451	0.331173	6.25e-25	1.04e-20
Iqsec3	0.421	0.211	0.255927	6.55e-25	1.09e-20
Syt10	0.039	0.248	-0.283377	7.77e-25	1.29e-20
Spop	0.718	0.863	-0.284716	8.26e-25	1.37e-20
Pcsk1n	1	1	-0.315435	8.44e-25	1.41e-20
Appbp2	0.667	0.511	0.337128	9.04e-25	1.5e-20
Bend6	0.785	0.625	0.289507	9.22e-25	1.54e-20
Tmem191c	0.652	0.806	-0.326445	9.5e-25	1.58e-20
Syn2	0.951	0.967	-0.302102	9.87e-25	1.64e-20
Pfn1	0.759	0.862	-0.303651	1.25e-24	2.08e-20
Sesn3	0.585	0.791	-0.303112	1.44e-24	2.39e-20
Setd7	0.391	0.191	0.254807	1.6e-24	2.66e-20
Gfpt1	0.528	0.31	0.257853	1.63e-24	2.71e-20
Rbms3	0.399	0.203	0.340413	1.73e-24	2.89e-20
Opcml	0.728	0.557	0.359183	2.13e-24	3.55e-20
Glrb	0.832	0.698	0.285212	2.2e-24	3.67e-20
Gnaq	0.697	0.531	0.329817	2.23e-24	3.71e-20
Lgi1	0.368	0.604	-0.331459	2.46e-24	4.1e-20
Sorcs3	0.425	0.22	0.309826	2.65e-24	4.41e-20
Gng3	0.984	0.939	0.265497	3.1e-24	5.16e-20
Larp4b	0.613	0.415	0.2892	3.26e-24	5.42e-20
Srm	0.254	0.495	-0.295147	3.71e-24	6.18e-20
Ptges3	0.853	0.732	0.274742	4.21e-24	7.02e-20
Mcts1	0.609	0.79	-0.275196	5.34e-24	8.89e-20
Cmbl	0.031	0.227	-0.305008	5.38e-24	8.96e-20
Sacm1l	0.597	0.384	0.267996	6.46e-24	1.08e-19
Ppp1ca	0.793	0.907	-0.280811	6.61e-24	1.1e-19
Eps15	0.558	0.348	0.286032	6.72e-24	1.12e-19
Arhgap5	0.806	0.669	0.288765	8.2e-24	1.36e-19
Snap91	0.781	0.617	0.28814	8.51e-24	1.42e-19
Lrrtm3	0.366	0.586	-0.362495	9.4e-24	1.57e-19
Mmp16	0.499	0.326	0.406323	1.03e-23	1.71e-19
Rpl9-ps6	0.714	0.857	-0.298913	1.24e-23	2.06e-19
Cap2	0.36	0.579	-0.321727	1.47e-23	2.44e-19
Adcy5	0.202	0.423	-0.399209	1.47e-23	2.45e-19
Mef2c	0.317	0.564	-0.445891	1.92e-23	3.2e-19
Ensa	0.791	0.891	-0.299829	1.94e-23	3.23e-19
Tenm3	0.399	0.203	0.270524	2.07e-23	3.44e-19
Zfand5	0.883	0.941	-0.286413	2.21e-23	3.68e-19
Sv2c	0.029	0.221	-0.255383	3.02e-23	5.03e-19
Agap3	0.573	0.364	0.273325	3.1e-23	5.16e-19
Dpp6	0.912	0.837	0.287821	3.2e-23	5.32e-19
Fam49a	0.344	0.547	-0.363746	3.54e-23	5.89e-19
Gabrd	0.016	0.2	-0.26014	4.09e-23	6.81e-19
Kbtbd11	0.182	0.41	-0.286168	4.35e-23	7.24e-19
Gria4	0.528	0.325	0.294913	4.57e-23	7.61e-19
Ccdc112	0.172	0.402	-0.273893	5.09e-23	8.48e-19
Klf9	0.366	0.571	-0.409251	5.27e-23	8.77e-19
Auh	0.693	0.52	0.255843	6.14e-23	1.02e-18
Gabrb1	0.912	0.843	0.309931	7.67e-23	1.28e-18
Pacsin1	0.853	0.767	0.264052	7.73e-23	1.29e-18
Brk1	0.861	0.922	-0.28276	8.29e-23	1.38e-18
Zfr	0.916	0.969	-0.255901	9.9e-23	1.65e-18
Nova1	0.552	0.355	0.311995	1.12e-22	1.86e-18
Polr2g	0.685	0.847	-0.258828	1.16e-22	1.93e-18
Pdxk	0.658	0.478	0.313865	1.32e-22	2.2e-18
Hmgn1	0.669	0.83	-0.296547	1.74e-22	2.9e-18
Nap1l1	0.916	0.95	-0.281548	1.76e-22	2.92e-18
Usp32	0.472	0.273	0.263942	1.94e-22	3.23e-18
Syt6	0.031	0.217	-0.275009	1.99e-22	3.31e-18
Kcna1	0.164	0.377	-0.344704	2.14e-22	3.57e-18
Mfsd6	0.495	0.296	0.276889	2.33e-22	3.89e-18
Rab3c	0.926	0.834	0.303089	2.98e-22	4.96e-18
Lmo4	0.564	0.687	-0.522956	3.03e-22	5.04e-18
Dtd1	0.804	0.901	-0.251887	3.21e-22	5.34e-18
Slc25a14	0.53	0.723	-0.266594	3.69e-22	6.15e-18
Sdc2	0.436	0.651	-0.308004	3.72e-22	6.2e-18
Seh1l	0.233	0.457	-0.264057	3.78e-22	6.29e-18
Ppp1r1a	0.442	0.638	-0.349385	4e-22	6.66e-18
Peg10	0.051	0.245	-0.315462	4.12e-22	6.86e-18
Trim2	0.824	0.704	0.264596	5.02e-22	8.36e-18
Junb	0.339	0.547	-0.752615	5.29e-22	8.81e-18
Raph1	0.515	0.316	0.271427	5.57e-22	9.28e-18
Camk4	0.27	0.479	-0.408148	6.46e-22	1.08e-17
Cacna1e	0.288	0.524	-0.297484	7.27e-22	1.21e-17
Actr3b	0.243	0.465	-0.294092	7.33e-22	1.22e-17
Hap1	0.894	0.961	-0.313447	9.13e-22	1.52e-17
Myo5a	0.82	0.721	0.282185	1.05e-21	1.75e-17
Cyp46a1	0.397	0.627	-0.290399	1.06e-21	1.77e-17
Nr3c1	0.262	0.493	-0.283029	1.09e-21	1.81e-17
Magee1	0.83	0.707	0.251618	1.16e-21	1.93e-17
Marcks	0.744	0.901	-0.265381	1.28e-21	2.12e-17
Dpp10	0.554	0.372	0.400954	1.46e-21	2.44e-17
March1	0.272	0.509	-0.294546	1.75e-21	2.92e-17
Celf3	0.327	0.557	-0.292224	1.76e-21	2.94e-17
Pea15a	0.863	0.927	-0.285483	2.09e-21	3.49e-17
Pbrm1	0.693	0.509	0.280811	2.55e-21	4.24e-17
Sorbs2	0.233	0.45	-0.301866	4.16e-21	6.93e-17
Vimp	0.36	0.573	-0.285083	4.52e-21	7.52e-17
Atl1	0.722	0.848	-0.265078	4.63e-21	7.71e-17
Mat2b	0.624	0.79	-0.286288	5.33e-21	8.88e-17
Eif2s3x	0.544	0.354	0.272644	7e-21	1.17e-16
mt-Nd2	1	0.995	0.26114	7.1e-21	1.18e-16
Hpca	0.429	0.602	-0.454777	7.7e-21	1.28e-16
Fyco1	0.141	0.351	-0.257731	1.02e-20	1.7e-16
Nptxr	0.493	0.292	0.264289	1.14e-20	1.89e-16
Ntrk2	0.748	0.609	0.287195	1.34e-20	2.24e-16
Sos1	0.458	0.27	0.265474	1.83e-20	3.04e-16
Nrcam	0.534	0.344	0.277134	3.09e-20	5.14e-16
Gabra4	0.225	0.441	-0.302167	3.16e-20	5.26e-16
Grin2b	0.742	0.838	-0.33802	3.37e-20	5.62e-16
Scrn1	0.724	0.569	0.250119	3.7e-20	6.15e-16
9330182L06Rik	0.395	0.215	0.25971	3.71e-20	6.17e-16
A830018L16Rik	0.26	0.473	-0.293745	3.94e-20	6.56e-16
Usp34	0.871	0.766	0.253287	4.22e-20	7.03e-16
Dnajc12	0.536	0.352	0.278437	4.66e-20	7.75e-16
Bhlhb9	0.419	0.624	-0.277336	4.74e-20	7.9e-16
Scamp5	0.585	0.389	0.265729	5.45e-20	9.08e-16
Anks1b	0.689	0.825	-0.300075	5.74e-20	9.56e-16
mt-Nd3	0.924	0.91	0.283993	6.83e-20	1.14e-15
Rfk	0.597	0.406	0.263791	7.14e-20	1.19e-15
Cfap20	0.552	0.725	-0.259778	7.86e-20	1.31e-15
Zfhx3	0.072	0.26	-0.304804	8.19e-20	1.36e-15
Gabrb3	0.534	0.734	-0.260697	9.59e-20	1.6e-15
Arpc3	0.64	0.786	-0.271363	9.61e-20	1.6e-15
Fam126b	0.765	0.61	0.259239	1.01e-19	1.69e-15
Sdhc	0.755	0.623	0.27207	1.12e-19	1.86e-15
Aatk	0.44	0.256	0.265108	1.53e-19	2.55e-15
Mmd	0.458	0.644	-0.291357	1.91e-19	3.18e-15
Ubxn2a	0.544	0.357	0.266164	2.11e-19	3.51e-15
Nap1l2	0.773	0.645	0.268669	2.19e-19	3.64e-15
Dst	0.783	0.653	0.259955	2.21e-19	3.68e-15
Pgap1	0.616	0.444	0.276075	2.26e-19	3.76e-15
Nhp2	0.268	0.471	-0.295095	3.95e-19	6.57e-15
Macrod2	0.472	0.66	-0.277501	4.14e-19	6.89e-15
Lsm4	0.55	0.729	-0.260694	4.17e-19	6.94e-15
Lmo3	0.217	0.438	-0.261911	4.34e-19	7.22e-15
Dgkg	0.137	0.332	-0.252121	7.94e-19	1.32e-14
Plppr1	0.311	0.507	-0.327247	8.05e-19	1.34e-14
Idi1	0.444	0.268	0.273279	9.94e-19	1.66e-14
Brinp3	0.597	0.409	0.327111	1.03e-18	1.71e-14
Pde1b	0.29	0.469	-0.416272	1.1e-18	1.84e-14
Ak5	0.209	0.408	-0.261885	1.12e-18	1.86e-14
mt-Nd4l	0.961	0.922	0.271959	2.1e-18	3.49e-14
Sowaha	0.196	0.388	-0.311974	2.21e-18	3.68e-14
Cttnbp2	0.305	0.488	-0.328276	2.26e-18	3.76e-14
Cadm3	0.665	0.509	0.276794	2.54e-18	4.22e-14
Id2	0.082	0.254	-0.493811	2.58e-18	4.3e-14
Ppil4	0.29	0.502	-0.263632	3.21e-18	5.34e-14
Csrnp3	0.669	0.503	0.262023	3.82e-18	6.36e-14
Rgs4	0.45	0.642	-0.339	4.3e-18	7.16e-14
Ing2	0.247	0.446	-0.266177	4.42e-18	7.36e-14
Tceal6	0.767	0.859	-0.257403	4.53e-18	7.54e-14
Prok2	0.018	0.168	-0.541136	4.55e-18	7.58e-14
Frrs1l	0.689	0.526	0.259651	6.72e-18	1.12e-13
Arl8a	0.716	0.595	0.29411	9.63e-18	1.6e-13
Clstn1	0.836	0.758	0.266239	9.8e-18	1.63e-13
H2afj	0.333	0.532	-0.265931	1.1e-17	1.84e-13
Adgrl1	0.638	0.484	0.287736	1.45e-17	2.42e-13
Oxr1	0.663	0.517	0.250213	1.57e-17	2.62e-13
Eif4g3	0.714	0.58	0.253134	4.22e-17	7.02e-13
Slmap	0.286	0.475	-0.277352	4.55e-17	7.58e-13
Nav1	0.513	0.341	0.251174	5.11e-17	8.5e-13
Ncdn	0.875	0.915	-0.343823	5.11e-17	8.51e-13
Sept3	0.695	0.562	0.254658	8.79e-17	1.46e-12
Phyhip	0.37	0.559	-0.267567	9.19e-17	1.53e-12
Sipa1l1	0.256	0.445	-0.255118	1.22e-16	2.04e-12
Ppp1r7	0.509	0.66	-0.295305	1.33e-16	2.21e-12
Fdft1	0.595	0.438	0.292955	1.84e-16	3.06e-12
Rasgef1a	0.585	0.737	-0.258475	1.91e-16	3.17e-12
Gnal	0.569	0.664	-0.388012	1.99e-16	3.31e-12
Atp2c1	0.644	0.524	0.315461	2.39e-16	3.98e-12
Ogdh	0.536	0.382	0.267745	2.45e-16	4.07e-12
Grm5	0.712	0.823	-0.28316	3.28e-16	5.46e-12
Zbtb7a	0.691	0.552	0.255801	6.61e-16	1.1e-11
Cpne5	0.521	0.659	-0.324405	7.37e-16	1.23e-11
Aars	0.628	0.496	0.250559	7.73e-16	1.29e-11
Prlr	0.125	0.296	-0.369723	9.04e-16	1.5e-11
Celf1	0.423	0.612	-0.258427	9.36e-16	1.56e-11
Sh3bgrl	0.427	0.617	-0.257343	1.23e-15	2.05e-11
Cyld	0.491	0.664	-0.256906	1.24e-15	2.07e-11
Efhd2	0.571	0.408	0.260121	1.49e-15	2.49e-11
Dlk1	0.123	0.291	-0.447166	1.76e-15	2.93e-11
Scg3	0.656	0.528	0.255019	2.91e-15	4.84e-11
Gabra5	0.229	0.405	-0.253099	3.44e-15	5.73e-11
BC005537	0.589	0.45	0.251005	3.57e-15	5.95e-11
Erc2	0.352	0.525	-0.267802	3.92e-15	6.53e-11
Fam81a	0.215	0.379	-0.271567	1.5e-14	2.49e-10
Lrrn3	0.337	0.511	-0.256649	1.5e-14	2.51e-10
Isoc1	0.423	0.269	0.279449	1.85e-14	3.07e-10
Pbx1	0.798	0.739	0.3061	4.16e-14	6.92e-10
Dcaf7	0.585	0.452	0.2605	4.17e-14	6.94e-10
Scn3a	0.646	0.516	0.276365	4.71e-14	7.83e-10
Zic1	0.053	0.19	-0.252847	6.1e-14	1.02e-09
Taok1	0.691	0.586	0.25055	1.03e-13	1.71e-09
Ecel1	0.067	0.206	-0.281153	1.15e-13	1.91e-09
Prkcb	0.548	0.679	-0.342609	2.05e-13	3.41e-09
Npas4	0.121	0.261	-0.624085	4.92e-13	8.19e-09
Ttll7	0.708	0.796	-0.285284	1.16e-12	1.94e-08
Nrgn	0.613	0.471	0.454268	2.13e-12	3.54e-08
Camkk2	0.311	0.46	-0.25721	2.23e-12	3.72e-08
1500009L16Rik	0.268	0.417	-0.281299	4.01e-12	6.67e-08
Arc	0.063	0.186	-0.383346	5.48e-12	9.13e-08
Gm13889	0.2	0.344	-0.386246	1.36e-11	2.26e-07
Nell1	0.378	0.247	0.257732	1.41e-11	2.34e-07
Tppp3	0.444	0.593	-0.2559	3.45e-11	5.74e-07
Lypd1	0.221	0.368	-0.273579	5.94e-11	9.88e-07
Rasgrp1	0.354	0.495	-0.255093	6.04e-11	1e-06
Crh	0.031	0.129	-0.60567	2.37e-10	3.95e-06
Egr1	0.27	0.405	-0.36026	2.1e-09	3.49e-05
Kcnip4	0.597	0.512	0.272942	2.32e-09	3.86e-05
Tcf4	0.387	0.289	0.396918	5.97e-09	9.94e-05
Nts	0.157	0.27	-0.473476	1.78e-08	0.000295546
Pcp4	0.98	0.96	-0.382378	2.32e-08	0.00038628
Nr4a1	0.09	0.188	-0.321736	2.69e-08	0.000447106
Vgf	0.409	0.517	-0.271434	3.17e-06	0.0527222
Arhgap36	0.094	0.172	-0.262733	3.6e-06	0.0599223
Pnoc	0.184	0.269	-0.344661	1.08e-05	0.179708
Btg2	0.112	0.185	-0.252641	3.07e-05	0.511066
Gpx3	0.562	0.578	-0.427254	6.35e-05	1
Xist	0.683	0.648	-0.422289	0.00012791	1
Cck	0.106	0.162	-0.403888	0.000864883	1
Jun	0.384	0.437	-0.395674	0.00708801	1
Fos	0.536	0.531	-0.49987	0.192003	1
Hspa1a	0.272	0.274	-0.38948	0.785503	1

## Sheet: allGABA except #1 vs allGABAGal
gene name	pct.1	pct.2	avg_logFC	p_val	p_val_adj
Hmx2	0.009	0.579	-0.653136	0	0
Gal	0.217	0.926	-2.66017	0	0
Rorb	0.083	0.74	-1.01254	4.68e-271	7.79e-267
Hmx3	0.003	0.396	-0.465903	2.77e-216	4.62e-212
2010005H15Rik	0.026	0.373	-0.471271	2.61e-143	4.34e-139
Rgs10	0.516	0.88	-1.13096	3.38e-139	5.63e-135
Celf2	0.917	0.518	0.999917	6.04e-134	1.01e-129
Gnas	0.967	1	-0.719803	1.07e-133	1.79e-129
Amigo2	0.127	0.577	-0.787341	1.71e-131	2.84e-127
Calcr	0.025	0.346	-0.478966	7.28e-130	1.21e-125
Nell1	0.247	0.717	-0.778097	2.26e-123	3.76e-119
Scn9a	0.267	0.761	-0.664073	4.08e-123	6.8e-119
Chgb	0.872	0.967	-0.853261	2.29e-119	3.81e-115
Nap1l5	0.998	1	-0.629771	1.32e-117	2.19e-113
Atp2b1	0.967	0.812	0.847603	8.17e-114	1.36e-109
C1ql3	0.082	0.454	-0.805624	7.64e-113	1.27e-108
Arpp21	0.768	0.326	2.19632	3.04e-112	5.05e-108
Bub3	0.697	0.94	-0.624397	5.66e-110	9.43e-106
Camkv	0.834	0.408	0.86466	1.03e-109	1.71e-105
Fkbp1a	0.998	0.992	0.887695	2.1e-105	3.5e-101
Pde1a	0.718	0.2	0.897592	1.33e-103	2.22e-99
Ppp3ca	0.978	0.897	0.885179	4.73e-103	7.88e-99
Asb4	0.106	0.489	-0.635032	5.72e-102	9.53e-98
Grm5	0.823	0.379	0.786186	6.59e-101	1.1e-96
Stmn2	0.943	1	-0.550586	7.51e-99	1.25e-94
Ncdn	0.915	0.639	0.803446	1e-97	1.67e-93
Itm2c	0.999	0.998	0.694166	1.66e-97	2.77e-93
Dlx1	0.28	0.765	-0.542004	4.21e-97	7.01e-93
Tmem158	0.931	0.751	0.938118	3.17e-95	5.27e-91
Adra1b	0.043	0.334	-0.372062	4.36e-95	7.26e-91
Lhfpl5	0.151	0.55	-0.462606	2.28e-93	3.79e-89
Snca	0.932	0.693	0.778442	4.11e-93	6.85e-89
Pcbd1	0.335	0.775	-0.592568	1.07e-92	1.79e-88
Car11	0.737	0.313	0.869076	2.1e-92	3.49e-88
Gda	0.763	0.297	0.762066	1.6e-90	2.66e-86
Gria2	0.998	0.973	0.539328	1.99e-90	3.31e-86
Lmo4	0.687	0.26	1.08814	2.05e-90	3.41e-86
Podxl2	0.829	0.984	-0.546045	2.8e-90	4.67e-86
Mrap2	0.265	0.683	-0.548038	8.43e-90	1.4e-85
Ecel1	0.206	0.627	-0.5882	2.45e-89	4.09e-85
Tac1	0.682	0.289	2.10121	1.58e-86	2.63e-82
Cited1	0.126	0.483	-0.610634	5.78e-86	9.63e-82
Gprasp2	0.912	1	-0.491184	1.53e-85	2.55e-81
Zfhx3	0.26	0.689	-0.560054	5.06e-85	8.43e-81
Cd63	0.266	0.67	-0.541144	2.37e-83	3.94e-79
Resp18	0.901	1	-0.597338	5.23e-83	8.7e-79
Ppp1r1b	0.563	0.115	1.74722	3.76e-82	6.26e-78
Peg3	0.95	0.998	-0.493375	9.85e-82	1.64e-77
Pnoc	0.269	0.678	-0.768617	1.84e-80	3.06e-76
Rps8	1	1	-0.417868	2.1e-80	3.5e-76
Map2k1	0.944	0.837	0.747252	2.41e-80	4.01e-76
Baiap2	0.727	0.367	0.904789	7.01e-78	1.17e-73
Tsc22d1	0.99	0.932	0.612762	2.17e-77	3.61e-73
Phactr1	0.718	0.346	0.835923	2.18e-77	3.64e-73
Prmt2	0.788	0.955	-0.499563	1.1e-76	1.83e-72
Tmem130	0.865	0.992	-0.48682	3.55e-76	5.9e-72
Ctxn3	0.019	0.223	-0.306407	3.61e-76	6e-72
Meis2	0.493	0.052	1.18096	4.78e-75	7.96e-71
Calm2	1	1	0.352765	2.09e-74	3.48e-70
Bcl11b	0.477	0.035	0.838242	4.75e-74	7.91e-70
Vat1	0.547	0.858	-0.535367	5.61e-74	9.34e-70
Snap25	1	1	0.393027	1.55e-73	2.59e-69
Rpl22l1	1	1	-0.407967	5.19e-73	8.65e-69
Mt1	0.728	0.373	0.807513	1.58e-72	2.62e-68
Chn1	0.927	0.798	0.766859	5.03e-72	8.38e-68
Nenf	0.905	0.99	-0.503513	5.35e-72	8.91e-68
Pcp4l1	0.539	0.132	1.18657	8.61e-71	1.43e-66
Gm1673	0.942	0.99	-0.475757	1.59e-70	2.65e-66
Dusp10	0.045	0.285	-0.269991	2.77e-70	4.61e-66
Elavl4	0.448	0.798	-0.493045	2.97e-69	4.94e-65
Rps28	0.976	0.996	-0.464139	1.12e-68	1.86e-64
Ndrg4	0.991	0.963	0.628095	5.58e-68	9.28e-64
A730017C20Rik	0.802	0.961	-0.451027	6.8e-68	1.13e-63
Cplx2	0.754	0.421	0.685996	6.88e-68	1.15e-63
Anxa5	0.188	0.522	-0.496362	9.84e-68	1.64e-63
Rprml	0.502	0.093	0.700405	1.18e-67	1.97e-63
Rpl6	0.999	1	-0.332676	1.99e-66	3.31e-62
Rpl10	0.991	1	-0.414973	2.84e-66	4.73e-62
As3mt	0.151	0.478	-0.42135	3.13e-66	5.21e-62
Tmsb10	0.996	1	-0.441503	9.75e-66	1.62e-61
Rps27	0.999	0.998	-0.387691	3.16e-64	5.26e-60
Irs4	0.17	0.505	-0.441158	4.44e-64	7.39e-60
Cdk17	0.608	0.241	0.649378	1.72e-63	2.86e-59
Anks1b	0.825	0.513	0.557542	1.82e-63	3.02e-59
Stmn1	0.981	1	-0.421612	3.38e-63	5.63e-59
Scg2	0.987	1	-0.47586	8.42e-63	1.4e-58
Rpl13a	0.999	1	-0.343179	1.35e-62	2.26e-58
Pafah1b3	0.429	0.779	-0.444579	1.26e-61	2.09e-57
Gpr88	0.504	0.12	0.88028	1.34e-61	2.23e-57
Ramp1	0.482	0.105	0.835542	1.96e-61	3.26e-57
Stmn3	0.999	1	-0.322222	2.54e-61	4.23e-57
Rpl13	1	1	-0.31784	3.98e-61	6.63e-57
Gas7	0.806	0.497	0.615283	4.1e-61	6.82e-57
Fxyd6	0.904	0.992	-0.413041	4.75e-61	7.91e-57
Crym	0.463	0.087	1.08443	8.49e-61	1.41e-56
Rpl8	0.989	1	-0.367118	1.02e-60	1.7e-56
Ptk2b	0.424	0.039	0.63077	1.29e-60	2.15e-56
Impact	0.966	0.996	-0.399564	1.51e-60	2.51e-56
Gnal	0.664	0.342	0.70862	2.28e-60	3.8e-56
Kcnip1	0.223	0.565	-0.401473	2.97e-60	4.94e-56
Hsp90aa1	1	1	-0.287226	4.41e-60	7.34e-56
Foxp2	0.427	0.047	0.865932	1.52e-59	2.53e-55
Rpl37	0.998	0.998	-0.386327	5.05e-59	8.4e-55
Tuba1b	0.974	1	-0.387538	7.61e-59	1.27e-54
Cpne9	0.02	0.188	-0.295621	1.25e-58	2.08e-54
Rpl14	0.999	0.998	-0.328793	2.12e-58	3.52e-54
Slc25a5	0.941	0.816	0.552521	2.41e-58	4.01e-54
Arhgdig	0.601	0.862	-0.450331	3.44e-58	5.72e-54
Selm	0.885	0.975	-0.396453	5.14e-58	8.56e-54
Rps11	0.989	0.998	-0.369337	5.31e-58	8.84e-54
Rpl24	0.998	1	-0.350664	6.97e-58	1.16e-53
Usp51	0.142	0.433	-0.418951	1.55e-57	2.58e-53
Nsg2	0.966	0.895	0.469029	1.79e-57	2.98e-53
Cpne5	0.659	0.328	0.661281	2.09e-57	3.48e-53
Ahi1	0.998	1	-0.320672	3.04e-57	5.06e-53
Atp6v1g2	0.998	0.934	0.378467	4.38e-57	7.29e-53
Prlr	0.296	0.695	-0.36993	1.21e-56	2.01e-52
Ppp1r2	0.91	0.821	0.804948	1.61e-56	2.68e-52
Hint1	0.993	1	-0.326092	8.23e-56	1.37e-51
Rpl17	0.998	1	-0.329752	2.51e-55	4.18e-51
Thsd7b	0.068	0.303	-0.291237	2.68e-55	4.45e-51
Akap5	0.47	0.113	0.624172	5.48e-55	9.13e-51
Pmaip1	0.017	0.169	-0.305848	2.28e-54	3.8e-50
Rgs16	0.127	0.4	-0.435673	2.83e-54	4.7e-50
Rps6	0.998	1	-0.360602	2.84e-54	4.72e-50
Mctp1	0.442	0.087	0.690006	2.93e-54	4.87e-50
Rpl32	0.994	1	-0.331263	4.43e-54	7.38e-50
AW551984	0.485	0.794	-0.471222	4.9e-54	8.15e-50
Ap1s2	0.802	0.495	0.581252	7.18e-54	1.2e-49
Icam5	0.448	0.087	0.523291	7.67e-54	1.28e-49
Snhg11	1	1	-0.28955	8.33e-54	1.39e-49
Rps27a	0.993	1	-0.373995	1.51e-53	2.51e-49
Prr13	0.52	0.829	-0.406366	2.95e-53	4.9e-49
Rpl37a	0.998	1	-0.322686	3.04e-53	5.06e-49
Pfdn2	0.983	0.994	-0.330633	4.01e-53	6.68e-49
Atp1b1	1	1	0.281484	4.3e-53	7.15e-49
Celf6	0.476	0.775	-0.445036	6.18e-53	1.03e-48
Tecr	0.999	1	-0.301536	7.71e-53	1.28e-48
Ppp3r1	0.96	0.872	0.446251	1.9e-52	3.16e-48
Rpl35a	0.991	0.996	-0.377936	2.13e-52	3.54e-48
Rbfox1	0.745	0.433	0.526291	2.81e-52	4.67e-48
Marcksl1	0.892	0.998	-0.377019	2.9e-52	4.82e-48
R3hdm1	0.915	0.788	0.599295	3.05e-52	5.07e-48
Gria1	0.899	0.658	0.436917	1.31e-51	2.18e-47
Rpl23a	0.994	0.988	-0.344594	1.98e-51	3.29e-47
Zic1	0.19	0.505	-0.380833	1.01e-50	1.69e-46
Rps19	1	1	-0.315184	5.42e-50	9.03e-46
Ngef	0.578	0.278	0.616421	9.61e-50	1.6e-45
Lmo7	0.374	0.041	0.565306	1.14e-49	1.9e-45
Nrsn2	0.985	0.998	-0.308866	2.15e-49	3.57e-45
Dlgap1	0.628	0.311	0.508286	2.71e-49	4.52e-45
Plcb1	0.689	0.375	0.542267	5.51e-49	9.18e-45
Th	0.024	0.181	-0.433878	5.55e-49	9.24e-45
Ptms	0.966	0.874	0.412686	8.57e-49	1.43e-44
Smim1	0.108	0.361	-0.270886	1.16e-48	1.93e-44
Caln1	0.562	0.249	0.636403	1.38e-48	2.3e-44
Gpm6b	0.698	0.443	0.608403	1.45e-48	2.41e-44
Phlda1	0.559	0.235	0.659902	2.95e-48	4.9e-44
Ctsz	0.144	0.412	-0.325735	9.77e-48	1.63e-43
Grin2b	0.838	0.619	0.506595	1.02e-47	1.7e-43
Ensa	0.891	0.691	0.426344	2.49e-47	4.15e-43
Slc22a17	0.996	0.988	0.333504	2.61e-47	4.34e-43
Erp29	0.791	0.92	-0.358197	4.4e-47	7.33e-43
Lmo3	0.438	0.099	0.454214	5.13e-47	8.53e-43
Lamp5	0.38	0.054	0.507295	5.92e-47	9.85e-43
Wasf1	0.728	0.497	0.555094	1.24e-46	2.07e-42
Rarb	0.346	0.033	0.489762	5.01e-46	8.35e-42
Aldoc	0.489	0.8	-0.388057	5.68e-46	9.46e-42
Phlda3	0.344	0.68	-0.340594	6.66e-46	1.11e-41
Sowaha	0.388	0.066	0.463346	9.25e-46	1.54e-41
Sez6	0.46	0.134	0.504432	1.12e-45	1.86e-41
Rpl26	0.987	0.996	-0.354367	2.01e-45	3.35e-41
Rpl21	0.995	1	-0.303094	4.01e-45	6.67e-41
Rbfox3	0.675	0.398	0.480917	5.74e-45	9.56e-41
Rpl19	0.998	1	-0.285164	5.95e-45	9.91e-41
Kcna1	0.377	0.06	0.45628	6.18e-45	1.03e-40
Rpl34	0.981	0.996	-0.330388	8.35e-45	1.39e-40
Ppp1r9a	0.856	0.668	0.470799	1.05e-44	1.75e-40
Edil3	0.332	0.658	-0.378166	2.26e-44	3.76e-40
Rps5	0.997	1	-0.273766	2.44e-44	4.05e-40
Rps24	0.968	0.988	-0.370676	2.63e-44	4.38e-40
Atp1b2	0.37	0.685	-0.351971	4.33e-44	7.21e-40
Cacna2d1	0.45	0.124	0.439129	5e-44	8.32e-40
Dgkk	0.09	0.313	-0.301282	6.87e-44	1.14e-39
Rps14	0.999	0.998	-0.330056	8.1e-44	1.35e-39
Rpl9	0.997	1	-0.315734	8.88e-44	1.48e-39
Ap1s1	0.94	0.806	0.419667	1.82e-43	3.04e-39
Gpr165	0.074	0.282	-0.258435	2.04e-43	3.39e-39
Rgs4	0.642	0.792	-0.549134	2.04e-43	3.39e-39
Chn2	0.461	0.14	0.44146	2.42e-43	4.04e-39
Nrip3	0.14	0.402	-0.278298	2.56e-43	4.26e-39
Ptpn5	0.709	0.454	0.497338	3.39e-43	5.65e-39
Reln	0.087	0.307	-0.304479	4.07e-43	6.78e-39
Rpl38	0.986	0.998	-0.343029	5.98e-43	9.95e-39
Fau	0.994	0.998	-0.286713	6e-43	9.99e-39
Pdyn	0.388	0.083	0.700248	1.07e-42	1.78e-38
Rab40b	0.468	0.165	0.506026	1.1e-42	1.84e-38
Cib2	0.401	0.732	-0.322329	1.16e-42	1.93e-38
Mapk1	0.883	0.748	0.435891	1.22e-42	2.03e-38
Wfs1	0.592	0.34	0.775002	1.43e-42	2.38e-38
Ano3	0.418	0.101	0.488263	2.21e-42	3.69e-38
Fez1	0.964	0.905	0.368368	2.86e-42	4.76e-38
Rnh1	0.26	0.546	-0.325523	2.9e-42	4.83e-38
Nts	0.27	0.515	-1.22592	6.6e-42	1.1e-37
Vdac1	0.983	0.944	0.324401	7.91e-42	1.32e-37
Cap2	0.579	0.282	0.431882	1.01e-41	1.68e-37
Pou2f2	0.169	0.429	-0.319545	1.48e-41	2.47e-37
Kctd1	0.36	0.062	0.435082	1.58e-41	2.63e-37
Sh3bgrl	0.617	0.344	0.466721	2.1e-41	3.5e-37
Dnajc12	0.352	0.641	-0.332303	2.12e-41	3.54e-37
Drd1	0.294	0.012	0.422374	2.91e-41	4.85e-37
Tmem255a	0.396	0.701	-0.367414	3.43e-41	5.72e-37
Camk2b	0.956	0.915	0.399208	3.82e-41	6.36e-37
Lrp1b	0.743	0.466	0.494523	4.42e-41	7.35e-37
Rpl18a	0.999	1	-0.255019	5.75e-41	9.58e-37
Rpl23	0.993	0.996	-0.268511	6.08e-41	1.01e-36
Prdx1	0.979	1	-0.285379	6.29e-41	1.05e-36
Chst1	0.77	0.536	0.415832	7.07e-41	1.18e-36
Alg2	0.716	0.891	-0.355228	1.64e-40	2.72e-36
Ndn	0.858	0.843	-0.723674	3.26e-40	5.42e-36
Syt5	0.944	0.835	0.369694	3.5e-40	5.82e-36
Crip2	0.874	0.697	0.433581	3.86e-40	6.43e-36
Neto1	0.38	0.082	0.394705	1.26e-39	2.09e-35
Rac3	0.368	0.641	-0.349252	3e-39	5e-35
Rims3	0.24	0.52	-0.312286	3.94e-39	6.55e-35
Ttll7	0.796	0.645	0.503394	4.64e-39	7.73e-35
Cx3cl1	0.758	0.548	0.463515	5.33e-39	8.87e-35
Rpl11	0.993	1	-0.283289	5.37e-39	8.94e-35
Emb	0.264	0.536	-0.325697	9.17e-39	1.53e-34
Slc39a6	0.363	0.654	-0.321518	9.32e-39	1.55e-34
Syt1	0.99	0.969	0.333283	2.41e-38	4.01e-34
Magel2	0.135	0.371	-0.253472	4.31e-38	7.17e-34
Tmx4	0.958	0.992	-0.295286	5.95e-38	9.91e-34
Bsg	0.993	0.998	-0.28096	6.92e-38	1.15e-33
Foxp1	0.472	0.202	0.631814	9.57e-38	1.59e-33
Fkbp3	0.987	0.996	-0.268727	1.15e-37	1.92e-33
Zfhx4	0.188	0.435	-0.34313	1.22e-37	2.04e-33
Tmem59l	0.964	0.996	-0.29866	1.31e-37	2.18e-33
Syt4	0.953	0.977	-0.361952	1.8e-37	3e-33
Cisd3	0.332	0.61	-0.321185	2.31e-37	3.84e-33
Clu	0.85	0.938	-0.353155	4.11e-37	6.84e-33
Zbtb20	0.818	0.682	0.606012	4.62e-37	7.69e-33
Nrgn	0.471	0.186	0.80359	1.88e-36	3.13e-32
R3hdm4	0.509	0.239	0.456278	2.57e-36	4.28e-32
Phyhip	0.559	0.293	0.408532	2.59e-36	4.32e-32
Psap	0.999	0.996	0.294081	3e-36	5e-32
Plk2	0.608	0.346	0.719495	3.79e-36	6.31e-32
Atxn7l3b	0.984	0.95	0.296436	4.1e-36	6.83e-32
Pcdh7	0.648	0.369	0.4752	4.49e-36	7.48e-32
Rpl36	0.979	0.994	-0.298634	5.15e-36	8.57e-32
Naca	0.986	0.994	-0.255602	5.3e-36	8.83e-32
Zfp706	0.966	0.883	0.352432	6.36e-36	1.06e-31
Pkig	0.795	0.608	0.405769	7.12e-36	1.18e-31
Lmna	0.274	0.54	-0.374257	1.11e-35	1.85e-31
Runx1t1	0.415	0.132	0.43838	1.22e-35	2.03e-31
Gpr83	0.349	0.078	0.481311	1.3e-35	2.17e-31
Syndig1l	0.332	0.064	0.472959	1.31e-35	2.18e-31
Lgi1	0.604	0.342	0.40171	2.22e-35	3.69e-31
Krt1	0.245	0.501	-0.30883	2.38e-35	3.97e-31
Ccdc184	0.268	0.526	-0.318541	2.65e-35	4.41e-31
Cst3	0.99	0.998	-0.318336	2.69e-35	4.48e-31
Negr1	0.893	0.718	0.359438	2.91e-35	4.84e-31
Plppr4	0.782	0.604	0.444973	4.05e-35	6.74e-31
Flywch2	0.349	0.612	-0.334986	5.29e-35	8.8e-31
Ddn	0.276	0.023	0.311307	7.25e-35	1.21e-30
Lrrn3	0.511	0.239	0.407685	8.74e-35	1.46e-30
Gng7	0.396	0.122	0.404289	1.05e-34	1.74e-30
Cacna2d3	0.386	0.103	0.354535	1.08e-34	1.8e-30
Rrad	0.129	0.34	-0.425763	2.65e-34	4.42e-30
Rpl10-ps3	0.767	0.87	-0.342776	4.37e-34	7.27e-30
Rps3	0.995	0.998	-0.256721	5e-34	8.33e-30
Ociad2	0.542	0.276	0.425346	6.96e-34	1.16e-29
Matk	0.849	0.664	0.341534	8.22e-34	1.37e-29
Brinp1	0.372	0.647	-0.300437	9.75e-34	1.62e-29
Rps29	0.999	1	-0.288597	1.07e-33	1.78e-29
Bex1	0.962	0.988	-0.263559	1.12e-33	1.87e-29
Thra	0.978	0.932	0.301546	1.18e-33	1.97e-29
Six3	0.373	0.109	0.478656	1.29e-33	2.14e-29
Ctxn1	0.934	0.845	0.414446	1.75e-33	2.92e-29
Nell2	0.679	0.447	0.420671	2.04e-33	3.4e-29
Epha5	0.751	0.526	0.475588	2.11e-33	3.52e-29
Ppp1r7	0.66	0.435	0.417052	2.29e-33	3.82e-29
Gng2	0.617	0.856	-0.30442	3.6e-33	5.99e-29
Kcnk2	0.595	0.338	0.407646	4.59e-33	7.64e-29
Prkcb	0.679	0.462	0.512952	6.55e-33	1.09e-28
Pdia3	0.849	0.94	-0.279839	7.68e-33	1.28e-28
Cacybp	0.923	0.971	-0.268505	8.31e-33	1.38e-28
Tuba1a	1	1	-0.266139	8.75e-33	1.46e-28
Fam49a	0.547	0.291	0.414153	9.49e-33	1.58e-28
Rgs7bp	0.523	0.27	0.435195	9.58e-33	1.6e-28
Kcnip2	0.436	0.173	0.390339	1.56e-32	2.6e-28
Col6a1	0.249	0.016	0.336166	2.37e-32	3.95e-28
Cd200	0.938	0.99	-0.275728	2.75e-32	4.57e-28
Tox2	0.357	0.631	-0.291769	2.82e-32	4.69e-28
Rap2b	0.553	0.303	0.39418	3.3e-32	5.5e-28
Rps4x	0.978	0.996	-0.294216	4.13e-32	6.87e-28
Itpka	0.276	0.035	0.341433	4.45e-32	7.41e-28
Coprs	0.479	0.742	-0.308572	4.85e-32	8.07e-28
Prkce	0.625	0.363	0.358022	5.09e-32	8.47e-28
Efna5	0.258	0.515	-0.292006	5.67e-32	9.43e-28
Pfdn5	0.965	0.988	-0.288899	5.93e-32	9.87e-28
Tm2d3	0.703	0.874	-0.300459	6.99e-32	1.16e-27
Ccdc136	0.244	0.485	-0.2818	7.5e-32	1.25e-27
9530059O14Rik	0.373	0.113	0.383735	7.56e-32	1.26e-27
Ghitm	0.925	0.808	0.3096	1.01e-31	1.68e-27
Lsamp	0.927	0.967	-0.339395	1.25e-31	2.08e-27
Mapt	0.895	0.959	-0.277985	1.43e-31	2.38e-27
Fam46a	0.066	0.225	-0.342695	3.46e-31	5.76e-27
Mbnl2	0.875	0.715	0.339416	3.7e-31	6.15e-27
Arglu1	0.846	0.672	0.394494	4.06e-31	6.76e-27
Malat1	1	1	0.324889	7.86e-31	1.31e-26
Fam81a	0.379	0.124	0.371433	8.64e-31	1.44e-26
Spats2l	0.395	0.13	0.315409	1.2e-30	1.99e-26
Pou3f4	0.233	0.012	0.315928	1.21e-30	2.02e-26
Spint2	0.738	0.864	-0.374369	1.28e-30	2.13e-26
Arf5	0.976	0.938	0.28845	1.57e-30	2.62e-26
Tmem35	0.467	0.202	0.331979	1.9e-30	3.16e-26
Rpl35	0.986	0.99	-0.276397	2.29e-30	3.81e-26
Mtss1	0.332	0.604	-0.251366	2.91e-30	4.85e-26
C1d	0.936	0.973	-0.255839	3.19e-30	5.3e-26
Fndc3a	0.528	0.738	-0.346252	3.78e-30	6.29e-26
Cacna2d2	0.241	0.491	-0.271939	4.22e-30	7.02e-26
Ywhaz	0.992	0.969	0.282376	4.38e-30	7.3e-26
Mkl2	0.635	0.431	0.42299	4.86e-30	8.09e-26
Enpp2	0.209	0.433	-0.290347	6.48e-30	1.08e-25
Meg3	1	0.998	0.320116	6.99e-30	1.16e-25
Arl4c	0.335	0.579	-0.296534	8.15e-30	1.36e-25
Adcy5	0.423	0.177	0.43491	1.51e-29	2.52e-25
Scg3	0.528	0.759	-0.305481	1.74e-29	2.89e-25
Kctd13	0.814	0.668	0.327777	1.84e-29	3.07e-25
Rasgef1a	0.737	0.53	0.34661	2.41e-29	4.01e-25
Ass1	0.429	0.691	-0.305882	2.77e-29	4.61e-25
Txndc17	0.524	0.748	-0.299515	2.88e-29	4.8e-25
Klf6	0.187	0.412	-0.279453	3.8e-29	6.32e-25
Drap1	0.533	0.744	-0.305777	3.85e-29	6.41e-25
Capza2	0.985	0.946	0.273595	3.94e-29	6.57e-25
2700094K13Rik	0.436	0.685	-0.289445	4.14e-29	6.89e-25
Strip2	0.256	0.033	0.335648	4.41e-29	7.34e-25
Scamp1	0.734	0.524	0.337604	4.44e-29	7.39e-25
Tmed10	0.763	0.883	-0.29092	4.46e-29	7.43e-25
Tppp3	0.593	0.81	-0.31966	5.1e-29	8.49e-25
Nnat	0.931	0.852	0.483879	5.22e-29	8.7e-25
Pde2a	0.476	0.221	0.36576	6.27e-29	1.04e-24
Pde4b	0.424	0.171	0.32001	7.74e-29	1.29e-24
Diaph2	0.332	0.093	0.314489	9.04e-29	1.5e-24
Hsp90b1	0.957	0.983	-0.252572	1.03e-28	1.72e-24
B3galnt1	0.454	0.699	-0.300092	1.12e-28	1.86e-24
Rpl39	0.957	0.983	-0.299649	1.15e-28	1.91e-24
A830018L16Rik	0.473	0.217	0.357384	1.34e-28	2.23e-24
Ddx5	1	0.994	0.259571	1.35e-28	2.25e-24
Prkra	0.272	0.507	-0.254998	1.54e-28	2.57e-24
Maged2	0.445	0.687	-0.2848	3.57e-28	5.94e-24
Dclk3	0.284	0.058	0.299378	3.64e-28	6.06e-24
Arx	0.23	0.019	0.255546	3.89e-28	6.48e-24
Pbx1	0.739	0.538	0.367207	4.2e-28	6.99e-24
Hspa5	0.976	0.988	-0.270681	4.67e-28	7.78e-24
H3f3a	0.896	0.808	0.307752	5.93e-28	9.88e-24
Hpca	0.602	0.394	0.488903	9.88e-28	1.65e-23
Rps10	0.892	0.936	-0.28024	1.5e-27	2.49e-23
Nptxr	0.292	0.528	-0.268233	1.92e-27	3.19e-23
Tmem176b	0.142	0.34	-0.256738	1.95e-27	3.24e-23
Oprk1	0.219	0.447	-0.289806	2.07e-27	3.44e-23
Ergic3	0.845	0.922	-0.269536	2.16e-27	3.6e-23
Tubb2b	0.435	0.697	-0.262487	2.37e-27	3.95e-23
Serpine2	0.505	0.68	-0.509791	2.66e-27	4.43e-23
Spock3	0.827	0.67	0.375989	3.32e-27	5.53e-23
Rdx	0.527	0.74	-0.290028	3.6e-27	5.99e-23
Vstm2b	0.259	0.483	-0.285495	3.71e-27	6.18e-23
Hnrnpdl	0.885	0.736	0.296716	4.83e-27	8.03e-23
Arf3	0.884	0.759	0.344094	7.18e-27	1.2e-22
Pcdh17	0.8	0.917	-0.292021	7.67e-27	1.28e-22
Slc38a1	0.531	0.73	-0.293476	7.82e-27	1.3e-22
Grin2a	0.387	0.146	0.306578	8.26e-27	1.37e-22
Gnai1	0.872	0.693	0.323386	9.08e-27	1.51e-22
Zfand5	0.941	0.849	0.301827	1.03e-26	1.72e-22
Plppr1	0.507	0.282	0.384638	2e-26	3.33e-22
Tgoln1	0.666	0.823	-0.271686	2.95e-26	4.91e-22
Stk32a	0.153	0.342	-0.28957	4.89e-26	8.13e-22
Ak5	0.408	0.175	0.305593	5.28e-26	8.79e-22
Itfg2	0.327	0.561	-0.254846	5.54e-26	9.23e-22
2010300C02Rik	0.345	0.117	0.312646	5.72e-26	9.52e-22
Rprm	0.498	0.268	0.506039	6.63e-26	1.1e-21
Cpne6	0.459	0.214	0.303729	8.59e-26	1.43e-21
Vstm2l	0.517	0.274	0.314845	9.4e-26	1.56e-21
Rgs14	0.265	0.054	0.279322	1.04e-25	1.74e-21
H2afy	0.692	0.835	-0.272344	1.13e-25	1.88e-21
Gucy1a3	0.46	0.247	0.455827	1.17e-25	1.94e-21
Ciapin1	0.301	0.534	-0.256691	1.62e-25	2.69e-21
Dock10	0.311	0.089	0.27517	1.8e-25	3e-21
Arhgap6	0.311	0.083	0.278471	1.83e-25	3.04e-21
0610011F06Rik	0.615	0.796	-0.274657	2.07e-25	3.45e-21
Thy1	0.932	0.8	0.281851	2.51e-25	4.18e-21
Gabra2	0.607	0.379	0.327144	2.7e-25	4.5e-21
Ybx1	0.872	0.746	0.342545	3.19e-25	5.31e-21
Ccsap	0.371	0.146	0.299132	4.57e-25	7.6e-21
Tshz2	0.473	0.717	-0.279738	4.61e-25	7.67e-21
Ppp1r17	0.081	0.231	-0.254196	8.63e-25	1.44e-20
C2cd2l	0.505	0.282	0.303408	8.84e-25	1.47e-20
Gm38112	0.237	0.454	-0.254189	9.77e-25	1.63e-20
Ptn	0.667	0.8	-0.388337	1.04e-24	1.74e-20
Hpcal4	0.588	0.375	0.339574	1.04e-24	1.74e-20
Dynll1	1	0.998	0.260837	1.15e-24	1.92e-20
Rem2	0.369	0.146	0.377483	1.21e-24	2.02e-20
Pde1b	0.469	0.26	0.459394	1.48e-24	2.46e-20
Lzts1	0.353	0.134	0.321413	2.66e-24	4.44e-20
Rwdd2a	0.563	0.751	-0.283008	4.22e-24	7.03e-20
Camkk2	0.46	0.241	0.341181	4.76e-24	7.92e-20
Neto2	0.38	0.155	0.29151	5.18e-24	8.63e-20
Necab2	0.517	0.313	0.404789	5.5e-24	9.16e-20
Cd24a	0.101	0.262	-0.342735	6.63e-24	1.1e-19
Sipa1l1	0.445	0.227	0.313048	9.32e-24	1.55e-19
Egr4	0.326	0.111	0.669059	1.15e-23	1.91e-19
Klhl2	0.431	0.217	0.319028	1.19e-23	1.99e-19
Gucy1b3	0.728	0.577	0.335813	1.25e-23	2.08e-19
Il1rapl1	0.58	0.369	0.334603	1.56e-23	2.6e-19
Dynlt3	0.751	0.573	0.303597	1.61e-23	2.69e-19
Emc10	0.964	0.917	0.252077	1.84e-23	3.06e-19
Ncald	0.617	0.779	-0.299297	2.87e-23	4.77e-19
Tmx1	0.66	0.819	-0.254512	2.97e-23	4.94e-19
Gabrb3	0.734	0.563	0.300257	3.84e-23	6.4e-19
Cacng3	0.447	0.227	0.326764	5.1e-23	8.48e-19
Ctxn2	0.551	0.74	-0.279532	7.9e-23	1.31e-18
Jun	0.437	0.637	-0.336166	1.43e-22	2.39e-18
Tmem191c	0.806	0.649	0.303669	1.62e-22	2.7e-18
Gpr101	0.314	0.52	-0.319358	1.65e-22	2.74e-18
Btg1	0.68	0.505	0.393052	1.7e-22	2.83e-18
Brk1	0.922	0.837	0.275724	1.71e-22	2.85e-18
Gstm7	0.242	0.441	-0.278994	2.04e-22	3.39e-18
St6galnac5	0.343	0.128	0.263791	2.45e-22	4.07e-18
Cnih2	0.952	0.854	0.253728	2.53e-22	4.21e-18
Unc13c	0.283	0.085	0.3104	5.35e-22	8.9e-18
March1	0.509	0.291	0.306647	7.96e-22	1.33e-17
Ctsl	0.63	0.783	-0.2528	9.33e-22	1.55e-17
Nptn	0.886	0.757	0.271426	9.46e-22	1.58e-17
Kcnip4	0.512	0.313	0.330403	1.44e-21	2.4e-17
Hist3h2a	0.438	0.229	0.288428	2.32e-21	3.87e-17
Cxcl14	0.229	0.05	0.47699	3.5e-21	5.82e-17
Rgs2	0.701	0.518	0.509881	4.09e-21	6.81e-17
Nedd4l	0.411	0.206	0.27405	7.11e-21	1.18e-16
Mat2b	0.79	0.664	0.287868	1.03e-20	1.72e-16
Actl6b	0.688	0.524	0.27124	1.06e-20	1.77e-16
Filip1	0.252	0.07	0.285484	1.1e-20	1.83e-16
Smpd3	0.45	0.262	0.354145	1.16e-20	1.94e-16
Rps27rt	0.633	0.773	-0.277065	1.71e-20	2.85e-16
Gabra1	0.662	0.798	-0.261386	2e-20	3.34e-16
Sorbs2	0.45	0.256	0.303622	2.54e-20	4.23e-16
Mesdc2	0.619	0.761	-0.268633	3.49e-20	5.81e-16
Arpp19	0.917	0.87	0.406728	4.8e-20	8e-16
Tmsb4x	1	1	0.258431	1.69e-19	2.82e-15
Gsto1	0.473	0.66	-0.25117	1.73e-19	2.88e-15
Tpbg	0.263	0.083	0.256294	1.92e-19	3.2e-15
Rgs9	0.5	0.346	0.41222	2.64e-19	4.39e-15
Homer1	0.346	0.153	0.260998	3.01e-19	5.01e-15
Sec11c	0.681	0.802	-0.25959	3.23e-19	5.38e-15
Pantr1	0.217	0.05	0.262127	4.01e-19	6.68e-15
Htr2c	0.326	0.522	-0.284931	4.96e-19	8.25e-15
Prr7	0.603	0.429	0.282737	5.12e-19	8.53e-15
Bcl11a	0.445	0.26	0.330192	1.3e-18	2.17e-14
Fosb	0.154	0.305	-0.361483	1.6e-18	2.66e-14
Alcam	0.733	0.577	0.376835	1.65e-18	2.75e-14
Dgat2	0.397	0.214	0.273106	2.5e-18	4.16e-14
Rap1gap	0.665	0.548	0.355628	2.86e-18	4.76e-14
Atp2b2	0.62	0.478	0.305403	3.13e-18	5.21e-14
Sh2d5	0.422	0.241	0.269294	6.38e-18	1.06e-13
Sdc2	0.651	0.518	0.285867	7.29e-18	1.21e-13
Klf9	0.571	0.416	0.345448	9.77e-18	1.63e-13
Lonrf2	0.527	0.703	-0.252915	1e-17	1.67e-13
Hs6st2	0.407	0.583	-0.313781	1.36e-17	2.26e-13
Pik3r1	0.514	0.338	0.278776	1.57e-17	2.62e-13
Cplx1	0.535	0.357	0.311656	1.59e-17	2.65e-13
Pde10a	0.511	0.367	0.502743	1.61e-17	2.69e-13
Atp2a2	0.766	0.604	0.250941	2.5e-17	4.16e-13
Ttyh1	0.385	0.202	0.250843	3.1e-17	5.16e-13
Olfm1	0.72	0.817	-0.262858	3.49e-17	5.82e-13
Stk32c	0.602	0.439	0.272365	4.35e-17	7.23e-13
Ogt	0.891	0.839	0.252765	7.32e-17	1.22e-12
Nhp2	0.471	0.305	0.284059	7.39e-17	1.23e-12
Id4	0.435	0.266	0.372368	1.09e-16	1.81e-12
Itpr1	0.316	0.148	0.282059	1.15e-16	1.91e-12
PISD	0.75	0.616	0.267337	1.74e-16	2.9e-12
Cyp46a1	0.627	0.483	0.258379	1.9e-16	3.17e-12
Cacnb4	0.628	0.485	0.282748	2.66e-16	4.43e-12
Slmap	0.475	0.311	0.276097	3.14e-16	5.23e-12
Gabra4	0.441	0.268	0.277759	4.18e-16	6.97e-12
Ldhb	0.987	0.984	0.255215	1.04e-15	1.73e-11
Dclk1	0.822	0.715	0.261997	1.18e-15	1.96e-11
Cartpt	0.619	0.423	0.350688	1.43e-15	2.38e-11
C77370	0.514	0.359	0.283413	1.86e-15	3.1e-11
Cdc42ep3	0.379	0.212	0.261757	1.97e-15	3.29e-11
Camk4	0.479	0.326	0.351471	2.21e-15	3.68e-11
Erc2	0.525	0.39	0.29847	2.36e-15	3.92e-11
Jakmip1	0.655	0.517	0.250536	2.53e-15	4.22e-11
Gnb4	0.486	0.34	0.281829	1.48e-14	2.47e-10
Phactr3	0.431	0.584	-0.282269	1.78e-14	2.97e-10
Camk2n1	0.801	0.734	0.389393	2.61e-14	4.34e-10
Dusp1	0.251	0.402	-0.281912	7.17e-14	1.19e-09
Kcnab1	0.448	0.297	0.264028	1.29e-13	2.15e-09
Mpped2	0.365	0.217	0.266966	3.11e-13	5.18e-09
Tpm1	0.792	0.699	0.269975	3.26e-13	5.42e-09
Scn2b	0.7	0.583	0.255976	5.8e-13	9.65e-09
Jund	0.84	0.86	-0.283941	6.09e-13	1.01e-08
Nr4a2	0.107	0.008	0.264236	6.46e-13	1.08e-08
Arhgap32	0.413	0.27	0.258985	8.72e-13	1.45e-08
Cttnbp2	0.488	0.363	0.278956	9.9e-13	1.65e-08
Nxph1	0.22	0.089	0.292506	1.22e-12	2.02e-08
Gria3	0.557	0.437	0.264055	3.31e-12	5.52e-08
Crh	0.129	0.031	0.664937	5.69e-11	9.47e-07
Fos	0.531	0.583	-0.693901	1.92e-10	3.19e-06
Prok2	0.168	0.062	0.414285	7.5e-10	1.25e-05
Brinp3	0.409	0.297	0.30081	9.23e-10	1.54e-05
Osbpl8	0.506	0.417	0.252115	9.97e-10	1.66e-05
Tesc	0.412	0.317	0.300315	1.07e-08	0.000178166
Id2	0.254	0.151	0.363604	2.97e-08	0.000494469
Dnajb1	0.406	0.518	-0.259681	3e-08	0.000498678
Gadd45g	0.481	0.404	0.643484	7.38e-07	0.0122887
Penk	0.386	0.315	0.643644	8.4e-06	0.13992
Synpr	0.464	0.379	0.25141	1.69e-05	0.280712
Arc	0.186	0.115	0.298335	2.26e-05	0.377006
Calb2	0.507	0.437	0.486994	5.95e-05	0.990677
Cck	0.162	0.219	-0.921284	8.64e-05	1
Gm13889	0.344	0.28	0.260595	0.000522644	1
Nr4a1	0.188	0.134	0.268916	0.000854509	1
Npy	0.129	0.183	-0.771998	0.000898669	1
Sst	0.282	0.278	0.384283	0.333474	1
Npas4	0.261	0.268	0.348202	0.531752	1
