# Supplementary material for: Orexin neurons inhibit sleep to promote arousal
Source: Nat Commun. 2022 Jul 18;13:4163. doi: 10.1038/s41467-022-31591-y (PMC9293990; doi:10.1038/s41467-022-31591-y)
Supplement: Supplementary file 5 — Source Data [file 41467_2022_31591_MOESM5_ESM.xlsx]

## Sheet: Fig.1i-j
		Arousal probability %										Mean diff. Arousal probability %
	Panel 1i top	NREM									Panel 1i bottom	NREM								95% Bootstrap Confidence Interval
			%	%	%	%	%	n	Mean	± SEM			%	%	%	%	%	n	Mean	Upper	Lower
		Sham WT	19.39	21.4322	11.16			3	17.3274	3.13954		1 Hz minus sham ChR2	-5.59077	7.2	8.95	5.66667	-8.92857	5	1.45947	10.1032	-4.21732
		Sham ChR2-mcherry	36.36	30.3	21.05	36	37.5	5	32.242	3.06398		5 Hz minus sham ChR2	13.64	5.41429	23.3944	24.8696	12.5	5	15.9637	25.9116	7.71461
		1Hz WT	26.087	11.1111	19.3548			3	18.851	4.33049		10 Hz minus sham ChR2	36.3673	25.95	14.2441	14	17.5	5	21.6123	33.9052	10.2058
		1Hz ChR2-mcherry	30.7692	37.5	30	41.6667	28.5714	5	33.7015	2.51485		20 Hz minus sham ChR2	58.8781	39.7	23.95	20.5217	-8.08824	5	26.9923	48.7652	8.46061
		5 Hz WT	16.6667	27.1429	21.6667			3	21.8254	3.02526
		5 Hz ChR2-mcherry	50	35.7143	44.4444	60.8696	50	5	48.2057	4.10484
		10 Hz WT	19.0476	11.1111	33.3333			3	21.164	6.5017
		10 Hz ChR2-mcherry	72.7273	56.25	35.2941	50	55	5	53.8543	6.01073
		20 Hz WT	21.4286	36.3636	14.2857			3	24.026	6.50432
		20 Hz ChR2-mcherry	95.2381	70	45	56.5217	29.4118	5	59.2343	11.2061
	Panel 1j top	Arousal probability %									Panel 1j bottom	Mean diff. Arousal probability %
		REM										REM								95% Bootstrap Confidence Interval
			%	%	%	%	%	n	Mean	± SEM			%	%	%	%	%	n	Mean	Upper	Lower
		Sham WT	15.4762	17.5889	19.0476			3	17.3709	1.03673		1 Hz minus sham ChR2	2.85714	28.3088	20.7052	7.24212	21.5273	5	16.1281	25.4992	5.72949
		Sham ChR2-mcherry	15	18.75	17.39	26.47	8.7	5	17.262	2.87613		10 Hz minus sham ChR2	28.7931	28.6184	10.8151	14.7818	26.0899	5	21.8197	28.918	13.3556
		1Hz WT	16.6667	26.087	21.4286			3	21.3941	2.71946
		1Hz ChR2-mcherry	17.8571	47.0588	38.0952	33.7121	30.2273	5	33.3901	4.79767
		10 Hz WT	14.2857	9.09091	16.6667			3	13.3478	2.23665
		10 Hz ChR2-mcherry	43.7931	47.3684	28.2051	41.2518	34.7899	5	39.0817	3.40805

## Sheet: Fig.2d-e
	Panel 2d		left				right		Panel 2e		left				right
			Frequency (Hz)				MP (mV)				Frequency (Hz)				MP (mV)
	# neurons	CTRL	Ox-A	Wash	# neurons	CTRL	Ox-A	Wash	# neurons	CTRL	Ox-A	Wash	# neurons	CTRL	Ox-A	Wash
	1	0.208333	0.583333	0.45	1	-51.1334	-49.8521	-53.1394	1	0.341667	0.016667	0.2	1	-41.6646	-44.8704	-41.5815
	2	0.508333	2.575	0.641667	2	-57.2305	-49.0832	-57.2377	2	0.241667	0	0.666667	2	-40.3953	-49.4643	-37.1574
	3	0.108333	0.241667	0.125	3	-45.2087	-43.7898	-46.7998	3	0.183333	0	0.216667	3	-52.1921	-59.5252	-50.0001
	4	0.791667	1.125	0.491667	4	-44.3395	-43.4265	-47.1182	4	0.35	0.025	0.258333	4	-48.6606	-52.4882	-51.2317
	5	0.583333	1.98333	0.725	5	-60.8415	-60.0034	-61.3276	5	0.283333	0.108333	0.2	5	-46.6365	-48.2835	-47.0859
	6	0.133333	0.475	0.025	6	-34.7372	-33.1426	-34.7037	6	0.65	0.383333	0.8	6	-43.1973	-45.5363	-44.3023
	7	0.1	0.444444	0.025	7	-36.5174	-32.9347	-35.805	7	0.166667	0	0.383333	7	-53.8393	-54.3331	-53.0089
	8	0.241667	0.683333	0.45	8	-52.0422	-51.211	-52.177	8	0.6	0.216667	1.01667	8	-51.5344	-57.5446	-52.9991
	9	0.491667	1.25	0.425	9	-48.6505	-46.7561	-50.6948	9	0.583333	0.016667	0.65	9	-42.403	-51.8665	-46.2552
	10	0.258333	0.85	0.133333	10	-49.2418	-46.7396	-50.2471	10	0.158333	0	0.258333	10	-48.6766	-53.2375	-51.09
	11	0.216667	0.433333	0.108333	11	-39.0823	-38.7916	-40.1243	11	0.175	0	0.033333	11	-43.3214	-47.2805	-44.8629
	12	0.2	1.375	0.091667	12	-47.9232	-43.3503	-49.5595	12	0.158333	0.05	0.25	12	-45.2184	-46.14	-43.1246
	13	0.55	1.33333	0.908333	13	-44.3259	-39.6263	-41.3523	13	0.291667	0	0.2	13	-47.9937	-54.0394	-47.1007
	14	0.108333	0.308333	0.258333	14	-37.1318	-36.3885	-37.4071	14	0.241667	0	0.091667	14	-44.445	-53.6804	-43.1039
	15	0.314759	0.421348	0.157112	15	-45.3242	-43.9337	-45.952	15	0.458333	0.075	0.941667	15	-43.1079	-50.9466	-44.8935
	16	0.706687	2.39045	1.18814	16	-43.7323	-42.312	-46.7662	16	0.233333	0.066667	0.266667	16	-36.7113	-38.5734	-36.8038
	17	0.150167	0.734788	0.15619	17	-43.9658	-37.2457	-41.7147	17	0.05	0.016667	0.008333	17	-39.6675	-40.1711	-39.1673
	18	0.723231	1.16727	0.399311	18	-41.7439	-39.0421	-42.5455	18	0.491667	0	0.258333	18	-50.3483	-60.8768	-47.5695
	19	0.972891	2.03927	0.713505	19	-36.8128	-31.3585	-37.9182	19	0.058333	0	0.133333	19	-46.6017	-52.0455	-47.6236
	20	0.95213	2.40461	0.594351	20	-36.478	-29.1849	-35.6855	20	0.458333	0.125	0.675	20	-34.4757	-35.5222	-31.854
	21	0.15542	0.343234	0.239996	21	-40.5381	-39.7031	-41.8404	21	0.5	0	0.541667	21	-42.6078	-47.8799	-44.6512
					22	-43.4615	-37.9926	-42.7092	22	0.633333	0	0.133333	22	-41.5472	-43.3997	-41.9717
					23	-48.1921	-46.7191	-50.7802	23	0.15	0.033333	0.091667	23	-40.817	-42.5898	-41.2527
					24	-39.7518	-37.1961	-40.8717	24	1.93333	0.211111	0.966667	24	-46.5624	-54.3706	-49.3744
					25	-37.6971	-36.2017	-38.4284	25	0.108333	0	0.141667	25	-51.3503	-58.0294	-44.7514
					26	-43.7202	-41.1178	-43.8384	26	0.133333	0	0.116667	26	-48.8349	-54.4377	-46.4562
									27	0.441667	0.083333	0.544444	27	-60.8663	-65.0323	-63.6806
	n	21	21	21		26	26	26	28	0.525	0	0.2	28	-33.2605	-36.4914	-32.0208
	Mean	0.403585	1.10296	0.395569		-44.224	-41.427	-44.8748	29	1.35	0.458333	1.85833	29	-57.4801	-60.3779	-58.1326
	± SEM	0.063193	0.166626	0.0684089		1.27407	1.35089	1.34476	30	0.275	0.008333	0.233333	30	-26.6991	-27.3812	-25.4276
									31	0.195876	0.089174	0.37382	31	-44.3486	-48.6471	-45.4506
									32	0.162851	0.036458	0.190754	32	-43.8806	-45.4975	-41.85
									33	0.188961	0.0203	0.091552	33	-41.5362	-44.3524	-42.4321
									34	0.23057	0.012334	0.035408	34	-45.0279	-50.7825	-48.9923
									35	0.209573	0.005078	0.100607	35	-47.1428	-48.655	-45.6312
									36	0.174814	0.039461	0.10558	36	-34.1868	-39.9048	-39.1889
									37	0.170192	0.022009	0.375725	37	-43.5537	-46.7561	-45.1773
													38	-45.963	-59.5353	-48.7248
									n	37	37	37	39	-37.7037	-44.709	-38.5806
									Mean	0.366428	0.0572772	0.367826	40	-46.1145	-55.17	-44.9183
									± SEM	0.0588139	0.0170797	0.061465	41	-44.1177	-47.1508	-41.8747
													42	-36.5728	-38.3379	-34.3678
													43	-41.3051	-43.5091	-40.7889
													44	-33.8736	-36.1066	-35.7167
														44	44	44	n
														-44.0101	-48.5348	-44.1416	Mean
														0.983727	1.19054	1.03878	± SEM

## Sheet: Fig.3b 
															gel (left)			gel (right)
		Panel 3b	VGAT neurons		Gal	182 bp	gel (right)		2018-09-26			Panel 3b	VGAT neurons		Gad2	248 bp		Gad1	177 bp		2018-09-26
	500 bp
	200 bp
	100 bp
															M - a16 - a17 - a18 - nc - a19				M - a16 - a17 - a18 - nc - a19
							M - a16 - a17 - a18 - a19 - nc
			Panel 3b				Gapdh	171 bp	gel (center)		2018-10-02
			VGAT neurons
			500 bp
			200 bp
			100 bp
								nc - M - a16 - a17 - a18 - a19 - pc

## Sheet: Fig.3d
				VGAT neurons												VGAT neurons
Panel 3d	Gad2	248 bp	gel (left)		Gad1	177 bp	gel (right)		2019-09-25			Panel 3d	Gapdh	171 bp	gel (left)			Gal	182 bp	gel (right)		2019-09-25
											500 bp
											200 bp
											100 bp
			M - a22 - a23 - a26 - a30 - a31- nc				M - a22 - a23 - a26 - a30 - a31- nc							M - a22 - a23 - a26 - a30 - a31- nc					M - a22 - a23 - a26 - a30 - a31- nc

## Sheet: Fig.3e
	norm. mRNA levels
	# neurons	Gapdh NA-/Ox-A (-)	Gal NA-/Ox-A (-)	Gapdh NA-/Ox-A (+)	Gal NA-/Ox-A (+)
	1	2.27245	0.000109	0.216906	1.62735e-06
	2	0.00612073	0.000144	0.651675	1.62735e-06
	3	1.74108	0.000162	0.341826	1.62735e-06
	4	0.866936	0.000121	0.679326	1.62735e-06
	5	0.14026	0.000117	0.204769	1.62735e-06
	6	0.847642	0.020125	0.119417	1.62735e-06
	7	1.12551	1.63e-05	2.2607	1.62735e-06
	8			3.52539	1.62735e-06
	n	7	7	8	8
	Mean	1	0.00297061	1	1.62735e-06
	± SEM	0.306747	0.00285912	0.435999	8.00371e-23

## Sheet: Fig.4c
		left												right
		VLPO Vgat →VLPO GABA/Gal												VLPO GABA/Gal →VLPO GABA/Gal
X	Y											X	Y
-0.65	0											-0.65	0
-0.6	0											-0.6	0
-0.55	0											-0.55	0
-0.5	0											-0.5	0
-0.45	0											-0.45	0
-0.4	0											-0.4	0
-0.35	0											-0.35	0
-0.3	0											-0.3	0
-0.25	0											-0.25	0
-0.2	0											-0.2	0
-0.15	0											-0.15	0
-0.1	0	↑										-0.1	0	↑
-0.05	0	Trials										-0.05	0	Trials
0	0											0	0
0.05	0											0.05	1
0.1	0								Time (s)			0.1	0								Time (s)
0.15	0											0.15	0
0.2	0											0.2	0
0.25	0											0.25	0
0.3	0											0.3	1
0.35	0											0.35	0
0.4	0											0.4	0
0.45	0											0.45	0
0.5	0											0.5	0
0.55	0											0.55	0
0.6	0											0.6	0
0.65	0											0.65	0
0.7	0											0.7	0
0.75	1											0.75	0
0.8	0											0.8	0
0.85	0											0.85	1
0.9	0											0.9	0
0.95	0											0.95	0
1	0											1	0
1.05	0											1.05	0
1.1	0											1.1	0
1.15	0											1.15	0
1.2	1											1.2	0
1.25	0											1.25	1
1.3	0											1.3	0
1.35	0											1.35	0
1.4	0											1.4	0
1.45	0											1.45	0
1.5	0											1.5	0
1.55	0											1.55	0
1.6	0											1.6	0
1.65	0											1.65	0
1.7	0											1.7	0
1.75	0											1.75	0
1.8	0											1.8	0
1.85	1											1.85	0
1.9	0											1.9	0
1.95	0											1.95	0
2	1											2	0
2.05	0											2.05	0
2.1	0											2.1	0
2.15	0											2.15	0
2.2	0											2.2	0
2.25	0											2.25	0
2.3	0											2.3	0
2.35	0											2.35	0
2.4	0											2.4	1
2.45	0											2.45	0
2.5	0											2.5	0
2.55	0											2.55	0
2.6	0											2.6	0
2.65	0											2.65	0
2.7	0											2.7	0
2.75	0											2.75	0
2.8	0											2.8	0
2.85	0											2.85	0
2.9	0											2.9	0
2.95	0											2.95	0
3	0											3	0
3.05	0											3.05	0
3.1	0											3.1	0
3.15	0											3.15	0
3.2	0											3.2	0
3.25	0											3.25	0
3.3	1											3.3	0
3.35	0											3.35	0
3.4	0											3.4	0
3.45	0											3.45	0
3.5	0											3.5	0
3.55	0											3.55	0
3.6	0											3.6	0
3.65	0											3.65	0
3.7	0											3.7	0
3.75	0											3.75	0
3.8	0											3.8	0
3.85	1											3.85	0
3.9	0											3.9	0
3.95	0											3.95	0
4	0											4	1
4.05	0											4.05	0
4.1	0											4.1	1
4.15	0											4.15	0
4.2	0											4.2	0
4.25	0											4.25	0
4.3	0											4.3	0
4.35	0											4.35	0
4.4	0											4.4	0
4.45	0											4.45	0
4.5	0											4.5	1
4.55	0											4.55	0
4.6	1											4.6	0
4.65	0											4.65	0
4.7	0											4.7	0
4.75	0											4.75	0
4.8	0											4.8	0
4.85	0											4.85	0
4.9	0											4.9	0
4.95	0											4.95	0
5	0											5	0
5.05	1											5.05	0
5.1	0											5.1	0
5.15	0											5.15	0
5.2	0											5.2	0
5.25	0											5.25	1
5.3	1											5.3	0
5.35	0											5.35	0
5.4	0											5.4	0
5.45	0											5.45	0
5.5	0											5.5	0
5.55	0											5.55	0
5.6	0											5.6	0
5.65	0											5.65	0
5.7	0											5.7	0
5.75	0											5.75	0
5.8	0											5.8	0
5.85	1											5.85	0
5.9	0											5.9	0
5.95	0											5.95	0
6	0											6	0
6.05	0											6.05	0
6.1	0											6.1	1
6.15	0											6.15	0
6.2	0											6.2	0
6.25	0											6.25	1
6.3	0											6.3	0
6.35	0											6.35	0
6.4	0											6.4	0
6.45	0											6.45	0
6.5	1											6.5	0
6.55	0											6.55	0
6.6	0											6.6	0
6.65	0											6.65	0
6.7	0											6.7	1
6.75	0											6.75	0
6.8	0											6.8	0
6.85	0											6.85	0
6.9	0											6.9	0
6.95	0											6.95	0
7	0											7	0
7.05	0											7.05	0
7.1	0											7.1	0
7.15	0											7.15	0
7.2	0											7.2	0
7.25	1											7.25	0
7.3	0											7.3	0
7.35	0											7.35	0
7.4	0											7.4	0
7.45	0											7.45	0
7.5	0											7.5	1
7.55	0											7.55	0
7.6	0											7.6	1
7.65	0											7.65	0
7.7	0											7.7	0
7.75	1											7.75	0
7.8	0											7.8	0
7.85	0											7.85	0
7.9	0											7.9	0
7.95	0											7.95	1
8	0											8	0
8.05	0											8.05	0
8.1	0											8.1	0
8.15	0											8.15	0
8.2	0											8.2	0
8.25	0											8.25	0
8.3	1											8.3	0
8.35	0											8.35	0
8.4	0											8.4	0
8.45	0											8.45	0
8.5	0											8.5	0
8.55	0											8.55	0
8.6	0											8.6	0
8.65	0											8.65	0
8.7	0											8.7	0
8.75	1											8.75	0
8.8	0											8.8	0
8.85	0											8.85	1
8.9	0											8.9	0
8.95	0											8.95	1
9	0											9	0
9.05	0											9.05	0
9.1	0											9.1	0
9.15	1											9.15	0
9.2	0											9.2	0
9.25	0											9.25	0
-0.65	0											-0.65	0
-0.6	0											-0.6	0
-0.55	0											-0.55	0
-0.5	0											-0.5	0
-0.45	0											-0.45	0
-0.4	0											-0.4	0
-0.35	0											-0.35	0
-0.3	0											-0.3	0
-0.25	2											-0.25	0
-0.2	0											-0.2	0
-0.15	2											-0.15	0
-0.1	0											-0.1	2
-0.05	0											-0.05	0
0	0											0	0
0.05	0											0.05	2
0.1	0											0.1	0
0.15	0											0.15	0
0.2	0											0.2	0
0.25	0											0.25	0
0.3	0											0.3	0
0.35	0											0.35	0
0.4	0											0.4	0
0.45	0											0.45	0
0.5	0											0.5	0
0.55	0											0.55	0
0.6	0											0.6	0
0.65	0											0.65	2
0.7	0											0.7	0
0.75	0											0.75	0
0.8	0											0.8	0
0.85	0											0.85	0
0.9	0											0.9	2
0.95	0											0.95	0
1	0											1	0
1.05	0											1.05	0
1.1	0											1.1	0
1.15	0											1.15	0
1.2	0											1.2	0
1.25	0											1.25	0
1.3	0											1.3	0
1.35	0											1.35	0
1.4	0											1.4	0
1.45	2											1.45	0
1.5	0											1.5	0
1.55	2											1.55	0
1.6	0											1.6	0
1.65	0											1.65	0
1.7	0											1.7	0
1.75	0											1.75	0
1.8	2											1.8	0
1.85	0											1.85	0
1.9	0											1.9	0
1.95	0											1.95	0
2	2											2	0
2.05	0											2.05	0
2.1	0											2.1	0
2.15	0											2.15	0
2.2	2											2.2	0
2.25	0											2.25	0
2.3	0											2.3	0
2.35	0											2.35	0
2.4	2											2.4	0
2.45	0											2.45	0
2.5	0											2.5	0
2.55	0											2.55	0
2.6	0											2.6	0
2.65	0											2.65	0
2.7	0											2.7	0
2.75	0											2.75	0
2.8	0											2.8	0
2.85	0											2.85	0
2.9	0											2.9	0
2.95	0											2.95	0
3	0											3	0
3.05	2											3.05	0
3.1	0											3.1	0
3.15	0											3.15	2
3.2	0											3.2	0
3.25	0											3.25	0
3.3	0											3.3	0
3.35	0											3.35	0
3.4	0											3.4	0
3.45	0											3.45	2
3.5	2											3.5	0
3.55	0											3.55	0
3.6	0											3.6	0
3.65	0											3.65	0
3.7	2											3.7	0
3.75	0											3.75	2
3.8	0											3.8	0
3.85	0											3.85	0
3.9	0											3.9	0
3.95	0											3.95	0
4	0											4	0
4.05	0											4.05	0
4.1	0											4.1	0
4.15	0											4.15	0
4.2	0											4.2	0
4.25	0											4.25	0
4.3	0											4.3	0
4.35	0											4.35	2
4.4	0											4.4	0
4.45	0											4.45	0
4.5	0											4.5	0
4.55	0											4.55	0
4.6	0											4.6	0
4.65	0											4.65	0
4.7	0											4.7	0
4.75	0											4.75	0
4.8	0											4.8	0
4.85	2											4.85	0
4.9	0											4.9	0
4.95	0											4.95	0
5	0											5	0
5.05	2											5.05	0
5.1	0											5.1	0
5.15	0											5.15	0
5.2	0											5.2	0
5.25	0											5.25	0
5.3	0											5.3	0
5.35	0											5.35	0
5.4	0											5.4	2
5.45	0											5.45	0
5.5	0											5.5	0
5.55	0											5.55	0
5.6	0											5.6	0
5.65	0											5.65	0
5.7	0											5.7	0
5.75	0											5.75	0
5.8	0											5.8	0
5.85	0											5.85	2
5.9	0											5.9	0
5.95	2											5.95	0
6	0											6	0
6.05	0											6.05	0
6.1	0											6.1	0
6.15	0											6.15	0
6.2	0											6.2	0
6.25	0											6.25	0
6.3	0											6.3	0
6.35	0											6.35	0
6.4	0											6.4	0
6.45	0											6.45	0
6.5	0											6.5	0
6.55	0											6.55	0
6.6	0											6.6	2
6.65	0											6.65	0
6.7	2											6.7	0
6.75	0											6.75	0
6.8	0											6.8	0
6.85	0											6.85	0
6.9	0											6.9	0
6.95	0											6.95	0
7	0											7	0
7.05	0											7.05	0
7.1	0											7.1	0
7.15	0											7.15	0
7.2	0											7.2	0
7.25	0											7.25	0
7.3	0											7.3	0
7.35	0											7.35	0
7.4	0											7.4	0
7.45	0											7.45	0
7.5	0											7.5	2
7.55	0											7.55	0
7.6	0											7.6	0
7.65	0											7.65	0
7.7	0											7.7	0
7.75	0											7.75	0
7.8	0											7.8	0
7.85	0											7.85	0
7.9	0											7.9	0
7.95	0											7.95	0
8	2											8	0
8.05	0											8.05	0
8.1	0											8.1	0
8.15	0											8.15	0
8.2	2											8.2	0
8.25	0											8.25	0
8.3	0											8.3	0
8.35	0											8.35	0
8.4	0											8.4	0
8.45	2											8.45	0
8.5	0											8.5	0
8.55	0											8.55	0
8.6	0											8.6	0
8.65	0											8.65	0
8.7	2											8.7	0
8.75	0											8.75	0
8.8	0											8.8	0
8.85	2											8.85	0
8.9	0											8.9	0
8.95	0											8.95	0
9	0											9	0
9.05	0											9.05	0
9.1	2											9.1	0
9.15	0											9.15	0
9.2	0											9.2	0
9.25	0											9.25	0
-0.65	3											-0.65	0
-0.6	0											-0.6	0
-0.55	0											-0.55	0
-0.5	0											-0.5	0
-0.45	0											-0.45	0
-0.4	0											-0.4	0
-0.35	0											-0.35	0
-0.3	0											-0.3	0
-0.25	0											-0.25	0
-0.2	0											-0.2	0
-0.15	3											-0.15	0
-0.1	0											-0.1	0
-0.05	0											-0.05	0
0	0											0	0
0.05	0											0.05	0
0.1	0											0.1	0
0.15	0											0.15	0
0.2	3											0.2	0
0.25	0											0.25	0
0.3	0											0.3	0
0.35	0											0.35	0
0.4	0											0.4	0
0.45	0											0.45	0
0.5	0											0.5	0
0.55	0											0.55	0
0.6	0											0.6	0
0.65	0											0.65	3
0.7	0											0.7	0
0.75	0											0.75	0
0.8	0											0.8	0
0.85	0											0.85	0
0.9	0											0.9	0
0.95	0											0.95	0
1	0											1	0
1.05	0											1.05	0
1.1	0											1.1	0
1.15	0											1.15	0
1.2	0											1.2	0
1.25	0											1.25	0
1.3	0											1.3	0
1.35	0											1.35	0
1.4	0											1.4	0
1.45	0											1.45	0
1.5	0											1.5	0
1.55	0											1.55	0
1.6	0											1.6	3
1.65	0											1.65	0
1.7	0											1.7	0
1.75	0											1.75	0
1.8	0											1.8	0
1.85	0											1.85	0
1.9	0											1.9	0
1.95	0											1.95	0
2	3											2	0
2.05	0											2.05	0
2.1	0											2.1	0
2.15	0											2.15	0
2.2	0											2.2	0
2.25	0											2.25	0
2.3	0											2.3	0
2.35	0											2.35	0
2.4	0											2.4	3
2.45	0											2.45	3
2.5	0											2.5	0
2.55	0											2.55	0
2.6	0											2.6	3
2.65	0											2.65	0
2.7	0											2.7	0
2.75	0											2.75	0
2.8	0											2.8	0
2.85	0											2.85	0
2.9	0											2.9	0
2.95	0											2.95	0
3	0											3	0
3.05	0											3.05	0
3.1	0											3.1	0
3.15	0											3.15	3
3.2	0											3.2	0
3.25	0											3.25	0
3.3	0											3.3	0
3.35	0											3.35	0
3.4	0											3.4	0
3.45	0											3.45	0
3.5	0											3.5	0
3.55	0											3.55	0
3.6	0											3.6	0
3.65	3											3.65	0
3.7	0											3.7	0
3.75	0											3.75	0
3.8	0											3.8	0
3.85	0											3.85	3
3.9	0											3.9	0
3.95	0											3.95	0
4	0											4	0
4.05	0											4.05	0
4.1	3											4.1	0
4.15	3											4.15	3
4.2	0											4.2	0
4.25	0											4.25	0
4.3	0											4.3	0
4.35	0											4.35	0
4.4	0											4.4	0
4.45	3											4.45	0
4.5	0											4.5	0
4.55	0											4.55	0
4.6	0											4.6	0
4.65	0											4.65	0
4.7	0											4.7	0
4.75	0											4.75	0
4.8	0											4.8	0
4.85	0											4.85	0
4.9	0											4.9	0
4.95	0											4.95	0
5	0											5	0
5.05	0											5.05	0
5.1	0											5.1	0
5.15	0											5.15	0
5.2	0											5.2	0
5.25	0											5.25	0
5.3	0											5.3	0
5.35	0											5.35	0
5.4	0											5.4	0
5.45	0											5.45	0
5.5	0											5.5	0
5.55	0											5.55	0
5.6	0											5.6	0
5.65	0											5.65	0
5.7	0											5.7	0
5.75	0											5.75	0
5.8	0											5.8	0
5.85	0											5.85	0
5.9	0											5.9	0
5.95	0											5.95	0
6	0											6	0
6.05	0											6.05	0
6.1	0											6.1	0
6.15	3											6.15	0
6.2	0											6.2	0
6.25	0											6.25	0
6.3	0											6.3	0
6.35	0											6.35	0
6.4	3											6.4	0
6.45	0											6.45	0
6.5	0											6.5	0
6.55	0											6.55	0
6.6	0											6.6	0
6.65	0											6.65	0
6.7	0											6.7	0
6.75	0											6.75	0
6.8	0											6.8	0
6.85	0											6.85	0
6.9	0											6.9	0
6.95	0											6.95	0
7	3											7	0
7.05	0											7.05	0
7.1	0											7.1	0
7.15	0											7.15	0
7.2	0											7.2	0
7.25	0											7.25	0
7.3	3											7.3	0
7.35	0											7.35	0
7.4	0											7.4	0
7.45	0											7.45	0
7.5	0											7.5	0
7.55	0											7.55	0
7.6	3											7.6	0
7.65	0											7.65	0
7.7	3											7.7	0
7.75	0											7.75	0
7.8	0											7.8	0
7.85	0											7.85	0
7.9	0											7.9	0
7.95	0											7.95	3
8	0											8	0
8.05	0											8.05	0
8.1	0											8.1	0
8.15	0											8.15	0
8.2	0											8.2	0
8.25	3											8.25	0
8.3	0											8.3	0
8.35	0											8.35	0
8.4	3											8.4	0
8.45	0											8.45	0
8.5	0											8.5	0
8.55	0											8.55	0
8.6	0											8.6	0
8.65	0											8.65	0
8.7	0											8.7	0
8.75	0											8.75	0
8.8	3											8.8	0
8.85	0											8.85	0
8.9	0											8.9	0
8.95	0											8.95	0
9	0											9	0
9.05	0											9.05	0
9.1	0											9.1	0
9.15	0											9.15	0
9.2	0											9.2	0
9.25	0											9.25	0
-0.65	0											-0.65	0
-0.6	0											-0.6	0
-0.55	0											-0.55	0
-0.5	0											-0.5	0
-0.45	4											-0.45	0
-0.4	0											-0.4	0
-0.35	0											-0.35	0
-0.3	4											-0.3	0
-0.25	0											-0.25	0
-0.2	0											-0.2	4
-0.15	0											-0.15	0
-0.1	0											-0.1	0
-0.05	0											-0.05	0
0	0											0	0
0.05	0											0.05	0
0.1	0											0.1	0
0.15	0											0.15	0
0.2	0											0.2	0
0.25	0											0.25	0
0.3	0											0.3	0
0.35	0											0.35	0
0.4	0											0.4	0
0.45	0											0.45	0
0.5	0											0.5	0
0.55	0											0.55	4
0.6	0											0.6	0
0.65	0											0.65	0
0.7	0											0.7	0
0.75	0											0.75	0
0.8	0											0.8	0
0.85	0											0.85	0
0.9	4											0.9	0
0.95	4											0.95	0
1	0											1	0
1.05	0											1.05	0
1.1	0											1.1	0
1.15	0											1.15	0
1.2	0											1.2	0
1.25	0											1.25	0
1.3	0											1.3	0
1.35	0											1.35	0
1.4	0											1.4	0
1.45	0											1.45	0
1.5	0											1.5	0
1.55	0											1.55	0
1.6	0											1.6	0
1.65	0											1.65	0
1.7	0											1.7	0
1.75	0											1.75	0
1.8	0											1.8	0
1.85	4											1.85	0
1.9	0											1.9	0
1.95	0											1.95	0
2	4											2	4
2.05	0											2.05	0
2.1	0											2.1	0
2.15	0											2.15	0
2.2	4											2.2	0
2.25	0											2.25	0
2.3	0											2.3	0
2.35	0											2.35	0
2.4	0											2.4	0
2.45	0											2.45	0
2.5	0											2.5	0
2.55	0											2.55	0
2.6	0											2.6	0
2.65	4											2.65	0
2.7	0											2.7	0
2.75	0											2.75	4
2.8	0											2.8	0
2.85	0											2.85	4
2.9	0											2.9	0
2.95	0											2.95	4
3	0											3	0
3.05	0											3.05	0
3.1	0											3.1	0
3.15	0											3.15	0
3.2	0											3.2	0
3.25	0											3.25	0
3.3	0											3.3	0
3.35	4											3.35	0
3.4	0											3.4	0
3.45	0											3.45	0
3.5	0											3.5	0
3.55	0											3.55	4
3.6	0											3.6	0
3.65	0											3.65	0
3.7	0											3.7	0
3.75	0											3.75	0
3.8	0											3.8	0
3.85	4											3.85	0
3.9	0											3.9	0
3.95	0											3.95	0
4	0											4	0
4.05	0											4.05	0
4.1	0											4.1	0
4.15	0											4.15	0
4.2	0											4.2	0
4.25	0											4.25	0
4.3	0											4.3	0
4.35	0											4.35	0
4.4	0											4.4	4
4.45	0											4.45	0
4.5	4											4.5	0
4.55	0											4.55	0
4.6	0											4.6	0
4.65	0											4.65	0
4.7	0											4.7	0
4.75	0											4.75	0
4.8	0											4.8	0
4.85	0											4.85	0
4.9	0											4.9	0
4.95	0											4.95	0
5	0											5	0
5.05	0											5.05	4
5.1	0											5.1	0
5.15	0											5.15	0
5.2	0											5.2	0
5.25	0											5.25	0
5.3	4											5.3	4
5.35	0											5.35	0
5.4	0											5.4	0
5.45	0											5.45	0
5.5	0											5.5	0
5.55	0											5.55	0
5.6	0											5.6	0
5.65	0											5.65	0
5.7	0											5.7	0
5.75	0											5.75	0
5.8	0											5.8	0
5.85	4											5.85	0
5.9	0											5.9	0
5.95	0											5.95	0
6	0											6	0
6.05	0											6.05	0
6.1	0											6.1	0
6.15	0											6.15	0
6.2	0											6.2	0
6.25	0											6.25	0
6.3	0											6.3	0
6.35	0											6.35	4
6.4	0											6.4	0
6.45	0											6.45	0
6.5	0											6.5	4
6.55	0											6.55	0
6.6	0											6.6	4
6.65	0											6.65	0
6.7	0											6.7	0
6.75	0											6.75	0
6.8	0											6.8	0
6.85	0											6.85	0
6.9	0											6.9	0
6.95	0											6.95	0
7	0											7	0
7.05	0											7.05	0
7.1	0											7.1	0
7.15	0											7.15	0
7.2	0											7.2	0
7.25	0											7.25	0
7.3	0											7.3	0
7.35	0											7.35	0
7.4	4											7.4	0
7.45	0											7.45	0
7.5	0											7.5	0
7.55	0											7.55	0
7.6	0											7.6	0
7.65	0											7.65	0
7.7	0											7.7	0
7.75	0											7.75	0
7.8	0											7.8	0
7.85	0											7.85	0
7.9	0											7.9	0
7.95	0											7.95	0
8	0											8	0
8.05	0											8.05	0
8.1	4											8.1	4
8.15	0											8.15	0
8.2	0											8.2	0
8.25	0											8.25	0
8.3	0											8.3	0
8.35	0											8.35	0
8.4	0											8.4	0
8.45	0											8.45	0
8.5	0											8.5	0
8.55	0											8.55	0
8.6	0											8.6	0
8.65	0											8.65	0
8.7	0											8.7	0
8.75	0											8.75	0
8.8	4											8.8	0
8.85	0											8.85	0
8.9	4											8.9	0
8.95	0											8.95	0
9	0											9	0
9.05	0											9.05	0
9.1	0											9.1	0
9.15	0											9.15	0
9.2	0											9.2	0
9.25	0											9.25	0
-0.65	0											-0.65	0
-0.6	0											-0.6	0
-0.55	0											-0.55	0
-0.5	0											-0.5	0
-0.45	5											-0.45	0
-0.4	0											-0.4	0
-0.35	0											-0.35	0
-0.3	0											-0.3	0
-0.25	0											-0.25	0
-0.2	0											-0.2	0
-0.15	0											-0.15	0
-0.1	0											-0.1	0
-0.05	0											-0.05	0
0	0											0	0
0.05	0											0.05	0
0.1	0											0.1	0
0.15	0											0.15	0
0.2	0											0.2	0
0.25	0											0.25	0
0.3	0											0.3	0
0.35	0											0.35	0
0.4	0											0.4	0
0.45	0											0.45	0
0.5	0											0.5	5
0.55	0											0.55	0
0.6	0											0.6	0
0.65	0											0.65	0
0.7	0											0.7	0
0.75	0											0.75	0
0.8	0											0.8	0
0.85	0											0.85	0
0.9	0											0.9	0
0.95	0											0.95	0
1	0											1	0
1.05	0											1.05	0
1.1	0											1.1	0
1.15	0											1.15	5
1.2	0											1.2	0
1.25	0											1.25	0
1.3	0											1.3	0
1.35	0											1.35	0
1.4	0											1.4	0
1.45	0											1.45	0
1.5	0											1.5	0
1.55	0											1.55	0
1.6	0											1.6	0
1.65	0											1.65	0
1.7	0											1.7	0
1.75	0											1.75	0
1.8	5											1.8	0
1.85	0											1.85	0
1.9	0											1.9	0
1.95	0											1.95	0
2	5											2	0
2.05	0											2.05	0
2.1	0											2.1	0
2.15	0											2.15	0
2.2	0											2.2	0
2.25	0											2.25	5
2.3	0											2.3	0
2.35	0											2.35	0
2.4	0											2.4	0
2.45	0											2.45	0
2.5	0											2.5	0
2.55	0											2.55	0
2.6	0											2.6	0
2.65	0											2.65	0
2.7	0											2.7	0
2.75	0											2.75	0
2.8	0											2.8	5
2.85	0											2.85	0
2.9	0											2.9	5
2.95	0											2.95	0
3	0											3	0
3.05	0											3.05	5
3.1	0											3.1	0
3.15	0											3.15	0
3.2	0											3.2	0
3.25	0											3.25	0
3.3	0											3.3	0
3.35	0											3.35	0
3.4	0											3.4	0
3.45	0											3.45	0
3.5	0											3.5	0
3.55	0											3.55	0
3.6	0											3.6	0
3.65	0											3.65	0
3.7	0											3.7	5
3.75	0											3.75	5
3.8	0											3.8	0
3.85	0											3.85	0
3.9	0											3.9	0
3.95	0											3.95	0
4	0											4	0
4.05	0											4.05	0
4.1	0											4.1	0
4.15	0											4.15	0
4.2	0											4.2	0
4.25	0											4.25	0
4.3	0											4.3	0
4.35	0											4.35	0
4.4	0											4.4	5
4.45	0											4.45	0
4.5	0											4.5	0
4.55	0											4.55	0
4.6	0											4.6	0
4.65	0											4.65	0
4.7	0											4.7	0
4.75	0											4.75	0
4.8	0											4.8	0
4.85	0											4.85	0
4.9	0											4.9	0
4.95	0											4.95	5
5	0											5	0
5.05	0											5.05	0
5.1	0											5.1	0
5.15	0											5.15	0
5.2	5											5.2	0
5.25	0											5.25	5
5.3	0											5.3	0
5.35	0											5.35	0
5.4	0											5.4	0
5.45	0											5.45	0
5.5	0											5.5	0
5.55	0											5.55	0
5.6	0											5.6	0
5.65	0											5.65	0
5.7	0											5.7	0
5.75	0											5.75	0
5.8	0											5.8	0
5.85	5											5.85	0
5.9	0											5.9	0
5.95	0											5.95	0
6	0											6	0
6.05	0											6.05	0
6.1	0											6.1	0
6.15	0											6.15	0
6.2	0											6.2	0
6.25	0											6.25	5
6.3	0											6.3	0
6.35	5											6.35	5
6.4	0											6.4	0
6.45	0											6.45	0
6.5	0											6.5	0
6.55	0											6.55	0
6.6	5											6.6	5
6.65	0											6.65	0
6.7	0											6.7	0
6.75	0											6.75	0
6.8	0											6.8	0
6.85	0											6.85	0
6.9	0											6.9	0
6.95	0											6.95	0
7	0											7	0
7.05	0											7.05	0
7.1	0											7.1	0
7.15	0											7.15	0
7.2	0											7.2	0
7.25	0											7.25	0
7.3	0											7.3	0
7.35	0											7.35	0
7.4	0											7.4	0
7.45	0											7.45	0
7.5	0											7.5	0
7.55	0											7.55	0
7.6	5											7.6	0
7.65	0											7.65	0
7.7	0											7.7	0
7.75	0											7.75	0
7.8	0											7.8	0
7.85	0											7.85	0
7.9	0											7.9	0
7.95	0											7.95	0
8	5											8	0
8.05	0											8.05	0
8.1	0											8.1	0
8.15	0											8.15	0
8.2	0											8.2	0
8.25	0											8.25	0
8.3	0											8.3	0
8.35	0											8.35	0
8.4	0											8.4	0
8.45	0											8.45	0
8.5	0											8.5	0
8.55	0											8.55	0
8.6	0											8.6	0
8.65	0											8.65	0
8.7	0											8.7	0
8.75	0											8.75	0
8.8	0											8.8	0
8.85	0											8.85	0
8.9	0											8.9	0
8.95	0											8.95	0
9	0											9	0
9.05	0											9.05	0
9.1	0											9.1	0
9.15	0											9.15	0
9.2	0											9.2	5
9.25	0											9.25	0
-0.65	0											-0.65	0
-0.6	0											-0.6	0
-0.55	6											-0.55	0
-0.5	0											-0.5	0
-0.45	6											-0.45	0
-0.4	0											-0.4	0
-0.35	0											-0.35	0
-0.3	0											-0.3	0
-0.25	0											-0.25	0
-0.2	0											-0.2	0
-0.15	0											-0.15	0
-0.1	0											-0.1	0
-0.05	0											-0.05	0
0	0											0	0
0.05	0											0.05	0
0.1	0											0.1	0
0.15	0											0.15	0
0.2	0											0.2	0
0.25	0											0.25	0
0.3	0											0.3	0
0.35	0											0.35	6
0.4	0											0.4	0
0.45	0											0.45	0
0.5	0											0.5	0
0.55	0											0.55	0
0.6	0											0.6	0
0.65	0											0.65	0
0.7	0											0.7	6
0.75	0											0.75	0
0.8	0											0.8	0
0.85	0											0.85	0
0.9	0											0.9	0
0.95	0											0.95	0
1	6											1	0
1.05	0											1.05	6
1.1	0											1.1	0
1.15	0											1.15	6
1.2	0											1.2	0
1.25	0											1.25	0
1.3	0											1.3	0
1.35	0											1.35	0
1.4	0											1.4	0
1.45	6											1.45	0
1.5	0											1.5	0
1.55	6											1.55	0
1.6	0											1.6	0
1.65	0											1.65	0
1.7	0											1.7	0
1.75	0											1.75	0
1.8	6											1.8	6
1.85	0											1.85	0
1.9	0											1.9	0
1.95	0											1.95	0
2	6											2	0
2.05	0											2.05	0
2.1	0											2.1	0
2.15	0											2.15	0
2.2	0											2.2	0
2.25	6											2.25	0
2.3	0											2.3	0
2.35	0											2.35	0
2.4	0											2.4	0
2.45	0											2.45	0
2.5	0											2.5	0
2.55	0											2.55	0
2.6	0											2.6	0
2.65	0											2.65	0
2.7	0											2.7	0
2.75	0											2.75	0
2.8	0											2.8	0
2.85	0											2.85	0
2.9	0											2.9	6
2.95	0											2.95	0
3	0											3	0
3.05	0											3.05	0
3.1	0											3.1	0
3.15	0											3.15	0
3.2	0											3.2	0
3.25	0											3.25	0
3.3	0											3.3	0
3.35	0											3.35	0
3.4	0											3.4	0
3.45	0											3.45	0
3.5	0											3.5	6
3.55	0											3.55	0
3.6	0											3.6	0
3.65	0											3.65	0
3.7	0											3.7	0
3.75	6											3.75	0
3.8	6											3.8	0
3.85	0											3.85	0
3.9	0											3.9	0
3.95	0											3.95	0
4	0											4	0
4.05	0											4.05	0
4.1	0											4.1	6
4.15	0											4.15	0
4.2	0											4.2	0
4.25	0											4.25	0
4.3	0											4.3	0
4.35	0											4.35	0
4.4	0											4.4	0
4.45	0											4.45	0
4.5	0											4.5	6
4.55	0											4.55	0
4.6	0											4.6	0
4.65	0											4.65	0
4.7	0											4.7	0
4.75	0											4.75	0
4.8	0											4.8	0
4.85	0											4.85	0
4.9	0											4.9	0
4.95	0											4.95	0
5	0											5	0
5.05	0											5.05	0
5.1	0											5.1	0
5.15	0											5.15	0
5.2	0											5.2	0
5.25	0											5.25	0
5.3	0											5.3	6
5.35	0											5.35	0
5.4	0											5.4	0
5.45	0											5.45	0
5.5	0											5.5	0
5.55	0											5.55	0
5.6	0											5.6	0
5.65	0											5.65	0
5.7	0											5.7	0
5.75	0											5.75	0
5.8	0											5.8	0
5.85	0											5.85	0
5.9	0											5.9	0
5.95	0											5.95	0
6	0											6	0
6.05	0											6.05	0
6.1	0											6.1	0
6.15	0											6.15	0
6.2	0											6.2	0
6.25	6											6.25	0
6.3	0											6.3	0
6.35	0											6.35	0
6.4	0											6.4	0
6.45	0											6.45	0
6.5	0											6.5	0
6.55	0											6.55	0
6.6	0											6.6	0
6.65	0											6.65	0
6.7	0											6.7	0
6.75	0											6.75	0
6.8	0											6.8	0
6.85	0											6.85	0
6.9	0											6.9	0
6.95	0											6.95	0
7	0											7	0
7.05	0											7.05	0
7.1	0											7.1	0
7.15	0											7.15	0
7.2	0											7.2	0
7.25	6											7.25	0
7.3	0											7.3	0
7.35	0											7.35	0
7.4	0											7.4	0
7.45	0											7.45	6
7.5	0											7.5	0
7.55	0											7.55	0
7.6	0											7.6	0
7.65	0											7.65	0
7.7	0											7.7	0
7.75	0											7.75	0
7.8	0											7.8	0
7.85	0											7.85	0
7.9	0											7.9	0
7.95	0											7.95	0
8	0											8	6
8.05	0											8.05	0
8.1	0											8.1	6
8.15	0											8.15	0
8.2	0											8.2	0
8.25	0											8.25	6
8.3	0											8.3	0
8.35	0											8.35	0
8.4	0											8.4	0
8.45	0											8.45	0
8.5	0											8.5	0
8.55	0											8.55	0
8.6	0											8.6	0
8.65	0											8.65	0
8.7	0											8.7	6
8.75	0											8.75	0
8.8	0											8.8	0
8.85	6											8.85	0
8.9	0											8.9	0
8.95	0											8.95	0
9	0											9	0
9.05	0											9.05	0
9.1	0											9.1	0
9.15	0											9.15	0
9.2	6											9.2	0
9.25	0											9.25	0
-0.65	0											-0.65	0
-0.6	0											-0.6	7
-0.55	0											-0.55	0
-0.5	0											-0.5	0
-0.45	0											-0.45	0
-0.4	0											-0.4	0
-0.35	0											-0.35	0
-0.3	0											-0.3	0
-0.25	0											-0.25	0
-0.2	0											-0.2	0
-0.15	0											-0.15	0
-0.1	0											-0.1	0
-0.05	7											-0.05	0
0	0											0	0
0.05	0											0.05	0
0.1	0											0.1	0
0.15	0											0.15	0
0.2	0											0.2	0
0.25	0											0.25	0
0.3	7											0.3	0
0.35	0											0.35	0
0.4	0											0.4	0
0.45	0											0.45	0
0.5	0											0.5	0
0.55	0											0.55	0
0.6	0											0.6	0
0.65	0											0.65	0
0.7	0											0.7	7
0.75	0											0.75	0
0.8	0											0.8	7
0.85	0											0.85	0
0.9	0											0.9	0
0.95	0											0.95	0
1	0											1	0
1.05	0											1.05	0
1.1	7											1.1	0
1.15	0											1.15	0
1.2	0											1.2	0
1.25	0											1.25	0
1.3	7											1.3	0
1.35	0											1.35	7
1.4	0											1.4	0
1.45	0											1.45	0
1.5	0											1.5	0
1.55	0											1.55	0
1.6	0											1.6	0
1.65	0											1.65	0
1.7	0											1.7	0
1.75	0											1.75	0
1.8	0											1.8	7
1.85	0											1.85	0
1.9	0											1.9	0
1.95	7											1.95	0
2	0											2	7
2.05	0											2.05	0
2.1	0											2.1	0
2.15	7											2.15	0
2.2	0											2.2	0
2.25	0											2.25	0
2.3	0											2.3	7
2.35	0											2.35	0
2.4	0											2.4	0
2.45	0											2.45	7
2.5	0											2.5	0
2.55	0											2.55	0
2.6	0											2.6	0
2.65	0											2.65	0
2.7	0											2.7	0
2.75	0											2.75	0
2.8	0											2.8	7
2.85	0											2.85	0
2.9	0											2.9	0
2.95	0											2.95	0
3	0											3	0
3.05	0											3.05	0
3.1	0											3.1	0
3.15	0											3.15	0
3.2	0											3.2	0
3.25	0											3.25	0
3.3	0											3.3	0
3.35	0											3.35	0
3.4	0											3.4	0
3.45	0											3.45	0
3.5	0											3.5	0
3.55	0											3.55	0
3.6	0											3.6	0
3.65	0											3.65	0
3.7	0											3.7	0
3.75	7											3.75	0
3.8	0											3.8	0
3.85	0											3.85	0
3.9	7											3.9	0
3.95	0											3.95	0
4	0											4	0
4.05	7											4.05	0
4.1	0											4.1	7
4.15	0											4.15	0
4.2	0											4.2	0
4.25	0											4.25	0
4.3	7											4.3	7
4.35	0											4.35	0
4.4	0											4.4	7
4.45	0											4.45	0
4.5	0											4.5	0
4.55	0											4.55	0
4.6	0											4.6	0
4.65	0											4.65	0
4.7	0											4.7	0
4.75	0											4.75	0
4.8	0											4.8	0
4.85	0											4.85	0
4.9	0											4.9	0
4.95	0											4.95	0
5	0											5	0
5.05	0											5.05	7
5.1	0											5.1	0
5.15	0											5.15	0
5.2	0											5.2	0
5.25	0											5.25	0
5.3	0											5.3	0
5.35	0											5.35	7
5.4	0											5.4	0
5.45	0											5.45	0
5.5	7											5.5	0
5.55	0											5.55	0
5.6	0											5.6	0
5.65	0											5.65	0
5.7	0											5.7	0
5.75	7											5.75	0
5.8	0											5.8	0
5.85	0											5.85	0
5.9	0											5.9	0
5.95	0											5.95	7
6	0											6	0
6.05	0											6.05	0
6.1	0											6.1	0
6.15	0											6.15	7
6.2	0											6.2	7
6.25	0											6.25	0
6.3	0											6.3	0
6.35	0											6.35	0
6.4	0											6.4	0
6.45	0											6.45	0
6.5	0											6.5	0
6.55	0											6.55	0
6.6	0											6.6	0
6.65	0											6.65	0
6.7	0											6.7	7
6.75	0											6.75	0
6.8	0											6.8	0
6.85	0											6.85	0
6.9	0											6.9	0
6.95	0											6.95	0
7	0											7	0
7.05	0											7.05	0
7.1	0											7.1	0
7.15	0											7.15	0
7.2	0											7.2	0
7.25	0											7.25	0
7.3	0											7.3	0
7.35	0											7.35	0
7.4	0											7.4	0
7.45	7											7.45	0
7.5	0											7.5	0
7.55	0											7.55	0
7.6	0											7.6	0
7.65	0											7.65	0
7.7	0											7.7	0
7.75	0											7.75	0
7.8	0											7.8	0
7.85	0											7.85	0
7.9	0											7.9	0
7.95	0											7.95	0
8	0											8	0
8.05	0											8.05	0
8.1	0											8.1	0
8.15	0											8.15	0
8.2	0											8.2	0
8.25	0											8.25	0
8.3	0											8.3	0
8.35	0											8.35	0
8.4	0											8.4	0
8.45	7											8.45	0
8.5	7											8.5	0
8.55	0											8.55	0
8.6	0											8.6	0
8.65	0											8.65	0
8.7	0											8.7	0
8.75	0											8.75	0
8.8	0											8.8	0
8.85	0											8.85	0
8.9	0											8.9	0
8.95	0											8.95	0
9	0											9	0
9.05	0											9.05	0
9.1	0											9.1	0
9.15	7											9.15	0
9.2	0											9.2	0
9.25	0											9.25	0
-0.65	0											-0.65	0
-0.6	0											-0.6	0
-0.55	0											-0.55	0
-0.5	0											-0.5	0
-0.45	0											-0.45	0
-0.4	0											-0.4	0
-0.35	0											-0.35	0
-0.3	0											-0.3	0
-0.25	0											-0.25	0
-0.2	0											-0.2	0
-0.15	0											-0.15	0
-0.1	0											-0.1	0
-0.05	0											-0.05	0
0	0											0	0
0.05	0											0.05	0
0.1	0											0.1	0
0.15	0											0.15	0
0.2	0											0.2	0
0.25	0											0.25	0
0.3	0											0.3	0
0.35	0											0.35	0
0.4	0											0.4	0
0.45	0											0.45	0
0.5	0											0.5	0
0.55	0											0.55	0
0.6	0											0.6	0
0.65	0											0.65	0
0.7	0											0.7	0
0.75	0											0.75	0
0.8	0											0.8	0
0.85	0											0.85	0
0.9	0											0.9	0
0.95	0											0.95	0
1	0											1	0
1.05	0											1.05	0
1.1	0											1.1	0
1.15	0											1.15	0
1.2	0											1.2	0
1.25	0											1.25	0
1.3	0											1.3	0
1.35	0											1.35	0
1.4	0											1.4	0
1.45	0											1.45	0
1.5	0											1.5	0
1.55	8											1.55	0
1.6	8											1.6	0
1.65	0											1.65	0
1.7	0											1.7	0
1.75	0											1.75	0
1.8	0											1.8	0
1.85	0											1.85	0
1.9	0											1.9	0
1.95	8											1.95	0
2	8											2	0
2.05	0											2.05	0
2.1	0											2.1	8
2.15	0											2.15	0
2.2	0											2.2	0
2.25	0											2.25	0
2.3	0											2.3	0
2.35	0											2.35	0
2.4	0											2.4	0
2.45	0											2.45	0
2.5	0											2.5	0
2.55	0											2.55	0
2.6	0											2.6	0
2.65	0											2.65	0
2.7	0											2.7	0
2.75	0											2.75	0
2.8	0											2.8	8
2.85	0											2.85	0
2.9	8											2.9	0
2.95	0											2.95	0
3	0											3	0
3.05	0											3.05	0
3.1	0											3.1	0
3.15	0											3.15	0
3.2	0											3.2	0
3.25	8											3.25	0
3.3	0											3.3	0
3.35	0											3.35	0
3.4	0											3.4	0
3.45	0											3.45	0
3.5	0											3.5	0
3.55	0											3.55	0
3.6	0											3.6	0
3.65	0											3.65	0
3.7	0											3.7	0
3.75	0											3.75	0
3.8	0											3.8	0
3.85	0											3.85	0
3.9	0											3.9	8
3.95	0											3.95	0
4	0											4	0
4.05	0											4.05	0
4.1	0											4.1	0
4.15	0											4.15	0
4.2	8											4.2	0
4.25	0											4.25	0
4.3	0											4.3	0
4.35	8											4.35	0
4.4	0											4.4	0
4.45	8											4.45	0
4.5	0											4.5	0
4.55	0											4.55	0
4.6	0											4.6	0
4.65	0											4.65	0
4.7	0											4.7	0
4.75	8											4.75	0
4.8	0											4.8	0
4.85	0											4.85	0
4.9	0											4.9	0
4.95	8											4.95	0
5	0											5	0
5.05	0											5.05	0
5.1	0											5.1	0
5.15	0											5.15	0
5.2	0											5.2	0
5.25	0											5.25	0
5.3	0											5.3	0
5.35	0											5.35	0
5.4	0											5.4	0
5.45	0											5.45	0
5.5	8											5.5	0
5.55	0											5.55	0
5.6	0											5.6	0
5.65	0											5.65	0
5.7	0											5.7	0
5.75	0											5.75	0
5.8	0											5.8	0
5.85	0											5.85	0
5.9	8											5.9	0
5.95	0											5.95	0
6	8											6	0
6.05	0											6.05	0
6.1	8											6.1	0
6.15	0											6.15	0
6.2	0											6.2	0
6.25	0											6.25	0
6.3	0											6.3	0
6.35	0											6.35	8
6.4	0											6.4	0
6.45	0											6.45	0
6.5	0											6.5	0
6.55	0											6.55	0
6.6	0											6.6	0
6.65	0											6.65	0
6.7	0											6.7	0
6.75	0											6.75	0
6.8	0											6.8	0
6.85	0											6.85	0
6.9	0											6.9	0
6.95	0											6.95	0
7	0											7	0
7.05	0											7.05	0
7.1	0											7.1	8
7.15	0											7.15	0
7.2	0											7.2	0
7.25	0											7.25	0
7.3	0											7.3	8
7.35	0											7.35	0
7.4	8											7.4	0
7.45	0											7.45	0
7.5	0											7.5	0
7.55	0											7.55	8
7.6	0											7.6	0
7.65	0											7.65	0
7.7	0											7.7	8
7.75	0											7.75	0
7.8	0											7.8	0
7.85	8											7.85	0
7.9	0											7.9	8
7.95	0											7.95	0
8	0											8	8
8.05	0											8.05	0
8.1	0											8.1	0
8.15	0											8.15	0
8.2	0											8.2	0
8.25	0											8.25	0
8.3	0											8.3	0
8.35	0											8.35	0
8.4	0											8.4	0
8.45	0											8.45	0
8.5	0											8.5	0
8.55	0											8.55	0
8.6	0											8.6	0
8.65	0											8.65	0
8.7	0											8.7	0
8.75	0											8.75	0
8.8	0											8.8	0
8.85	0											8.85	0
8.9	0											8.9	0
8.95	8											8.95	0
9	8											9	0
9.05	0											9.05	0
9.1	0											9.1	0
9.15	0											9.15	0
9.2	0											9.2	0
9.25	0											9.25	0
-0.65	0											-0.65	0
-0.6	0											-0.6	0
-0.55	0											-0.55	0
-0.5	0											-0.5	0
-0.45	0											-0.45	0
-0.4	0											-0.4	0
-0.35	0											-0.35	0
-0.3	0											-0.3	9
-0.25	0											-0.25	0
-0.2	9											-0.2	0
-0.15	0											-0.15	0
-0.1	0											-0.1	0
-0.05	0											-0.05	0
0	0											0	0
0.05	0											0.05	9
0.1	0											0.1	0
0.15	0											0.15	0
0.2	0											0.2	0
0.25	0											0.25	0
0.3	0											0.3	0
0.35	0											0.35	0
0.4	0											0.4	0
0.45	0											0.45	0
0.5	0											0.5	0
0.55	0											0.55	0
0.6	0											0.6	0
0.65	0											0.65	0
0.7	0											0.7	0
0.75	0											0.75	9
0.8	0											0.8	0
0.85	0											0.85	0
0.9	0											0.9	0
0.95	9											0.95	0
1	0											1	0
1.05	0											1.05	0
1.1	0											1.1	0
1.15	0											1.15	0
1.2	0											1.2	0
1.25	0											1.25	0
1.3	0											1.3	0
1.35	9											1.35	0
1.4	0											1.4	0
1.45	0											1.45	0
1.5	0											1.5	0
1.55	0											1.55	0
1.6	0											1.6	0
1.65	0											1.65	0
1.7	0											1.7	0
1.75	0											1.75	0
1.8	0											1.8	0
1.85	0											1.85	0
1.9	0											1.9	0
1.95	0											1.95	0
2	9											2	0
2.05	0											2.05	0
2.1	0											2.1	0
2.15	0											2.15	0
2.2	0											2.2	0
2.25	0											2.25	9
2.3	0											2.3	0
2.35	0											2.35	0
2.4	0											2.4	0
2.45	0											2.45	0
2.5	0											2.5	0
2.55	0											2.55	0
2.6	0											2.6	0
2.65	0											2.65	0
2.7	9											2.7	0
2.75	0											2.75	0
2.8	0											2.8	0
2.85	0											2.85	0
2.9	0											2.9	0
2.95	9											2.95	0
3	0											3	0
3.05	0											3.05	0
3.1	0											3.1	0
3.15	0											3.15	0
3.2	0											3.2	0
3.25	0											3.25	0
3.3	0											3.3	0
3.35	0											3.35	0
3.4	9											3.4	0
3.45	0											3.45	0
3.5	0											3.5	0
3.55	0											3.55	0
3.6	0											3.6	0
3.65	0											3.65	0
3.7	0											3.7	0
3.75	0											3.75	0
3.8	0											3.8	0
3.85	9											3.85	0
3.9	0											3.9	0
3.95	0											3.95	0
4	0											4	0
4.05	0											4.05	0
4.1	0											4.1	0
4.15	0											4.15	0
4.2	0											4.2	0
4.25	0											4.25	0
4.3	0											4.3	0
4.35	0											4.35	0
4.4	0											4.4	0
4.45	0											4.45	9
4.5	0											4.5	0
4.55	0											4.55	0
4.6	0											4.6	0
4.65	0											4.65	9
4.7	0											4.7	0
4.75	0											4.75	0
4.8	0											4.8	0
4.85	0											4.85	0
4.9	0											4.9	0
4.95	0											4.95	0
5	0											5	0
5.05	0											5.05	0
5.1	0											5.1	0
5.15	0											5.15	0
5.2	0											5.2	0
5.25	0											5.25	0
5.3	0											5.3	0
5.35	0											5.35	0
5.4	0											5.4	0
5.45	0											5.45	0
5.5	0											5.5	9
5.55	0											5.55	0
5.6	0											5.6	0
5.65	0											5.65	0
5.7	0											5.7	0
5.75	0											5.75	0
5.8	0											5.8	0
5.85	0											5.85	0
5.9	0											5.9	0
5.95	0											5.95	0
6	0											6	9
6.05	0											6.05	0
6.1	0											6.1	0
6.15	0											6.15	0
6.2	0											6.2	0
6.25	0											6.25	0
6.3	0											6.3	0
6.35	0											6.35	0
6.4	0											6.4	9
6.45	0											6.45	0
6.5	0											6.5	0
6.55	0											6.55	0
6.6	0											6.6	0
6.65	0											6.65	0
6.7	0											6.7	0
6.75	0											6.75	0
6.8	9											6.8	0
6.85	0											6.85	0
6.9	0											6.9	0
6.95	0											6.95	0
7	0											7	0
7.05	0											7.05	9
7.1	0											7.1	0
7.15	0											7.15	0
7.2	0											7.2	0
7.25	0											7.25	9
7.3	0											7.3	0
7.35	0											7.35	0
7.4	9											7.4	0
7.45	0											7.45	9
7.5	0											7.5	0
7.55	0											7.55	0
7.6	0											7.6	0
7.65	0											7.65	0
7.7	0											7.7	0
7.75	0											7.75	0
7.8	0											7.8	0
7.85	9											7.85	0
7.9	0											7.9	0
7.95	0											7.95	0
8	0											8	0
8.05	0											8.05	0
8.1	0											8.1	0
8.15	0											8.15	0
8.2	0											8.2	0
8.25	0											8.25	0
8.3	0											8.3	0
8.35	0											8.35	0
8.4	0											8.4	0
8.45	0											8.45	0
8.5	0											8.5	0
8.55	0											8.55	0
8.6	0											8.6	0
8.65	0											8.65	0
8.7	0											8.7	0
8.75	0											8.75	0
8.8	0											8.8	0
8.85	0											8.85	0
8.9	0											8.9	0
8.95	0											8.95	0
9	0											9	0
9.05	0											9.05	0
9.1	0											9.1	0
9.15	0											9.15	0
9.2	0											9.2	0
9.25	0											9.25	0
-0.65	0											-0.65	0
-0.6	0											-0.6	0
-0.55	0											-0.55	0
-0.5	0											-0.5	0
-0.45	0											-0.45	0
-0.4	0											-0.4	0
-0.35	0											-0.35	0
-0.3	0											-0.3	0
-0.25	0											-0.25	0
-0.2	0											-0.2	0
-0.15	0											-0.15	0
-0.1	0											-0.1	0
-0.05	0											-0.05	0
0	0											0	0
0.05	0											0.05	0
0.1	0											0.1	0
0.15	0											0.15	0
0.2	0											0.2	0
0.25	0											0.25	0
0.3	0											0.3	0
0.35	0											0.35	0
0.4	0											0.4	0
0.45	0											0.45	0
0.5	0											0.5	0
0.55	0											0.55	0
0.6	0											0.6	0
0.65	0											0.65	0
0.7	10											0.7	0
0.75	0											0.75	0
0.8	10											0.8	0
0.85	0											0.85	0
0.9	0											0.9	0
0.95	0											0.95	0
1	0											1	0
1.05	0											1.05	0
1.1	0											1.1	0
1.15	0											1.15	0
1.2	0											1.2	0
1.25	0											1.25	0
1.3	0											1.3	0
1.35	0											1.35	0
1.4	0											1.4	0
1.45	0											1.45	0
1.5	0											1.5	0
1.55	0											1.55	0
1.6	10											1.6	0
1.65	0											1.65	0
1.7	0											1.7	0
1.75	0											1.75	0
1.8	0											1.8	0
1.85	0											1.85	0
1.9	0											1.9	0
1.95	0											1.95	0
2	10											2	0
2.05	0											2.05	0
2.1	0											2.1	0
2.15	0											2.15	0
2.2	0											2.2	0
2.25	10											2.25	0
2.3	0											2.3	0
2.35	10											2.35	0
2.4	0											2.4	0
2.45	0											2.45	0
2.5	0											2.5	0
2.55	0											2.55	0
2.6	0											2.6	0
2.65	0											2.65	0
2.7	0											2.7	0
2.75	0											2.75	0
2.8	0											2.8	0
2.85	0											2.85	10
2.9	0											2.9	0
2.95	0											2.95	0
3	0											3	0
3.05	0											3.05	0
3.1	0											3.1	0
3.15	0											3.15	0
3.2	0											3.2	0
3.25	0											3.25	0
3.3	0											3.3	0
3.35	0											3.35	0
3.4	0											3.4	0
3.45	0											3.45	0
3.5	0											3.5	0
3.55	0											3.55	0
3.6	0											3.6	0
3.65	0											3.65	0
3.7	0											3.7	0
3.75	0											3.75	0
3.8	10											3.8	10
3.85	0											3.85	0
3.9	0											3.9	0
3.95	0											3.95	0
4	0											4	10
4.05	0											4.05	0
4.1	10											4.1	0
4.15	0											4.15	0
4.2	0											4.2	0
4.25	0											4.25	0
4.3	0											4.3	0
4.35	0											4.35	10
4.4	0											4.4	0
4.45	0											4.45	0
4.5	0											4.5	0
4.55	0											4.55	0
4.6	0											4.6	0
4.65	0											4.65	0
4.7	0											4.7	0
4.75	0											4.75	0
4.8	0											4.8	0
4.85	0											4.85	10
4.9	0											4.9	0
4.95	0											4.95	0
5	0											5	0
5.05	0											5.05	0
5.1	0											5.1	0
5.15	0											5.15	0
5.2	0											5.2	0
5.25	0											5.25	0
5.3	0											5.3	0
5.35	10											5.35	0
5.4	0											5.4	0
5.45	0											5.45	0
5.5	0											5.5	0
5.55	0											5.55	0
5.6	0											5.6	0
5.65	0											5.65	0
5.7	0											5.7	0
5.75	0											5.75	0
5.8	0											5.8	0
5.85	0											5.85	0
5.9	0											5.9	10
5.95	0											5.95	0
6	0											6	0
6.05	0											6.05	0
6.1	0											6.1	0
6.15	0											6.15	0
6.2	0											6.2	0
6.25	0											6.25	0
6.3	0											6.3	10
6.35	10											6.35	0
6.4	0											6.4	0
6.45	0											6.45	0
6.5	0											6.5	10
6.55	0											6.55	0
6.6	0											6.6	0
6.65	0											6.65	0
6.7	0											6.7	0
6.75	0											6.75	0
6.8	0											6.8	0
6.85	0											6.85	0
6.9	0											6.9	0
6.95	0											6.95	0
7	0											7	0
7.05	0											7.05	0
7.1	0											7.1	0
7.15	0											7.15	0
7.2	0											7.2	0
7.25	0											7.25	0
7.3	10											7.3	0
7.35	0											7.35	0
7.4	0											7.4	0
7.45	0											7.45	0
7.5	0											7.5	0
7.55	0											7.55	0
7.6	0											7.6	0
7.65	0											7.65	0
7.7	0											7.7	0
7.75	0											7.75	10
7.8	0											7.8	10
7.85	0											7.85	0
7.9	0											7.9	0
7.95	0											7.95	0
8	0											8	0
8.05	0											8.05	0
8.1	0											8.1	0
8.15	0											8.15	0
8.2	0											8.2	0
8.25	0											8.25	0
8.3	0											8.3	0
8.35	0											8.35	0
8.4	0											8.4	0
8.45	10											8.45	0
8.5	0											8.5	0
8.55	0											8.55	0
8.6	0											8.6	0
8.65	0											8.65	10
8.7	0											8.7	0
8.75	0											8.75	0
8.8	0											8.8	0
8.85	0											8.85	0
8.9	0											8.9	0
8.95	0											8.95	0
9	0											9	0
9.05	0											9.05	0
9.1	0											9.1	0
9.15	0											9.15	0
9.2	0											9.2	0
9.25	0											9.25	0
-0.65	0											-0.65	0
-0.6	0											-0.6	0
-0.55	0											-0.55	0
-0.5	0											-0.5	0
-0.45	0											-0.45	0
-0.4	0											-0.4	0
-0.35	11											-0.35	0
[truncated: 3,973 more rows]

## Sheet: Fig.4d
	VLPOGABA->VLPOGABA/Gal								VLPOGABA/Gal->VLPOGABA/Gal							VLPOGABA->VLPOGABA/Gal	VLPOGABA/Gal->VLPOGABA/Gal
bins	1	2	3	4	5	6	7	8	1	2	3	4	5	6	bin	Average	Average	SEM	SEM
0.25	40	16.6667	6.66667	6.66667	6.66667	3.33333	6.66667	6.66667	3.33333	13.3333	20	0	6.66667	0	0.25	11.6667	7.22222	4.27247	3.26788
0.5	30	20	3.33333	6.66667	0	0	6.66667	3.33333	6.66667	16.6667	25	6.66667	10	3.33333	0.5	8.75	11.3889	3.77636	3.28906
0.75	23.33	16.6667	13.3333	6.66667	10	6.66667	6.66667	3.33333	0	6.66667	5	10	13.3333	10	0.75	10.8329	7.5	2.33556	1.91243
1	23.33	36.6667	10	3.33333	6.66667	3.33333	3.33333	0	0	16.6667	20	3.33333	16.6667	3.33333	1	10.8329	10	4.48747	3.5486
1.25	16.67	26.6667	3.33333	6.66667	3.33333	0	3.33333	6.66667	3.33333	6.66667	15	3.33333	10	3.33333	1.25	8.33375	6.94444	3.14986	1.94444
1.5	30	10	20	3.33333	0	3.33333	6.66667	0	3.33333	10	15	0	6.66667	3.33333	1.5	9.16667	6.38889	3.7665	2.21178
1.75	23.33	23.3333	6.66667	3.33333	3.33333	6.66667	16.6667	16.6667	6.66667	6.66667	10	3.33333	16.6667	6.66667	1.75	12.4996	8.33333	3.00441	1.87577
2	96.67	100	100	100	96.6667	100	100	100	0	3.33333	35	20	6.66667	0	2	99.1671	10.8333	0.545272	5.70494
2.25	20	3.33333	3.33333	3.33333	10	3.33333	16.6667	0	3.33333	3.33333	15	13.3333	3.33333	0	2.25	7.5	6.38889	2.57814	2.52457
2.5	16.67	23.3333	0	3.33333	3.33333	3.33333	16.6667	3.33333	3.33333	13.3333	15	3.33333	10	6.66667	2.5	8.75042	8.61111	3.0822	2.03746
2.75	20	23.3333	0	6.66667	0	3.33333	0	0	0	10	20	3.33333	10	0	2.75	6.66667	7.22222	3.39233	3.1525
3	30	26.6667	6.66667	10	13.3333	3.33333	6.66667	0	6.66667	0	10	6.66667	10	3.33333	3	12.0833	6.11111	3.82854	1.59087
3.25	23.33	10	6.66667	13.3333	6.66667	3.33333	13.3333	0	10	10	30	0	10	0	3.25	9.58292	10	2.55366	4.47214
3.5	33.33	16.6667	10	3.33333	6.66667	3.33333	6.66667	3.33333	6.66667	6.66667	20	6.66667	3.33333	0	3.5	10.4163	7.22222	3.64227	2.77778
3.75	16.67	30	0	6.66667	10	0	6.66667	0	3.33333	6.66667	5	6.66667	3.33333	10	3.75	8.75042	5.83333	3.66991	1.0319
4	16.67	23.3333	3.33333	3.33333	0	0	3.33333	3.33333	6.66667	23.3333	10	13.3333	10	0	4	6.66708	10.5556	3.02129	3.1525
4.25	16.67	26.6667	0	6.66667	0	3.33333	6.66667	10	0	6.66667	5	0	13.3333	3.33333	4.25	8.75042	4.72222	3.20836	2.03746
4.5	13.33	20	6.66667	3.33333	3.33333	10	3.33333	6.66667	10	6.66667	20	13.3333	6.66667	0	4.5	8.33292	9.44444	2.08913	2.77778
4.75	33.33	33.3333	13.3333	3.33333	6.66667	6.66667	3.33333	6.66667	0	23.3333	0	6.66667	6.66667	3.33333	4.75	13.3329	6.66667	4.49841	3.5486
5	20	40	3.33333	3.33333	6.66667	3.33333	0	3.33333	10	13.3333	10	0	13.3333	0	5	10	7.77778	4.79749	2.53372
5.25	20	20	3.33333	3.33333	6.66667	3.33333	13.3333	6.66667	3.33333	13.3333	10	10	3.33333	6.66667	5.25	9.58333	7.77778	2.55398	1.64804
5.5	20	30	0	6.66667	13.3333	10	3.33333	3.33333	0	13.3333	10	10	6.66667	6.66667	5.5	10.8333	7.77778	3.54954	1.85924
5.75	36.67	30	6.66667	10	6.66667	6.66667	3.33333	0	3.33333	6.66667	5	3.33333	3.33333	6.66667	5.75	12.5004	4.72222	4.70382	0.668977
6	16.67	26.6667	3.33333	6.66667	10	0	10	6.66667	0	23.3333	10	6.66667	13.3333	6.66667	6	10.0004	10	2.95482	3.22031
6.25	20	23.3333	0	6.66667	13.3333	10	13.3333	3.33333	3.33333	16.6667	20	10	6.66667	6.66667	6.25	11.25	10.5556	2.81278	2.64108
6.5	33.33	33.3333	6.66667	10	6.66667	10	0	0	6.66667	0	20	6.66667	20	3.33333	6.5	12.4996	9.44444	4.74525	3.48719
6.75	13.33	13.3333	6.66667	10	6.66667	3.33333	10	0	16.6667	13.3333	5	6.66667	6.66667	0	6.75	7.91625	8.05556	1.65902	2.45012
7	23.33	40	0	10	6.66667	6.66667	6.66667	10	3.33333	16.6667	15	3.33333	13.3333	6.66667	7	12.9163	9.72222	4.51779	2.45012
7.25	30	6.66667	3.33333	13.3333	13.3333	3.33333	0	6.66667	10	10	15	3.33333	13.3333	0	7.25	9.58333	8.61111	3.35927	2.37333
7.5	10	20	6.66667	3.33333	6.66667	6.66667	0	0	0	10	5	6.66667	10	20	7.5	6.66667	8.61111	2.27128	2.73579
7.75	23.33	20	3.33333	13.3333	6.66667	6.66667	3.33333	10	0	0	10	16.6667	10	3.33333	7.75	10.8329	6.66667	2.65371	2.72166
8	13.33	33.3333	0	10	16.6667	3.33333	6.66667	3.33333	3.33333	33.3333	5	10	3.33333	3.33333	8	10.8329	9.72222	3.76646	4.83844

## Sheet: Fig.4f-g
	Panel 4f		left		right		Panel 4g
		# neurons	Amplitude (pA)		Latency (ms)			# neurons	Amplitude (pA)
		1	238.98		6.1			1	54.3072
		2	1081.26		4.6			2	14.2983
		3	149.88		6.7			3	32.414
		4	399.59		6.85			4	172.677
		5	275.83		4.45			5	187.808
		6	313.17		4.05			6	71.7077
		7	467.75		3.6			7	40.7381
		8	660.6		4.075			8	11.6821
								9	50.8783
		n	8		8			10	24.0391
		Mean	448.382		5.05313			11	153.069
		± SEM	106.01		0.456707			12	54.0176
								13	27.4703
								14	78.5922
								15	93.7069
								16	192.875
								17	65.4944
								18	5.01884
								19	62.7939
								20	71.3389
								21	59.2046
								22	35.5474
								23	16.149
								24	17.1509
								25	28.7557
								26	40.5678
								27	27.0951
								28	28.7984
								29	21.5856
								30	88.6995
								31	31.4421
								32	26.461
								33	17.4078
								34	31.1571
								35	116.634
								36	73.7307
								37	175.457
								38	27.0222
								39	42.154
								40	36.2801
								41	16.802
								42	9.47305
								43	56.8565
								n	43
								Mean	57.8921
								± SEM	7.65396

## Sheet: Fig.4i-j
	Panel 4i		Amplitude (pA)			Panel 4j	left	N of active		Panel 4j	right	Unitary current
								Channels (N)				i (pA)
	# neurons	CTRL	Ox-A	Wash		# neurons	CTRL	Ox-A		# neurons	CTRL	Ox-A
	1	70.16	118.22	82.57		1	84.24	139.62		1	0.844767	0.819367
	2	17	56	19		2	25.62	176.13		2	0.5703	0.336267
	3	28	43	29		3	25.98	77.1		3	0.518967	0.454
	4	28	67	16		4	28.2	71.49		4	0.836167	0.490467
	5	23	30	19		5	52.62	67.98		5	0.3356	0.461133
	6	88	97	88		6	47.55	86.01		6	0.836567	0.7557
	7	27	36	27		7	35.58	37.83		7	0.700067	0.889
	8	16	35	12		8	135.3	167.61		8	0.449033	0.452933
	9	58	85	66
	n	9	9	9		n	8	8		n	8	8
	Mean	39.4622	63.0244	39.8411		Mean	54.3862	102.971		Mean	0.636433	0.582358
	± SEM	8.64904	10.3791	10.0857		± SEM	13.4708	18.072		± SEM	0.0695894	0.0728473

## Sheet: Fig.6d
			orexin →VLPO
X	Y
-0.65	0
-0.6	1
-0.55	0
-0.5	1
-0.45	0
-0.4	0
-0.35	1
-0.3	0
-0.25	0
-0.2	0
-0.15	1
-0.1	0	↑
-0.05	1	Trials
0	0
0.05	0
0.1	0								Time (s)
0.15	1
0.2	0
0.25	0
0.3	0
0.35	0
0.4	0
0.45	0
0.5	1
0.55	0
0.6	0
0.65	1
0.7	0
0.75	1
0.8	0
0.85	1
0.9	0
0.95	0
1	1
1.05	0
1.1	0
1.15	0
1.2	0
1.25	1
1.3	0
1.35	0
1.4	0
1.45	1
1.5	0
1.55	0
1.6	0
1.65	1
1.7	0
1.75	1
1.8	0
1.85	0
1.9	0
1.95	0
2	1
2.05	0
2.1	0
2.15	0
2.2	0
2.25	0
2.3	1
2.35	0
2.4	0
2.45	0
2.5	1
2.55	0
2.6	0
2.65	0
2.7	0
2.75	0
2.8	0
2.85	0
2.9	1
2.95	1
3	0
3.05	0
3.1	0
3.15	0
3.2	0
3.25	1
3.3	0
3.35	0
3.4	0
3.45	0
3.5	0
3.55	0
3.6	0
3.65	1
3.7	0
3.75	0
3.8	1
3.85	0
3.9	1
3.95	0
4	0
4.05	0
4.1	0
4.15	1
4.2	0
4.25	1
4.3	0
4.35	0
4.4	1
4.45	0
4.5	1
4.55	0
4.6	1
4.65	1
4.7	0
4.75	0
4.8	1
4.85	0
4.9	1
4.95	1
5	0
5.05	0
5.1	0
5.15	0
5.2	0
5.25	0
5.3	0
5.35	0
5.4	0
5.45	0
5.5	1
5.55	1
5.6	0
5.65	0
5.7	1
5.75	1
5.8	1
5.85	0
5.9	0
5.95	1
6	1
6.05	0
6.1	0
6.15	0
6.2	1
6.25	0
6.3	0
6.35	0
6.4	1
6.45	0
6.5	0
6.55	0
6.6	1
6.65	0
6.7	1
6.75	1
6.8	0
6.85	0
6.9	0
6.95	0
7	1
7.05	0
7.1	0
7.15	0
7.2	0
7.25	1
7.3	0
7.35	1
7.4	0
7.45	0
7.5	0
7.55	0
7.6	0
7.65	0
7.7	0
7.75	0
7.8	1
7.85	0
7.9	0
7.95	0
8	1
8.05	0
8.1	0
8.15	0
8.2	0
8.25	1
8.3	0
8.35	0
8.4	0
8.45	0
8.5	0
8.55	0
8.6	0
8.65	0
8.7	0
8.75	0
8.8	0
8.85	0
8.9	0
8.95	0
9	0
9.05	0
9.1	1
9.15	0
9.2	0
9.25	0
-0.65	0
-0.6	0
-0.55	0
-0.5	0
-0.45	0
-0.4	0
-0.35	0
-0.3	0
-0.25	2
-0.2	0
-0.15	0
-0.1	0
-0.05	0
0	0
0.05	0
0.1	0
0.15	2
0.2	0
0.25	0
0.3	0
0.35	0
0.4	0
0.45	0
0.5	0
0.55	0
0.6	0
0.65	2
0.7	0
0.75	0
0.8	0
0.85	2
0.9	2
0.95	0
1	0
1.05	0
1.1	0
1.15	0
1.2	0
1.25	2
1.3	0
1.35	0
1.4	0
1.45	0
1.5	0
1.55	2
1.6	2
1.65	0
1.7	0
1.75	0
1.8	2
1.85	0
1.9	0
1.95	0
2	2
2.05	0
2.1	0
2.15	0
2.2	0
2.25	0
2.3	0
2.35	0
2.4	0
2.45	0
2.5	0
2.55	0
2.6	0
2.65	0
2.7	0
2.75	0
2.8	0
2.85	2
2.9	0
2.95	2
3	0
3.05	0
3.1	0
3.15	0
3.2	0
3.25	2
3.3	0
3.35	0
3.4	0
3.45	0
3.5	0
3.55	0
3.6	0
3.65	0
3.7	0
3.75	0
3.8	2
3.85	2
3.9	2
3.95	0
4	0
4.05	0
4.1	0
4.15	0
4.2	0
4.25	0
4.3	2
4.35	0
4.4	0
4.45	0
4.5	0
4.55	0
4.6	0
4.65	0
4.7	0
4.75	0
4.8	0
4.85	0
4.9	2
4.95	0
5	0
5.05	0
5.1	0
5.15	0
5.2	0
5.25	0
5.3	2
5.35	0
5.4	0
5.45	0
5.5	0
5.55	0
5.6	2
5.65	0
5.7	2
5.75	0
5.8	0
5.85	0
5.9	0
5.95	0
6	2
6.05	0
6.1	2
6.15	0
6.2	0
6.25	0
6.3	0
6.35	0
6.4	0
6.45	2
6.5	0
6.55	0
6.6	2
6.65	0
6.7	0
6.75	0
6.8	0
6.85	0
6.9	0
6.95	0
7	0
7.05	0
7.1	0
7.15	0
7.2	0
7.25	0
7.3	0
7.35	2
7.4	0
7.45	0
7.5	2
7.55	0
7.6	0
7.65	2
7.7	0
7.75	0
7.8	0
7.85	0
7.9	0
7.95	0
8	0
8.05	0
8.1	0
8.15	0
8.2	2
8.25	0
8.3	0
8.35	0
8.4	0
8.45	0
8.5	0
8.55	0
8.6	2
8.65	0
8.7	0
8.75	0
8.8	0
8.85	2
8.9	2
8.95	2
9	0
9.05	0
9.1	0
9.15	0
9.2	0
9.25	0
-0.65	0
-0.6	0
-0.55	0
-0.5	0
-0.45	0
-0.4	0
-0.35	3
-0.3	0
-0.25	0
-0.2	0
-0.15	0
-0.1	0
-0.05	3
0	0
0.05	0
0.1	0
0.15	0
0.2	0
0.25	0
0.3	0
0.35	0
0.4	3
0.45	0
0.5	0
0.55	0
0.6	0
0.65	0
0.7	3
0.75	0
0.8	3
0.85	0
0.9	3
0.95	0
1	0
1.05	0
1.1	0
1.15	0
1.2	0
1.25	3
1.3	0
1.35	0
1.4	0
1.45	0
1.5	0
1.55	0
1.6	0
1.65	0
1.7	0
1.75	0
1.8	0
1.85	3
1.9	0
1.95	0
2	3
2.05	0
2.1	0
2.15	0
2.2	0
2.25	0
2.3	0
2.35	0
2.4	0
2.45	3
2.5	0
2.55	0
2.6	0
2.65	0
2.7	0
2.75	0
2.8	3
2.85	3
2.9	0
2.95	3
3	0
3.05	0
3.1	0
3.15	0
3.2	0
3.25	0
3.3	0
3.35	0
3.4	3
3.45	0
3.5	0
3.55	0
3.6	0
3.65	0
3.7	0
3.75	3
3.8	0
3.85	0
3.9	3
3.95	0
4	3
4.05	0
4.1	0
4.15	0
4.2	0
4.25	0
4.3	0
4.35	0
4.4	0
4.45	3
4.5	0
4.55	0
4.6	0
4.65	0
4.7	0
4.75	3
4.8	3
4.85	0
4.9	0
4.95	0
5	0
5.05	0
5.1	0
5.15	0
5.2	0
5.25	3
5.3	3
5.35	0
5.4	0
5.45	0
5.5	0
5.55	0
5.6	0
5.65	3
5.7	3
5.75	0
5.8	0
5.85	0
5.9	0
5.95	0
6	0
6.05	0
6.1	0
6.15	0
6.2	0
6.25	0
6.3	0
6.35	0
6.4	0
6.45	0
6.5	0
6.55	0
6.6	0
6.65	0
6.7	0
6.75	3
6.8	0
6.85	3
6.9	0
6.95	0
7	0
7.05	0
7.1	0
7.15	0
7.2	0
7.25	0
7.3	0
7.35	0
7.4	3
7.45	0
7.5	0
7.55	3
7.6	0
7.65	0
7.7	0
7.75	0
7.8	0
7.85	0
7.9	0
7.95	3
8	0
8.05	0
8.1	3
8.15	0
8.2	0
8.25	0
8.3	0
8.35	0
8.4	3
8.45	3
8.5	0
8.55	3
8.6	0
8.65	0
8.7	0
8.75	0
8.8	0
8.85	0
8.9	0
8.95	0
9	3
9.05	3
9.1	0
9.15	0
9.2	0
9.25	0
-0.65	0
-0.6	0
-0.55	0
-0.5	0
-0.45	0
-0.4	0
-0.35	0
-0.3	0
-0.25	0
-0.2	0
-0.15	0
-0.1	0
-0.05	0
0	4
0.05	0
0.1	0
0.15	0
0.2	0
0.25	0
0.3	0
0.35	0
0.4	4
0.45	0
0.5	0
0.55	0
0.6	0
0.65	4
0.7	0
0.75	4
0.8	0
0.85	0
0.9	0
0.95	0
1	4
1.05	0
1.1	0
1.15	0
1.2	0
1.25	4
1.3	0
1.35	0
1.4	0
1.45	0
1.5	0
1.55	0
1.6	0
1.65	0
1.7	0
1.75	0
1.8	0
1.85	0
1.9	0
1.95	0
2	4
2.05	0
2.1	0
2.15	0
2.2	0
2.25	0
2.3	0
2.35	4
2.4	0
2.45	0
2.5	0
2.55	0
2.6	0
2.65	0
2.7	0
2.75	0
2.8	0
2.85	4
2.9	0
2.95	0
3	0
3.05	4
3.1	0
3.15	0
3.2	0
3.25	0
3.3	0
3.35	0
3.4	0
3.45	0
3.5	0
3.55	0
3.6	0
3.65	0
3.7	0
3.75	0
3.8	0
3.85	0
3.9	0
3.95	4
4	0
4.05	4
4.1	0
4.15	0
4.2	0
4.25	0
4.3	0
4.35	0
4.4	0
4.45	0
4.5	0
4.55	0
4.6	4
4.65	0
4.7	4
4.75	0
4.8	0
4.85	0
4.9	0
4.95	0
5	0
5.05	0
5.1	0
5.15	0
5.2	0
5.25	0
5.3	0
5.35	0
5.4	0
5.45	0
5.5	0
5.55	0
5.6	0
5.65	4
5.7	4
5.75	0
5.8	4
5.85	0
5.9	4
5.95	4
6	4
6.05	4
6.1	0
6.15	0
6.2	0
6.25	4
6.3	0
6.35	0
6.4	0
6.45	0
6.5	0
6.55	0
6.6	0
6.65	0
6.7	0
6.75	0
6.8	0
6.85	0
6.9	0
6.95	0
7	0
7.05	0
7.1	0
7.15	4
7.2	4
7.25	0
7.3	0
7.35	0
7.4	0
7.45	0
7.5	0
7.55	4
7.6	4
7.65	0
7.7	0
7.75	4
7.8	0
7.85	0
7.9	0
7.95	0
8	0
8.05	0
8.1	4
8.15	0
8.2	4
8.25	0
8.3	0
8.35	0
8.4	0
8.45	0
8.5	0
8.55	0
8.6	0
8.65	4
8.7	0
8.75	0
8.8	0
8.85	0
8.9	0
8.95	0
9	0
9.05	4
9.1	0
9.15	0
9.2	0
9.25	0
-0.65	0
-0.6	0
-0.55	0
-0.5	0
-0.45	0
-0.4	0
-0.35	0
-0.3	0
-0.25	5
-0.2	0
-0.15	0
-0.1	0
-0.05	0
0	0
0.05	0
0.1	0
0.15	0
0.2	0
0.25	0
0.3	0
0.35	0
0.4	0
0.45	0
0.5	0
0.55	0
0.6	5
0.65	0
0.7	0
0.75	0
0.8	0
0.85	5
0.9	0
0.95	0
1	0
1.05	0
1.1	0
1.15	0
1.2	0
1.25	0
1.3	5
1.35	0
1.4	0
1.45	0
1.5	0
1.55	0
1.6	5
1.65	0
1.7	5
1.75	0
1.8	0
1.85	0
1.9	0
1.95	0
2	5
2.05	5
2.1	5
2.15	0
2.2	0
2.25	0
2.3	0
2.35	0
2.4	0
2.45	0
2.5	0
2.55	0
2.6	0
2.65	0
2.7	0
2.75	0
2.8	5
2.85	0
2.9	5
2.95	0
3	5
3.05	0
3.1	0
3.15	0
3.2	0
3.25	0
3.3	0
3.35	0
3.4	0
3.45	0
3.5	5
3.55	0
3.6	5
3.65	0
3.7	0
3.75	5
3.8	0
3.85	0
3.9	0
3.95	0
4	0
4.05	5
4.1	0
4.15	0
4.2	0
4.25	5
4.3	0
4.35	0
4.4	0
4.45	5
4.5	0
4.55	0
4.6	0
4.65	5
4.7	0
4.75	0
4.8	5
4.85	0
4.9	0
4.95	0
5	5
5.05	0
5.1	0
5.15	0
5.2	0
5.25	5
5.3	0
5.35	0
5.4	0
5.45	5
5.5	0
5.55	0
5.6	0
5.65	5
5.7	0
5.75	0
5.8	0
5.85	5
5.9	0
5.95	5
6	0
6.05	5
6.1	0
6.15	0
6.2	0
6.25	0
6.3	0
6.35	0
6.4	0
6.45	0
6.5	0
6.55	0
6.6	0
6.65	5
6.7	0
6.75	0
6.8	0
6.85	5
6.9	0
6.95	0
7	0
7.05	0
7.1	0
7.15	0
7.2	0
7.25	0
7.3	5
7.35	0
7.4	0
7.45	0
7.5	0
7.55	0
7.6	0
7.65	5
7.7	0
7.75	0
7.8	0
7.85	0
7.9	0
7.95	0
8	0
8.05	0
8.1	0
8.15	0
8.2	0
8.25	5
8.3	0
8.35	0
8.4	5
8.45	0
8.5	0
8.55	0
8.6	0
8.65	0
8.7	0
8.75	0
8.8	0
8.85	0
8.9	0
8.95	5
9	0
9.05	0
9.1	0
9.15	0
9.2	0
9.25	0
-0.65	0
-0.6	0
-0.55	0
-0.5	6
-0.45	0
-0.4	0
-0.35	0
-0.3	0
-0.25	0
-0.2	0
-0.15	0
-0.1	0
-0.05	0
0	0
0.05	0
0.1	0
0.15	0
0.2	0
0.25	0
0.3	0
0.35	0
0.4	0
0.45	0
0.5	0
0.55	6
0.6	0
0.65	0
0.7	6
0.75	0
0.8	0
0.85	0
0.9	6
0.95	0
1	0
1.05	0
1.1	0
1.15	0
1.2	0
1.25	0
1.3	0
1.35	0
1.4	0
1.45	6
1.5	0
1.55	0
1.6	6
1.65	0
1.7	0
1.75	0
1.8	0
1.85	0
1.9	0
1.95	0
2	6
2.05	0
2.1	0
2.15	0
2.2	0
2.25	0
2.3	0
2.35	0
2.4	6
2.45	0
2.5	0
2.55	6
2.6	0
2.65	0
2.7	0
2.75	0
2.8	0
2.85	0
2.9	6
2.95	0
3	0
3.05	0
3.1	0
3.15	0
3.2	0
3.25	0
3.3	6
3.35	0
3.4	0
3.45	0
3.5	0
3.55	0
3.6	0
3.65	0
3.7	0
3.75	0
3.8	6
3.85	0
3.9	0
3.95	0
4	0
4.05	0
4.1	0
4.15	0
4.2	0
4.25	0
4.3	0
4.35	6
4.4	0
4.45	0
4.5	0
4.55	0
4.6	0
4.65	0
4.7	0
4.75	6
4.8	0
4.85	0
4.9	6
4.95	0
5	0
5.05	0
5.1	0
5.15	0
5.2	0
5.25	0
5.3	0
5.35	0
5.4	0
5.45	0
5.5	0
5.55	0
5.6	0
5.65	6
5.7	0
5.75	0
5.8	0
5.85	0
5.9	0
5.95	0
6	0
6.05	0
6.1	0
6.15	0
6.2	0
6.25	0
6.3	0
6.35	0
6.4	6
6.45	0
6.5	0
6.55	0
6.6	0
6.65	0
6.7	0
6.75	0
6.8	0
6.85	0
6.9	0
6.95	0
7	0
7.05	0
7.1	0
7.15	0
7.2	0
7.25	0
7.3	0
7.35	0
7.4	6
7.45	6
7.5	0
7.55	0
7.6	0
7.65	0
7.7	0
7.75	0
7.8	0
7.85	0
7.9	0
7.95	0
8	0
8.05	0
8.1	0
8.15	0
8.2	0
8.25	0
8.3	0
8.35	0
8.4	0
8.45	6
8.5	0
8.55	0
8.6	6
8.65	0
8.7	0
8.75	0
8.8	0
8.85	0
8.9	0
8.95	0
9	0
9.05	0
9.1	0
9.15	0
9.2	0
9.25	0
-0.65	0
-0.6	0
-0.55	0
-0.5	0
-0.45	0
-0.4	0
-0.35	0
-0.3	0
-0.25	0
-0.2	0
-0.15	0
-0.1	0
-0.05	0
0	0
0.05	0
0.1	0
0.15	0
0.2	7
0.25	7
0.3	0
0.35	0
0.4	0
0.45	0
0.5	0
0.55	0
0.6	0
0.65	0
0.7	0
0.75	0
0.8	0
0.85	0
0.9	7
0.95	7
1	7
1.05	0
1.1	0
1.15	0
1.2	0
1.25	0
1.3	0
1.35	0
1.4	0
1.45	0
1.5	0
1.55	0
1.6	0
1.65	0
1.7	7
1.75	0
1.8	0
1.85	0
1.9	0
1.95	0
2	7
2.05	0
2.1	0
2.15	0
2.2	0
2.25	0
2.3	0
2.35	0
2.4	0
2.45	0
2.5	0
2.55	0
2.6	0
2.65	0
2.7	0
2.75	0
2.8	7
2.85	0
2.9	0
2.95	0
3	0
3.05	0
3.1	0
3.15	0
3.2	0
3.25	0
3.3	0
3.35	0
3.4	0
3.45	0
3.5	0
3.55	7
3.6	0
3.65	0
3.7	0
3.75	0
3.8	0
3.85	0
3.9	0
3.95	0
4	0
4.05	0
4.1	0
4.15	0
4.2	0
4.25	0
4.3	0
4.35	0
4.4	7
4.45	0
4.5	0
4.55	0
4.6	0
4.65	0
4.7	0
4.75	7
4.8	0
4.85	0
4.9	0
4.95	0
5	0
5.05	0
5.1	0
5.15	0
5.2	0
5.25	0
5.3	0
5.35	0
5.4	0
5.45	0
5.5	0
5.55	7
5.6	0
5.65	0
5.7	0
5.75	0
5.8	7
5.85	0
5.9	0
5.95	0
6	0
6.05	0
6.1	0
6.15	0
6.2	0
6.25	0
6.3	7
6.35	0
6.4	0
6.45	0
6.5	7
6.55	0
6.6	0
6.65	0
6.7	0
6.75	0
6.8	7
6.85	0
6.9	0
6.95	0
7	0
7.05	0
7.1	0
7.15	0
7.2	0
7.25	0
7.3	0
7.35	0
7.4	0
7.45	0
7.5	0
7.55	0
7.6	0
7.65	7
7.7	0
7.75	0
7.8	0
7.85	7
7.9	0
7.95	0
8	0
8.05	0
8.1	0
8.15	7
8.2	0
8.25	0
8.3	0
8.35	0
8.4	0
8.45	0
8.5	0
8.55	0
8.6	0
8.65	7
8.7	0
8.75	0
8.8	0
8.85	7
8.9	7
8.95	0
9	0
9.05	0
9.1	0
9.15	0
9.2	0
9.25	0
-0.65	0
-0.6	0
-0.55	0
-0.5	0
-0.45	0
-0.4	0
-0.35	0
-0.3	0
-0.25	0
-0.2	0
-0.15	8
-0.1	0
-0.05	0
0	8
0.05	8
0.1	0
0.15	0
0.2	0
0.25	8
0.3	0
0.35	0
0.4	0
0.45	0
0.5	0
0.55	0
0.6	0
0.65	0
0.7	0
0.75	0
0.8	0
0.85	8
0.9	0
0.95	0
1	0
1.05	0
1.1	0
1.15	0
1.2	8
1.25	0
1.3	0
1.35	8
1.4	0
1.45	0
1.5	8
1.55	0
1.6	0
1.65	0
1.7	0
1.75	0
1.8	0
1.85	0
1.9	0
1.95	0
2	8
2.05	0
2.1	0
2.15	0
2.2	0
2.25	8
2.3	0
2.35	0
2.4	0
2.45	0
2.5	0
2.55	0
2.6	0
2.65	0
2.7	0
2.75	8
2.8	0
2.85	0
2.9	0
2.95	8
3	0
3.05	0
3.1	0
3.15	0
3.2	0
3.25	0
3.3	0
3.35	0
3.4	8
3.45	0
3.5	0
3.55	8
3.6	0
3.65	0
3.7	0
3.75	0
3.8	0
3.85	0
3.9	0
3.95	0
4	0
4.05	0
4.1	0
4.15	0
4.2	0
4.25	0
4.3	0
4.35	0
4.4	0
4.45	8
4.5	0
4.55	0
4.6	0
4.65	0
4.7	0
4.75	0
4.8	8
4.85	0
4.9	0
4.95	0
5	8
5.05	0
5.1	8
5.15	0
5.2	0
5.25	0
5.3	0
5.35	0
5.4	0
5.45	0
5.5	0
5.55	0
5.6	0
5.65	0
5.7	8
5.75	8
5.8	0
5.85	8
5.9	0
5.95	0
6	8
6.05	0
6.1	0
6.15	0
6.2	0
6.25	0
6.3	0
6.35	0
6.4	0
6.45	0
6.5	0
6.55	0
6.6	0
6.65	0
6.7	0
6.75	0
6.8	0
6.85	0
6.9	0
6.95	0
7	8
7.05	0
7.1	0
7.15	0
7.2	0
7.25	0
7.3	0
7.35	0
7.4	0
7.45	0
7.5	0
7.55	0
7.6	0
7.65	0
7.7	0
7.75	0
7.8	0
7.85	0
7.9	0
7.95	0
8	0
8.05	0
8.1	0
8.15	0
8.2	0
8.25	0
8.3	0
8.35	0
8.4	0
8.45	0
8.5	0
8.55	0
8.6	0
8.65	0
8.7	0
8.75	8
8.8	0
8.85	0
8.9	0
8.95	0
9	0
9.05	0
9.1	0
9.15	0
9.2	0
9.25	0
-0.65	0
-0.6	0
-0.55	0
-0.5	9
-0.45	0
-0.4	0
-0.35	0
-0.3	9
-0.25	0
-0.2	0
-0.15	0
-0.1	0
-0.05	0
0	0
0.05	0
0.1	0
0.15	0
0.2	0
0.25	0
0.3	0
0.35	0
0.4	0
0.45	0
0.5	0
0.55	0
0.6	0
0.65	0
0.7	0
0.75	0
0.8	9
0.85	0
0.9	0
0.95	0
1	0
1.05	0
1.1	0
1.15	0
1.2	0
1.25	0
1.3	0
1.35	0
1.4	0
1.45	0
1.5	9
1.55	0
1.6	0
1.65	0
1.7	0
1.75	0
1.8	0
1.85	0
1.9	0
1.95	0
2	9
2.05	0
2.1	0
2.15	0
2.2	0
2.25	0
2.3	9
2.35	0
2.4	0
2.45	0
2.5	0
2.55	0
2.6	0
2.65	0
2.7	0
2.75	0
2.8	0
2.85	0
2.9	0
2.95	0
3	0
3.05	0
3.1	0
3.15	9
3.2	0
3.25	9
3.3	0
3.35	0
3.4	0
3.45	0
3.5	0
3.55	0
3.6	0
3.65	0
3.7	0
3.75	0
3.8	0
3.85	0
3.9	0
3.95	0
4	0
4.05	0
4.1	0
4.15	9
4.2	0
4.25	0
4.3	9
4.35	0
4.4	0
4.45	0
4.5	0
4.55	0
4.6	0
4.65	0
4.7	0
4.75	9
4.8	9
4.85	0
4.9	0
4.95	0
5	0
5.05	0
5.1	0
5.15	0
5.2	0
5.25	0
5.3	0
5.35	0
5.4	0
5.45	0
5.5	0
5.55	9
5.6	0
5.65	0
5.7	0
5.75	0
5.8	0
5.85	9
5.9	0
5.95	0
6	0
6.05	0
6.1	0
6.15	0
6.2	0
6.25	0
6.3	0
6.35	0
6.4	0
6.45	0
6.5	0
6.55	0
6.6	0
6.65	0
6.7	0
6.75	0
6.8	0
6.85	0
6.9	9
6.95	0
7	0
7.05	0
7.1	0
7.15	0
7.2	0
7.25	0
7.3	0
7.35	0
7.4	0
7.45	9
7.5	0
7.55	0
7.6	0
7.65	0
7.7	0
7.75	0
7.8	0
7.85	9
7.9	0
7.95	0
8	0
8.05	0
8.1	0
8.15	9
8.2	0
8.25	0
8.3	0
8.35	0
8.4	0
8.45	9
8.5	0
8.55	0
8.6	0
8.65	0
8.7	0
8.75	0
8.8	0
8.85	0
8.9	0
8.95	0
9	0
9.05	0
9.1	0
9.15	0
9.2	9
9.25	0
-0.65	0
-0.6	0
-0.55	0
-0.5	0
-0.45	0
-0.4	0
-0.35	0
-0.3	0
-0.25	0
-0.2	0
-0.15	0
-0.1	0
-0.05	10
0	0
0.05	10
0.1	0
0.15	0
0.2	0
0.25	0
0.3	0
0.35	0
0.4	10
0.45	0
0.5	0
0.55	0
0.6	0
0.65	0
0.7	10
0.75	0
0.8	0
0.85	0
0.9	0
0.95	0
1	0
1.05	0
1.1	0
1.15	10
1.2	10
1.25	0
1.3	10
1.35	10
1.4	0
1.45	0
1.5	10
1.55	0
1.6	0
1.65	10
1.7	0
1.75	0
1.8	0
1.85	0
1.9	0
1.95	0
2	10
2.05	0
2.1	0
2.15	0
2.2	0
2.25	0
2.3	0
2.35	10
2.4	0
2.45	0
2.5	0
2.55	0
2.6	0
2.65	0
2.7	0
2.75	0
2.8	0
2.85	0
2.9	0
2.95	0
3	10
3.05	0
3.1	0
3.15	0
3.2	0
3.25	0
3.3	0
3.35	0
3.4	0
3.45	0
3.5	0
3.55	0
3.6	0
3.65	0
3.7	0
3.75	0
3.8	10
3.85	10
3.9	0
3.95	0
4	0
4.05	0
4.1	0
4.15	0
4.2	0
4.25	0
4.3	0
4.35	0
4.4	0
4.45	0
4.5	0
4.55	0
4.6	0
4.65	0
4.7	0
4.75	0
4.8	10
4.85	10
4.9	0
4.95	0
5	0
5.05	0
5.1	0
5.15	0
5.2	0
5.25	0
5.3	10
5.35	0
5.4	0
5.45	10
5.5	0
5.55	10
5.6	10
5.65	0
5.7	0
5.75	0
5.8	0
5.85	0
5.9	0
5.95	0
6	0
6.05	0
6.1	0
6.15	0
6.2	0
6.25	0
6.3	0
6.35	0
6.4	0
6.45	0
6.5	0
6.55	10
6.6	0
6.65	0
6.7	0
6.75	0
6.8	10
6.85	0
6.9	0
6.95	0
7	0
7.05	10
7.1	0
7.15	0
7.2	0
7.25	0
7.3	0
7.35	0
7.4	0
7.45	0
7.5	0
7.55	0
7.6	0
7.65	0
7.7	10
7.75	0
7.8	0
7.85	0
7.9	0
7.95	0
8	0
8.05	0
8.1	0
8.15	0
8.2	10
8.25	0
8.3	0
8.35	0
8.4	0
8.45	0
8.5	0
8.55	0
8.6	0
8.65	0
8.7	0
8.75	10
8.8	0
8.85	0
8.9	0
8.95	0
9	0
9.05	0
9.1	0
9.15	0
9.2	0
9.25	0
-0.65	0
-0.6	0
-0.55	0
-0.5	11
-0.45	11
-0.4	0
-0.35	0
-0.3	0
[truncated: 3,972 more rows]

[truncated: 16 more sheets: Fig.6e, Fig.6g, Fig.6h-i, Suppl.Fig.1, Suppl.Fig.2b, Suppl.Fig.2d, Suppl.Fig.2e, Suppl.Fig.3b, Suppl.Fig.3d, Suppl.Fig.4d, Suppl.Fig.4f, Suppl.Fig.6d, Suppl.Fig.6f, Suppl.Fig7c left, Suppl.Fig7c right, Suppl.Fig7d]
