# Supplementary material for: Orexin neurons inhibit sleep to promote arousal
Source: Nat Commun. 2022 Jul 18;13:4163. doi: 10.1038/s41467-022-31591-y (PMC9293990; doi:10.1038/s41467-022-31591-y)
Supplement: Supplementary file 6 — Source Data ST1X8 [file 41467_2022_31591_MOESM6_ESM.xlsx]

## Sheet: Suppl.Table1 (1)
				counting done only on clear labeled neurons
	mouse	virus
	1	GFP
	2	td Tom
	3	GFP
	4	td Tom
	average of layers	1	sl1f1a	sl1f1b	sl1f1c	sl1f2a	sl1f2b	sl2f1a	sl2f1b	sl2f2a	sl3f1a	sl3f1b	sl3f1c	sl3f2a	sl3f2b
		GFP-red VGAT	12	4	20	11	11	10	11	7	7	13	4	2	4	116
		red VGAT no GFP	17	20	35	48	28	19	26	32	20	20	18	15	15	313
		GFP no red VGAT	0	0	0	0	0	0	0	0	1	0	0	0	0	1
	average of layers	2	g1sl1 f1	g2sl1 f1	g2sl1 f2
	best of layers	GFP-red VGAT	5	5	7											17
		red VGAT no GFP	21	5	10											36
		GFP no red VGAT	0	0	0											0
	tot	GFP-red VGAT														133
		red VGAT no GFP														349	349/482	0.724
		GFP no red VGAT														1	133/134	0.993
															tot VGAT	482
	average of layers	3	g1sl1 f1	g1sl1 f2	g1sl1 f3	g1sl1 f4
	best of layers	tdtom-cy5 VGAT	19	13	8	17										57
		cy5 VGAT no tdtom	11	24	16	10										61
		tdtom no cy5 VGAT	1	1	0	0										2
	average of layers	4	g1sl1	g1sl2	g2sl1	g2sl2
	best of layers	tdtom-cy5 VGAT	20	25	10	10										65
		cy5 VGAT no tdtom	30	31	28	47										136
		tdtom no cy5 VGAT	0	1	0	0										1
	tot	tdtom-cy5 VGAT														122
		cy5 VGAT no tdtom														197	197/319	0.618
		tdtom no cy5 VGAT														3	122/125	0.976
															tot VGAT	319

## Sheet: Suppl.Table1 (2)
		counting done only on clear labeled neurons
	mouse	ChR-2	Vgat
	1	green	red
	2	green	red
	average of layers	1	sl1f1	sl1f2	sl2f1	sl2f2
	best of layers	ChR-2 no Vgat	2	3	3			8
		Vgat no ChR-2	46	66	56			168
		ChR-2-Vgat	27	35	27			89
	average of layers	2	sl1f1	sl1f2	sl2f1	sl2f2
	best of layers	ChR-2 no Vgat	3	2	4	2		11
		Vgat no ChR-2	76	60	75	70		281
		ChR-2-Vgat	30	18	46	32		126
	tot	ChR-2 no Vgat						19
		Vgat no ChR-2						449
		ChR-2-Vgat						215
									Vgat tot	664
									ChR-2-Vgat	215
									ChR-2 tot	234
									% Vgat no ChR-2	67.6205
									% Vgat-ChR-2	32.3795
									% ChR-2-Vgat	91.8803

## Sheet: Suppl.Table1 (3)
		counting done only on clear labeled neurons
	mouse	TdTom	Gal
	1	red	green
	2	red	green
	average of layers	1	sl1	sl2	sl3
	best of layers	TdTom no Gal	4	1	5		10
		Gal no TdTom	65	35	76		176
		Gal-TdTom	48	28	40		116
	average of layers	2	sl1	sl2	sl3
	best of layers	TdTom no Gal	4	2	4		10
		Gal no TdTom	71	30	33		134
		Gal-TdTom	60	25	29		114
	tot	TdTom no Gal					20
		Gal no TdTom					310
		Gal-TdTom					230
								Gal tot	540
								Gal-TdTom	230
								TdTom tot	250
								% Gal no TdTom	57.4074
								% Gal-TdTom	42.5926
								% TdTom-Gal	92

## Sheet: Suppl.Table1 (4)
				counting done only on clear labeled neurons
	mouse	virus
	1	ChR-2 green AF-488	Ox red/orange AF-555
	2	ChR-2 green AF-488	Ox red/orange AF-555
	3	ChR-2 red m-Cherry	Ox green AF-488
	4	ChR-2 red m-Cherry	Ox green AF-488
	average of layers	1	sl1	sl2
	best of layers	green-red	17	16										33
		red Ox no ChR-2 green	58	68										126
		ChR-2 green no red Ox	0	0										0
	average of layers	2	sl1f1	sl1f2	sl2f1	sl3f1	sl4f1	sl5f1	sl5f2	sl6f1	sl6f2	sl7f1
	best of layers	green-red	11	15	12	17	27	34	11	19	18	17		181
		red Ox no ChR-2 green	42	12	24	45	40	33	45	14	16	5		276
		ChR-2 green no red Ox	2	1	1	1	2	2	0	0	0	0		9
	tot	green-red												214
		red Ox no ChR-2 green												402	402/616	0.6526
		ChR-2 green no red Ox												9	214/223	0.9596
													tot Ox	616
	average of layers	3	sl1f1	sl1f2	sl2f1	sl3f1
	best of layers	green-red	49	8	13	26								96
		green Ox no ChR-2 red	60	58	21	61								200
		ChR-2 red no green Ox	3	0	0	1								4
	average of layers	4	sl1f1	sl2f1	sl3f1
	best of layers	green-red	18	20	25									63
		green Ox no ChR-2 red	25	18	35									78
		ChR-2 red no green Ox	1	3	1									5
	tot	green-red												159
		green Ox no ChR-2 red												278	278/437	0.6362
		ChR-2 red no green Ox												9	159/168	0.9464
													tot Ox	437

## Sheet: Suppl.Table8
		counting done only on clear labeled neurons
	mouse	Gal	Vgat	Hcrtr2
	1	green	red	IR
	2	red	green	IR
	3	red	green	IR
	average of layers	1	A1	A2	A3	A4
	best of layers	Vgat	80	35	81	227		423
		Vgat-Hcrtr2	46	26	50	88		210
		Vgat-Gal	30	25	46	98		199
		Vgat-Gal-Hcrtr2	4	2	8	8		22
	average of layers	2	B1	B2	B3	B4
	best of layers	Vgat	47	81	151	143		422
		Vgat-Hcrtr2	19	24	58	49		150
		Vgat-Gal	27	37	58	88		210
		Vgat-Gal-Hcrtr2	0	0	3	3		6
	average of layers	3	C1	C2	C3
	best of layers	Vgat	133	83	167			383
		Vgat-Hcrtr2	30	54	45			129
		Vgat-Gal	63	17	80			160
		Vgat-Gal-Hcrtr2	6	0	1			7
	tot	Vgat						1228
		Vgat-Hcrtr2						489
		Vgat-Gal						569
		Vgat-Gal-Hcrtr2						35
									Vgat tot	1717
									Vgat-Gal tot	569
									% Vgat-Gal-Hcrtr2	6.15114
									% Vgat-Hcrtr2	28.4799
